# Supplementary material for: Molecular phylogeny of the Athetini–Lomechusini–Ecitocharini clade of aleocharine rove beetles (Insecta)
Source: Zool Scr. 2012 Jun 20;41(6):617–36. doi: 10.1111/j.1463-6409.2012.00553.x (PMC3532658; doi:10.1111/j.1463-6409.2012.00553.x)
Supplement: Fig. S1 — Best tree from the maximum likelihood analysis with incomplete sequences excluded. Bootstrap values ≥ 50% are indicated under the branches. The labels of conspecific specimens have been combined to save space. [file zsc0041-0617-SD1.nex]

#NEXUS

[ 

24.08.2010      

Sequence alignment and partition definitions for Elven et al. 2012: Molecular phylogeny of the Athetini�Lomechusini�Ecitocharini clade of aleocharine rove beetles (Insecta, Coleoptera, Staphylinidae).

Taxa:         180
Characters:  3786

Genes:       16S   - Large ribosomal subunit (partial sequence)
             NADH1 - NADH dehydrogenase subunit 1 (partial sequence)
             Leu1  - tRNA-leuncine 1 (full sequence)
             Leu2  - tRNA-leuncine 2 (full sequence)
             COI   - Cytochrome oxidase 1 (near full sequence)
             COII  - Cytochrome oxidase 2 (near full sequence)
             18S   - Small ribosomal subunit (partial sequence)

Fragments:   Fragment 1 (mitochondrial): 16S, Leu1, and NADH1
             Fragment 2 (mitochondrial): COI, Leu2, and COII
             Fragment 3 (nuclear):       18S


The following taxon and character sets are defined in the 'Sets' block:

   Taxset Complete:         Specimens with sequence data for all three target fragments (N=150)
   Taxset Incomplete:       Specimens lacking sequence data for one of the target fragments (N=30)

   charset 16S_unpaired:            Unpaired sites in the 16S sequence
   charset 16S_paired:              Paired sites in the 16S sequence
   charset 18S_unpaired:            Unpaired sites in the 18S sequence
   charset 18S_paired:              Paired sites in the 18S sequence
   charset Leu1_unpaired:           Unpaired sites in the Leu1 sequence
   charset Leu1_paired:             Paired sites in the Leu1 sequence
   charset Leu2_unpaired:           Unpaired sites in the Leu2 sequence
   charset Leu2_paired:             Paired sites in the Leu2 sequence
   charset COI_unpaired:            A few noncoding sites at the 3'-end of COI are placed here
   charset NADH1_pos1:              NADH1 first codon positions
   charset NADH1_pos2:              NADH1 second codon positions
   charset NADH1_pos3:              NADH1 third codon positions
   charset COI_pos1:                COI first codon positions
   charset COI_pos2:                COI second codon positions
   charset COI_pos3:                COI third codon positions
   charset COII_pos1:               COII first codon positions
   charset COII_pos2:               COII second codon positions
   charset COII_pos3:               COII third codon positions
   charset mitochondrial_unpaired:  All mitochondrial unpaired sites
   charset mitochondrial_paired:    All mitochondrial paired sites
   charset mitochondrial_pos1:      All mitochondrial first codon positions
   charset mitochondrial_pos2:      All mitochondrial second codon positions
   charset mitochondrial_pos3:      All mitochondrial third codon positions
   charset nuclear_unpaired:        All nuclear unpaired sites
   charset nuclear_paired:          All nuclear paired sites

   charset unambiguous:     Sites used in the analyses
   charset ambiguous:       Sites excluded from the analyses due to ambiguous sequence alignment

]


begin taxa;
   dimensions ntax=180;
   taxlabels
      Acrotona_cf_assecla
      Acrotona_cf_austiniana_N1
      Acrotona_cf_austiniana_N2
      Actocharina_sp_N1
      Actocharina_sp_N2
      Aleochara_moerens_N1
      Aleochara_moerens_N2
      Alevonota_egregia_N1
      Alevonota_egregia_N2
      Alevonota_rufotestacea
      Aloconota_cambrica_N1
      Aloconota_cambrica_N2
      Aloconota_currax_N1
      Aloconota_currax_N2
      Aloconota_gregaria
      Aloconota_sp_N1
      Aloconota_sp_N2
      Alpinia_sp_prope_alpicola_N1
      Alpinia_sp_prope_alpicola_N2
      Amaurodera_yaoana_N1
      Amaurodera_yaoana_N2
      Amidobia_talpa
      Amischa_analis_N1
      Amischa_analis_N2
      Amischa_nigrofusca_N1
      Amischa_nigrofusca_N2
      Atheta_aeneipennis
      Atheta_bosnica
      Atheta_celata_N1
      Atheta_celata_N2
      Atheta_cinnamoptera
      Atheta_contristata
      Atheta_crassicornis
      Atheta_dadopora
      Atheta_gagatina_N1
      Atheta_gagatina_N2
      Atheta_graminicola_N1
      Atheta_graminicola_N2
      Atheta_kenyamontis
      Atheta_laticollis
      Atheta_membranata
      Atheta_modesta_N1
      Atheta_modesta_N2
      Atheta_pasadenae
      Atheta_ravilla_N1
      Atheta_ravilla_N2
      Atheta_scapularis_N1
      Atheta_scapularis_N2
      Atheta_setigera
      Atheta_sp_ex_gr_lippa
      Atheta_vaga
      Atheta_vestita
      Atheta_vilis_N1
      Atheta_vilis_N2
      Bolitochara_pulchra_N1
      Bolitochara_pulchra_N2
      Boreophilia_hyperborea
      Boreostiba_sp
      Brundinia_meridionalis
      Callicerus_obscurus_N1
      Callicerus_obscurus_N2
      Cordalia_obscura
      Dadobia_immersa
      Dalotia_coriaria
      Discerota_torrentum_N1
      Discerota_torrentum_N2
      Drusilla_canaliculata_N1
      Drusilla_canaliculata_N2
      Drusilla_sp_1_N1
      Drusilla_sp_1_N2
      Drusilla_sp_2_N1
      Drusilla_sp_2_N2
      Drusilla_sp_prope_khamhengi_N1
      Drusilla_sp_prope_khamhengi_N2
      Earota_dentata
      Earota_reyi_N1
      Earota_reyi_N2
      Ecitodonia_sp_N1
      Ecitodonia_sp_N2
      Ecitomorpha_sp
      Ecitophya_gracillima_N1
      Ecitophya_gracillima_N2
      Ecitopora_sp
      Geostiba_bicarinata_N1
      Geostiba_bicarinata_N2
      Geostiba_circellaris
      Geostiba_nubigena_N1
      Geostiba_nubigena_N2
      Gymnusa_variegata
      Gyrophaena_congrua
      Gyrophaena_fasciata_N1
      Gyrophaena_fasciata_N2
      Halobrecta_cf_halensis
      Hoplandria_lateralis
      Hydrosmecta_eximia_N1
      Hydrosmecta_eximia_N2
      Hydrosmecta_gracilicornis
      Hydrosmecta_sp_1
      Hydrosmecta_sp_2
      Hydrosmecta_valdieriana_N1
      Hydrosmecta_valdieriana_N2
      Liogluta_microptera_N1
      Liogluta_microptera_N2
      Liogluta_nigropolita
      Lomechusa_emarginata_N1
      Lomechusa_emarginata_N2
      Lomechusa_pubicollis
      Lomechusini_genus_1
      Lomechusini_genus_2_N1
      Lomechusini_genus_2_N2
      Lomechusini_genus_3_N1
      Lomechusini_genus_3_N2
      Lomechusini_genus_4_N1
      Lomechusini_genus_4_N2
      Lomechusini_genus_5_N1
      Lomechusini_genus_5_N2
      Lomechusini_genus_6
      Lomechusini_genus_7_N1
      Lomechusini_genus_7_N2
      Lomechusoides_amurensis
      Lypoglossa_lateralis
      Lyprocorrhe_anceps
      Meronera_venustula
      Mocyta_fungi_N1
      Mocyta_fungi_N2
      Mocyta_scopula_N1
      Mocyta_scopula_N2
      Myllaena_audax_N1
      Myllaena_audax_N2
      Myrmecopora_uvida_N1
      Myrmecopora_uvida_N2
      Myrmedonota_sp_N1
      Myrmedonota_sp_N2
      Orphnebius_sp_1
      Orphnebius_sp_2
      Orphnebius_sp_3
      Orphnebius_sp_4
      Oxypoda_praecox
      Parameotica_laticeps_N1
      Parameotica_laticeps_N2
      Pedinopleurus_sp
      Pelioptera_sp_prope_micans
      Pella_caliginosa_N1
      Pella_caliginosa_N2
      Pella_humeralis
      Philhygra_debilis_N1
      Philhygra_debilis_N2
      Philhygra_fallaciosa_N1
      Philhygra_fallaciosa_N2
      Philhygra_iterans_N1
      Philhygra_iterans_N2
      Placusa_sp_prope_tachyporoides
      Pontomalota_opaca_N1
      Pontomalota_opaca_N2
      Silusida_marginella_N1
      Silusida_marginella_N2
      Stethusa_dichroa_N1
      Stethusa_dichroa_N2
      Stethusa_spuriella_N1
      Stethusa_spuriella_N2
      Strigota_ambigua_N1
      Strigota_ambigua_N2
      Tachinus_proximus
      Tarphiota_fucicola
      Tetradonia_sp_1
      Tetradonia_sp_2
      Tetrasticta_sp_1
      Tetrasticta_sp_2
      Thendelecrotona_sp
      Zyras_collaris
      Zyras_perdecoratus_N1
      Zyras_perdecoratus_N2
      Zyras_sp_1_N1
      Zyras_sp_1_N2
      Zyras_sp_2_N1
      Zyras_sp_2_N2
      Zyras_sp_3_N1
      Zyras_sp_3_N2
      Zyras_sp_prope_perdecoratus_N1
      Zyras_sp_prope_perdecoratus_N2
   ;
end;

begin characters;
   dimensions nchar=3786;
   format missing=? gap=- matchchar=. datatype=nucleotide interleave;

   matrix

[16S + Leu1 + NADH1]

[Mask	.)))))((((((......))))))(...)...............((((((.....))))))..........}}}}.................................................(((((........))))).....{{{{{{.{{.{{......[[[[.[[[[[[[.(((((((....................................................)))))))..((((.....))))((((((..........))))))............(((......)))............(((...............................)))...........]]]]]..]]]]]]........(((.((((((((...((.......))...)))))))..))))..........[[[[[[[[[[[.....(((((((.......))))))).......(((((.....))))).....]]]]]..]..]]]].].....(((((((....))).))))....}}..}}}}}}}}.............(((((((..((((....)))).))))))).((((.....))))....................................(((((((..{{{......}}}.[[[[[.......]]]]].....<<<<..........>>>>)))))))..123123123123123123123123123123123123123123123123123123]
Acrotona_cf_assecla	AATGGCCGCAGTATTTTGACTGTGCAAAGGTAGCATAATCATTAGTTTCTTAATTAGAAGCTGGAATGAAAGGTTGAACGAGAAAATAACTGTCTCTTTATAAATTT--TTTAGAATTTTATTTTTAAGTTAAAAAGCTTAAATATATTTAAAAGACGAGAAGACCCTATAGAGTTTTATATAAT----TTTTTTTAATTTTTAATTTGAATTATTAAAATTTTAGATAAA------ATTATATTTAGTTGGGGTGATTGGAAAATTTAATAAACTTTTTT--TAAAAAAAAACATTATTTTATG-AATATTTGATCCAT-------AATTT-------------------ATGATTATAAGATTAAATTACCTTAGGGATAACAGCGTGATTTCTTTGAAGAGTTCAAATCGATAAAGAAGGTTGCGACCTCGATGTTGGATTAAAATTTAA-TTTTGGT-GTAGAAGCTAAAA--ATTTTAGGTCTGTTCGACCTTTAAAATTTTACATGATCTGAGTTTAAACCGGTGTGAGCCAGGTTGGTTTCTATCTTTAAA-TTAAAAT-----AATACTTTAGTACGAAAGGACCAAGTATTTATAA-AAT-TTAT---TTTTTAGTGAATTTTATTAATTATTAA------ATTATTTTGGCAGAATAGTGCATTAAATTTAGAATTTAAAT-ATGTAA---TTTTAGGTTACAAATAATACGTGATTTTTTTTGATATATTAATAATATTAGTAAGATCTTTAATTTTAATTGTT
Acrotona_cf_austiniana_N1	AATGGCCGCAGTATTTTGACTGTGCAAAGGTAGCATAATCATTAGTTTCTTAATTAGGAACTGGAATGAAAGGTTGGACGAGAAAATAACTGTCTCTTTATAAATTT--TTTAGAATTTTATTTTTAAGTTAAAAAGCTTAAATAATTTTAAAAGACGAGAAGACCCTATAGAGTTTTATATAGT---AGAAAATAATTTTTTTTATAGAAATTTTTTAATATTATTTTT-------GATATATTTGATTGGGGTGATTTAAAAATTTATTAAACTTTTTT--TTTATAAAAACATTTATTTATG-AATATATGATCCAT------AAAATT-------------------ATGATTAGAAGATTAAATTACCTTAGGGATAACAGCGTAATTTCTTTTTAGAGTTCAAATCGATAAAGAAGATTGCGACCTCGATGTTGGATTAAAATTTAA-TATAGGT-GTAGAAGCTTATAGGGTT--AGGTCTGTTCGACCTTTAAAATTTTACATGATCTGAGTTTAAACCGGTGTGAGCCAGGTTGGTTTCTATCTTTAAA----AATTTTT--AATGTTTTAGTACGAAAGGACCAAATATTAATAATAA--TTAT---TTTATTTTGATTAATAATAAAGTTT--------ATTATTTTGGCAGATTAGTGCATTAAATTTAGAATTTAATT-ATGTAA--TGAAGA--TTACAAATAATACATGATTTTGTTTGATAAAATTATAATAATAATAAGAAGTATAATTTTGGTTATT
Acrotona_cf_austiniana_N2	AATGGCCGCAGTATTTTGACTGTGCAAAGGTAGCATAATCATTAGTTTCTTAATTAGAAACTGGAATGAAAGGTTGGACGAGAAAATAACTGTCTCTTTATAAATTT--TTTAGAATTTTATTTTTAAGTTAAAAAGCTTAAATAATTTTAAAAGACGAGAAGACCCTATAGAGTTTTATATAGT---AGAAAATAATTTTTTTTATAGAAATTTTTTAATATTATTTTT-------GATATATTTGATTGGGGTGATTTAAAAATTTATTAAACTTTTTT--TTTATAAAAACATTTATTTATG-AATATATGATCCAT------AAAATT-------------------ATGATTAGAAGATTAAATTACCTTAGGGATAACAGCGTAATTTCTTTTTAGAGTTCAAATCGATAAAGAAGATTGCGACCTCGATGTTGGATTAAAATTTAA-TATAGGT-GTAGAAGCTTATAGGGTT--AGGTCTGTTCGACCTTTAAAATTTTACATGATCTGAGTTTAAACCGGTGTGAGCCAGGTTGGTTTCTATCTTTAAA----AATTTTT--AATGTTTTAGTACGAAAGGACCAAATATTAATAATAA--TTAT---TTTATTTTGATTAATAATAAAGTTT--------ATTATTTTGGCAGATTAGTGCATTAAATTTAGAATTTAATT-ATGTAA--TGAAGA--TTACAAATAATACATGATTTTGTTTGATAAAATTATAATAATAATAAGAAGTATAATTTTGGTTATT
Actocharina_sp_N1	AATGGCCGCAGTATTTTGACTGTGCAAAGGTAGCATAATCATTAGTTTCTTAATTAGAGACTGGAATGAAGGGTTGGACGAGAAAATAGCTGTCTCTTTATTAATGT----TAGAATTTTATTTTTAAGTTAAAAAGCTTAAATAAATTTAAAAGACGAGAAGACCCTATAGAGTTTTATAAAAT---TTTTAGTAATAATTTAGGTGGTGAGTATTTCATTGTATTAGAA------ATTTTATTAAATTGGGGTGATTGAAAAATTTAGTAAACTTTTTT--TTAAAAAAAACATTAATTTATG-ATTTATTGATCCAT------AAAA---------------------ATGATTATAAGATTAAATTACCTTAGGGATAACAGCGTAATTTCTTTTTAGAGTTCTAATCGATAAAGAAGTTTGCGACCTCGATGTTGGATTAAAATTAAT-ATTTGGT-GTAGAAGCTAAAA-TATT--AAGTCTGTTCGACTTTTAAAATTTTACATGATCTGAGTTTAAACCGGTGTGAGCCAGGTTGGTTTCTATCTTTAAA----AAGTTTT--TATATTTTAGTACGAAAGGACCAAATATAAATAA-TAT-TTAT--TAATAATTTGGATTTTACTAATTATCAT------ATTATTTTGGCAGATTAGTGTATTAAATTTAGAATTTAATT-ATGTAA--TTAATA--TTACAAATAATACTTGTTTATATTTGATTTTGTTTTGATAGGAGTTAGTAGTTTAATTTTAGTTGTT
Actocharina_sp_N2	AATGGCCGCAGTATTTTGACTGTGCAAAGGTAGCATAATCATTAGTTTCTTAATTAGAGACTGGAATGAAGGGTTGGACGAGAAAATAGCTGTCTCTTTATTAATGT----TAGAATTTTATTTTTAAGTTAAAAAGCTTAAATAAATTTAAAAGACGAGAAGACCCTATAGAGTTTTATAAAAT---TTTTAGTAATAATTTAGGTGGTGAGTATTTCATTGTATTAGAA------ATTTTATTAAATTGGGGTGATTGAAAAATTTAGTAAACTTTTTT--TTAAAAAAAACATTAATTTATG-ATTTATTGATCCAT------AAAA---------------------ATGATTATAAGATTAAATTACCTTAGGGATAACAGCGTAATTTCTTTTTAGAGTTCTAATCGATAAAGAAGTTTGCGACCTCGATGTTGGATTAAAATTAAT-ATTTGGT-GTAGAAGCTAAAA-TATT--AAGTCTGTTCGACTTTTAAAATTTTACATGATCTGAGTTTAAACCGGTGTGAGCCAGGTTGGTTTCTATCTTTAAA----AAGTTTT--TATATTTTAGTACGAAAGGACCAAATATAAATAA-TAT-TTAT--TAATAATTTGGATTTTACTAATTATCAT------ATTATTTTGGCAGATTAGTGTATTAAATTTAGAATTTAATT-ATGTAA--TTAATA--TTACAAATAATACTTGTTTATATTTGATTTTGTTTTGATAGGAGTTAGTAGTTTAATTTTAGTTGTT
Aleochara_moerens_N1	??TGGCCGCAGTATTTTGACTGTGCAAAGGTAGCATAATCATTAGTTTCTTAATTAGAAACTAGAATGAAAGGTTGGACGAGAAAATAACTGTCTCTTTATAATTTT--TTTTGAATTTTATTTTTAAGTTAAAAAGCTTAAATAAGTTTAAAAGACGAGAAGACCCTATAGAGTTTTATATTTT-TAAAAGTTGATTTTTTAATATTGAATAATTTTAATTTAATTTATA------TAAATATTTAATTGGGGTGATTAAAAAATTTGAAAAACTTTTTT--TTTAGTTAAACATAAATTAATG-AATAATTGATCCAT-------TATTA-------------------GTGATTATAAGATTAAATTACCTTAGGGATAACAGCGTAATTTTTTTTAAGAGTTCTTATCGATAAAAAAGTTTGCGACCTCGATGTTGGATTAAAATAAAT-TTTTGGT-GTAGAAGCTAAAA-TATT--AGGTCTGTTCGACCTTTAAAATTTTACATGATCTGAGTTTAAACCGGTGTGAGCCAGGTTGGTTTCTATCTTTAAA---ATAATAA---AATATTTTAGTACGAAAGGACCAAATATTTATAATAA--TTAT---TAATTTTTGAATATTATT---------------ATTATTTTGGCAGATTAGTGCATTAAATTTAGAATTTAATT-ATATAG--TTTAAT--CTATAAATAATACTTGTTTTTGTTAGATATAATTATAATATTTTTAAGAAGTTTAATT?????????
Aleochara_moerens_N2	AATGGCCGCAGTATTTTGACTGTGCAAAGGTAGCATAATCATTAGTTTCTTAATTAGAAACTAGAATGAAAGGTTGGACGAGAAAATAACTGTCTCTTTATAATTTT--TTTTGAATTTTATTTTTAAGTTAAAAAGCTTAAATAAGTTTAAAAGACGAGAAGACCCTATAGAGTTTTATATTTT-TAAAAGTTGATTTTTTAATATTGAATAATTTTAATTTAATTTATA------TAAATATTTAATTGGGGTGATTAAAAAATTTGAAAAACTTTTTT--TTTATTTAAACATAAATTAATG-AATAATTGATCCAT-------TATTA-------------------GTGATTATAAGATTAAATTACCTTAGGGATAACAGCGTAATTTTTTTTAAGAGTTCTTATCGATAAAAAAGTTTGCGACCTCGATGTTGGATTAAAATAAAT-TTTTGGT-GTAGAAGCTAAAA-TATT--AGGTCTGTTCGACCTTTAAAATTTTACATGATCTGAGTTTAAACCGGTGTGAGCCAGGTTGGTTTCTATCTTTAAA---ATAATAA---AATATTTTAGTACGAAAGGACCAAATATTTATAATAA--TTAT---TAATTTTTGAATATTATT---------------ATTATTTTGGCAGATTAGTGCATTAAATTTAGAATTTAATT-ATATAG--TTTAAT--CTATAAATAATACTTGTTTTTGTTAGATATAATTATAATATTTTTAAGAAGTTTAATTATAGTAATT
Alevonota_egregia_N1	AATGGCCGCAGTATTTTGACTGTGCAAAGGTAGCATAATCATTAGTTTCTTAATTAGAAACTGGAATGAAAGGTTGGACGAGAAAATAGCTGTCTCTTTATAAATTA--GTTAGAATTTTATTTTTAAGTTAAAAAGCTTAAATATTTTTAAAAGACGAGAAGACCCTATAGAGTTTTATTTATA---TTTAATTAATTAATTTATTAGAATTATTTATATTTTAATTTTA------TATAAATTTAATTGGGGTGATTAGAAAATTTAAATAACTTTTTT--ACATATTAAACATTAATTTATG-ATTAAATGATCCAT-------TAATTT------------------ATGATTATAAGATTAAATTACCTTAGGGATAACAGCGTAATTTCTTTATAGAGTTCTAATCGTTAAAGAAGTTTGCGACCTCGATGTTGGATTAAAATTTAT-TTTTGGT-GTAGAAGCTAAAA-AATT--AGGTCTGTTCGACCTTTAAAATTTTACATGATCTGAGTTTAAACCGGTGTAAGCCAGGTTGGTTTCTATCTTTAAA-ATTAGAA-----TATATTTTAGTACGAAAGGACCAAATATATTAAA-AAT-TTTG--TTGAAAATTGAATATTATTAATATTA--------ATTATTTTGGCAGATTAGTGCATTAAATTTAGAATTTAATT-ATGTAA-TTTTGAA--TTACAAATAATACTTGATTTTAATAGATATATTTTTAATATTAATTAGTAACTTAATTTTAATTATT
Alevonota_egregia_N2	AATGGCCGCAGTATTTTGACTGTGCAAAGGTAGCATAATCATTAGTTTCTTAATTAGAAACTGGAATGAAAGGTTGGACGAGAAAATAGCTGTCTCTTTATAAATTA--GTTAGAATTTTATTTTTAAGTTAAAAAGCTTAAATATTTTTAAAAGACGAGAAGACCCTATAGAGTTTTATTTATA---TTTAATTAATTAATTTATTAGAATTATTTATATTTTAATTTTA------TATAAATTTAATTGGGGTGATTAGAAAATTTAAATAACTTTTTT--ACATATTAAACATTAATTTATG-ATTAAATGATCCAT-------TAATTT------------------ATGATTATAAGATTAAATTACCTTAGGGATAACAGCGTAATTTCTTTATAGAGTTCTAATCGTTAAAGAAGTTTGCGACCTCGATGTTGGATTAAAATTTAT-TTTTGGT-GTAGAAGCTAAAA-AATT--AGGTCTGTTCGACCTTTAAAATTTTACATGATCTGAGTTTAAACCGGTGTAAGCCAGGTTGGTTTCTATCTTTAAA-ATTAGAA-----TATATTTTAGTACGAAAGGACCAAATATATTAAA-AAT-TTTG--TTGAAAATTGAATATTATTAATATTA--------ATTATTTTGGCAGATTAGTGCATTAAATTTAGAATTTAATT-ATGTAA-TTTTGAA--TTACAAATAATACTTGATTTTAATAGATATATTTTTAATATTAATTAGTAACTTAATTTTAATTATT
Alevonota_rufotestacea	AATGGCCGCAGTATTTTGACTGTGCAAAGGTAGCATAATCATTAGTTTCTTAATTAGAAACTGGAATGAAAGGTTGGACGAAAAAATAACTGTCTCTTTATAAATTA--TTTAGAATTTTATTTTTAAGTTAAAAAGCTTAAATTTTATTAAAAGACGAGAAGACCCTATAGAGTTTTATTTATT---TTTATTTAATTAATTAATTTGAATATTTAAAATATTAATTAAA------ATTAAATTTAATTGGGGTGATTGAAAAATTTAAAAAACTTTTTT--TTTATAATAACATTAATATATG-AGTATATGATCCAT------AAATT--------------------ATGATTATAAGATTAAATTACCTTAGGGATAACAGCGTAATTTCTTTATAGAGTTCAAATCACTAAAGAAGTTTGCGACCTCGATGTTGGATTAAAATTAAT-TTTTGGT-GTAGAAGCTATTA-GTTT--AAGTCTGTTCGACTTTTAAAATTTTACATGATCTGAGTTTAAACCGGTGTGAGCCAGGTTGGTTTCTATCTTTAAT----TGATTTG--TGTATTTTAGTACGAAAGGACCAAATATTTTAAA-TAT-TTTA---TATTAATTGAATTTTATTAATT-----------ATTATTTTGGCAGACTAGTGCATTAAATTTAGGATTTAATT-ATGTAA-AATTAAT--TTACAAATAATACTTGATTTTTATAGATAGAATTTTAATATTGATTAGTACATTAATTTTAATTATT
Aloconota_cambrica_N1	AATGGCCGCAGTATTTTGACTGTGCAAAGGTAGCATAATCATTAGTTTCTTAATTAGTAACTGGAATGAAAGGTCGAACGAAAGAATGACTGTCTCTGTGTAAATTA--GTTAAAATTTTATTTTTAAGTTAAAAAGCTTAGATATATTTAAAAGACGAGAAGACCCTATAGAGTTTTATTTAAA---TTTATATAAGAATTTATTTAGAATATTTGAAGATTTATATAAA------TTTGAATTTAATTGGGGTGATTAAAAAATTTAGTAAACTTTTTT--TTTATTTAAACATTATTGTATG-ATTAATTGATCCAT-------TATTT-------------------ATGATTATAAGATTAAATTACCTTAGGGATAACAGCGTAATTTCTTTGTAGAGTTCAAATCATTAAAGAAGTTTGCGACCTCGATGTTGGATTAAAATTTAT-TTTTGGT-GTAGTAGCTAGAA-GATT--AGGTCTGTTCGACCTTTAAAATTTTACATGATCTGAGTTTAAACCGGTGTGAGCCAGGTTGGTTTCTATCTTTAAA---TTATTTA---GATATTTTAGTACGAAAGGACCAAATATATTAAA-AAT-TTTA---TTTAATATGAATATTATTAATTTAA--------ATTATTTTGGCAGATTAGTGCATTAAATTTAGAATTTAATT-ATGTAA--TGATGA--TTACAAATAATACTTGATTTTTATAGATAGTTTTTTGATGTTAATTAGTAGATTAATTTTAATTATT
Aloconota_cambrica_N2	AATGGCCGCAGTATTTTGACTGTGCAAAGGTAGCATAATCATTAGTTTCTTAATTAGTAACTGGAATGAAAGGTCGAACGAAAGAATGACTGTCTCTGTGTAAATTA--GTTAAAATTTTATTTTTAAGTTAAAAAGCTTAGATATATTTAAAAGACGAGAAGACCCTATAGAGTTTTATTTAAA---TTTATATAAGAATTTATTTAGAATATTTGAAGATTTATATAAA------TTTGAATTTAATTGGGGTGATTAAAAAATTTAGTAAACTTTTTT--TTTATTTAAACATTATTGTATG-ATTAATTGATCCAT-------TATTT-------------------ATGATTATAAGATTAAATTACCTTAGGGATAACAGCGTAATTTCTTTGTAGAGTTCAAATCATTAAAGAAGTTTGCGACCTCGATGTTGGATTAAAATTTAT-TTTTGGT-GTAGTAGCTAGAA-GATT--AGGTCTGTTCGACCTTTAAAATTTTACATGATCTGAGTTTAAACCGGTGTGAGCCAGGTTGGTTTCTATCTTTAAA---TTATTTA---GATATTTTAGTACGAAAGGACCAAATATATTAAA-AAT-TTTA---TTTAATATGAATATTATTAATTTAA--------ATTATTTTGGCAGATTAGTGCATTAAATTTAGAATTTAATT-ATGTAA--TGATGA--TTACAAATAATACTTGATTTTTATAGATAGTTTTTTGATGTTAATTAGTAGATTAATTTTAATTATT
Aloconota_currax_N1	AATGGCCGCAGTATTTTGACTGTGCAAAGGTAGCATAATCATTAGTTTCTTAATTAGAAACTAGAATGAAAGGTTGGACGAGAAAATAACTGTCTCTTTATAAATTA--GTTAAAATTTTATTTTTAAGTAAAAAAGCTTAAATAATTTTAAAAGACGAGAAGACCCTATAGAGTTTTATTTTAA--TTTAATTATAATATTTAATTAGAATATTTTAATTTTTATTTAAA------TTAAAATTTAATTGGGGTGATTGAAAAATTTATTTAACTTTTTT--TAAATATTAACATTTATTTATG-AATTTGTGATCCAT------TTTTTT-------------------ATGATTATAAGATTAAATTACCTTAGGGATAACAGCGTAATTTCTTTTTAGAGTTCAAATCATTAAAGAAGTTTGCGACCTCGATGTTGGATTAAAATTTAT-TTTTGGT-GTAGTAGCTAAAA-AATT--AGGTCTGTTCGACCTTTAAAATTTTACATGATCTGAGTTTAAACCGGTGTGAGCCAGGTTGGTTTCTATCTTTAAA---TTAATTA---AATATTTTAGTACGAAAGGACCAAATATTTTAAA-TAT-TTTA---TTATAAGTGATTTTTATTAATATTTTA------ATTATTTTGGCAGATTAGTGCATTAAATTTAGAATTTAATT-ATGTAA--ATTGA---TTACAAGTAATACTTGATTTTTATAGATAGATTTTTAATAGTAGTTAGTAGATTAATTTTAGTTATT
Aloconota_currax_N2	AATGGCCGCAGTATTTTGACTGTGCAAAGGTAGCATAATCATTAGTTTCTTAATTAGAAACTAGAATGAAAGGTTGGACGAGAAAATAACTGTCTCTTTATAAATTA--GTTAAAATTTTATTTTTAAGTAAAAAAGCTTAAATAATTTTAAAAGACGAGAAGACCCTATAGAGTTTTATTTTAA--TTTAATTATAATATTTAATTAGAATATTTTAATTTTTATTTAAA------TTAAAATTTAATTGGGGTGATTGAAAAATTTATTTAACTTTTTT--TAAATATTAACATTTATTTATG-AATTTGTGATCCAT------TTTTTT-------------------ATGATTATAAGATTAAATTACCTTAGGGATAACAGCGTAATTTCTTTTTAGAGTTCAAATCATTAAAGAAGTTTGCGACCTCGATGTTGGATTAAAATTTAT-TTTTGGT-GTAGTAGCTAAAA-AATT--AGGTCTGTTCGACCTTTAAAATTTTACATGATCTGAGTTTAAACCGGTGTGAGCCAGGTTGGTTTCTATCTTTAAA---TTAATTA---AATATTTTAGTACGAAAGGACCAAATATTTTAAA-TAT-TTTA---TTATAAGTGATTTTTATTAATATTTTA------ATTATTTTGGCAGATTAGTGCATTAAATTTAGAATTTAATT-ATGTAA--ATTGA---TTACAAGTAATACTTGATTTTTATAGATAGATTTTTAATAGTAGTTAGTAGATTAATTTTAGTTATT
Aloconota_gregaria	AATGGCCGCAGTATTTTGACTGTGCAAAGGTAGCATAATCATTAGTTTCTTAATTAGAAACTGGAATGAAAGGTTGGACGAGAAAATAACTGTCTCTTTATAAATTA--GTTAGAATTTTATTTTTAAGTTAAAAAGCTTAAATATTTTTAAAAGACGAGAAGACCCTATAGAGTTTTATTTAAA--TTTATATTAAAAATTTAAATAGAATATTAAAAAATTTATTTAAA------TTTAAATTTGATTGGGGTGATTAAAAAATTTAATTAACTTTTTT--TTTATTTAAACATTTATTTATGAATTAAT-GATCCAT-------TTTTT-------------------ATGATTATAAGATTAAATTACCTTAGGGATAACAGCGTAATTTCTTTTTAGAGTTCAAATCATTAAAGAAGTTTGCGACCTCGATGTTGGATTAAAATTAAT-TTTTGGT-GTAGCAGCTAAAA-AATT--AGGTCTGTTCGACCTTTAAAATTTTACATGATCTGAGTTTAAACCGGTGTGAGCCAGGTTGGTTTCTATCTTTAAA---TTAATTA---AATATTTTAGTACGAAAGGACCAAATATATTAAA-TAT-TTTA---TTTTAGTTGAAAATTATTAATAATTA-------ATTATTTTGGCAGATTAGTGCATTAAATTTAGAATTTAATT-ATGTAA--GTTATA--TTACAAATAATACTTGATTTTTATAGATAATTTTTTAATATTAATTAGAAGTTTAATTTTAGTAATT
Aloconota_sp_N1	AATGGCCGCAGTATTTTGACTGTGCAAAGGTAGCATAATCATTAGTTTCTTAATTAGAAACTGGAATGAAAGGTTGGACGAGAAAATAACTGTCTCTATATAAATTA--GTTAGAATTTTATTTTTAAGTAAAAAAGCTTAAATTTTTTTAAAAGACGAGAAGACCCTATAGAGTTTTATTTAAA--TATTAATTAATAATTTAATTTGTATTTTTTAAATTTTAATTGGT------TTTAAATTTAGTTGGGGTGATTAAAAAATTTAGTAAACTTTTTT--TAAATTTAAACATTTATTTATG-ATTGAATGATCCAT-------TATTT-------------------ATGATTATAAGATTAAATTACCTTAGGGATAACAGCGTAATTTCTTTTTAGAGTTCAAATCATTAAAGAAGTTTGCGACCTCGATGTTGGATTAAAATAAAT-TTTTGGT-GTAGCAGCTAAAA-AATT--AGGTCTGTTCGACCTTTGAAATTTTACATGATCTGAGTTTAAACCGGTGTAAGCCAGGTTGGTTTCTATCTTTAAA---TTTATTA---AATATTTTAGTACGAAAGGACCAAATATTTTAAT-TAT-ATTA---TTTTTATTGAATTTTATTAATTATAG-------ATTATTTTGGCAGATTAGTGCATTAAATTTAGAATTTAATT-ATGTAA-GTTTATGT-TTACAAGTAATACTTGATTTTAATAGATAGAATTTTAATAGTTATAAGTAGATTAATTTTAATTGTG
Aloconota_sp_N2	???????????????????????????????????????????????????????????????????????????????????????????????????????????????????????????????????????????????????????????????????????????????????????????????????????????????????????????????????????????????????????????????????????????????????????????????????????????????????????????????????????????????????????????????????????????????????????????????????????????????????????????????????????????????????????????????????????????????????????????????????????????????????????????????????????????????????????????????????????????????????????????????????????????????????????????????????????????????????????????????????????????????????????????????????????????????????????????????????????????????????????????????????????????????????????????????????????
Alpinia_sp_prope_alpicola_N1	AATGGCCGCAGTATTTTGACTGTGCAAAGGTAGCATAATCATTAGTTTCTTAATTAGAAACTGGTATGAAAGGTTGAACGAGAAAATAACTGTCTCTTTATAAATTT--TTTAGAATTTTATTTTTAAGTTAAAAAGCTTAAATTTGTTTAAAAGACGAGAAGACCCTATAGAGTTTTATATAAT---TTTATTTAATAGTTTAAATTGAATTATTAAAATTTTATTTAAAT-----TTTATATTTAATTGGGGTGATTAAAAAATTTATTAAACTTTTTT--TTTATAAAAACATTAATTTATG-ATTTGTTGAGCCAT---AAAATATTT-------------------ATGATTAAAAGATTAAATTACCTTAGGGATAACAGCGTAATTTCTTTTTAGAGTTCTAATCGATAAAGAAGTTTGCGACCTCGATGTTGGATTAAAATTTAA-TTTTGGT-GTAGAAGCTAAAA-TATT--AGGTCTGTTCGACCTTTAAAATTTTACATGATCTGAGTTTAAACCGGTGTGAGCCAGGTTGGTTTCTATCTTTAAG---CTAAAAA---AATATTTTAGTACGAAAGGACCAAGTATTTATAT-AAT-TTAT---TATAAATTGAATATTATTAAT------------ATTATTTTGGCAGATAAGTGCATTAAATTTAGAATTTAATT-ATGTAA-TTTTTTAAATTACAAATAATACTTGCTTTTAATAGATATTTTAATAATAGTAATGAGTAGTTTAATTCTAGTAATT
Alpinia_sp_prope_alpicola_N2	???????????????????????????????????????????????????????????????????????????????????????????????????????????????????????????????????????????????????????????????????????????????????????????????????????????????????????????????????????????????????????????????????????????????????????????????????????????????????????????????????????????????????????????????????????????????????????????????????????????????????????????????????????????????????????????????????????????????????????????????????????????????????????????????????????????????????????????????????????????????????????????????????????????????????????????????????????????????????????????????????????????????????????????????????????????????????????????????????????????????????????????????????????????????????????????????????????
Amaurodera_yaoana_N1	AATGGCCGCAGTATTTTGACTGTGCAAAGGTAGCATAATCATTAGTTTCTTAATTAGAAACTGGAATGAAAGGTTGGACGAAAAAATAACTGTCTCTTTATAAATTT---TTAGAATTTTATTTTTAAGTTAAAAAGCTTAAATTAATTTAAAAGACGAGAAGACCCTATAGAGTTTTATTAAAT---TTGTTATATTATTTTTTGTAGAAATTTTATATTTTTATAATAA------ATTTAATTTGATTGGGGTGATTAAAAAATTTAATAAACTTTTTT--TAAAAAAAAACATTTATTTATG-AATAAATGATCCAT----AAATAATT-------------------ATGATTATAAGATTAAATTACCTTAGGGATAACAGCGTAATTTCTTTTTAGAGTTCAAATCGATAAAGAAGTTTGCGACCTCGATGTTGGATTAAAAAAAAT-TATTGGT-GTAGAAGCTAATA-AATT--AGGTCTGTTCGACCTTTAAAATTTTACATGATCTGAGTTTAAACCGGTGTAAGCCAGGTTGGTTTCTATCTTTAAA--AATATTT----AATATTTTAGTACGAAAGGACCAAATATTATAAA-AAT-TTTA---TTTATATTGAATATTAATAAT------------ATTATTTTGGCAGATTAGTGCTTTAAATTTAGAATTTAATA-ATGTAA-TTTTTTATATTACAAATAATACTTGTTTTTAATAGATTATTTATTAATATTAGTAAGTGGATTAATTTTAGTAATT
Amaurodera_yaoana_N2	AATGGCCGCAGTATTTTGACTGTGCAAAGGTAGCATAATCATTAGTTTCTTAATTAGAAACTGGAATGAAAGGTTGGACGAAAAAATAACTGTCTCTTTATAAATTT---TTAGAATTTTATTTTTAAGTTAAAAAGCTTAAATTAATTTAAAAGACGAGAAGACCCTATAGAGTTTTATTAAAT---TTGTTATATTATTTTTTGTAGAAATTTTATATTTTTATAATAA------ATTTAATTTGATTGGGGTGATTAAAAAATTTAATAAACTTTTTT--TAAAAAAAAACATTTATTTATG-AATAAATGATCCAT----AAATAATT-------------------ATGATTATAAGATTAAATTACCTTAGGGATAACAGCGTAATTTCTTTTTAGAGTTCAAATCGATAAAGAAGTTTGCGACCTCGATGTTGGATTAAAAAAAAT-TATTGGT-GTAGAAGCTAATA-AATT--AGGTCTGTTCGACCTTTAAAATTTTACATGATCTGAGTTTAAACCGGTGTAAGCCAGGTTGGTTTCTATCTTTAAA--AATATTT----AATATTTTAGTACGAAAGGACCAAATATTATAAA-AAT-TTTA---TTTATATTGAATATTAATAAT------------ATTATTTTGGCAGATTAGTGCTTTAAATTTAGAATTTAATA-ATGTAA-TTTTTTATATTACAAATAATACTTGTTTTTAATAGATTATTTATTAATATTAGTAAGTGGATTAATTTTAGTAATT
Amidobia_talpa	AATGGCCGCAGTATTTTGACTGTGCAAAGGTAGCATAATCATTAGTTTCTTAATTAGTAACTGGTATGAATGGTTGAACGAGAAAATAGCTGTCTCTTTATAAATTA--TTTAGAAATTTATTTTTAAGTTAAAAAGCTTAAATTTATTTAAAAGACGAGAAGACCCTATAGAGTTTAATAAAAT--TTGATTTTAATAATATAAATTGAATTTTTATTATTTTAACATTT------ATTTTATTTAATTGGGGTGATTGAAAAATTTAATAAACTTTTTT--TTTATGAAAACATTTTTTTATG-AATTTTTGATCCAT------AATTTT-------------------ATGATTATAAGATTAAATTACCTTAGGGATAACAGCGTAATTTTTTTGTAGAGTTCAAATCGATAAAAAAGTTTGCGACCTCGATGTTGGATTAAAATTTAA-TTTTGGT-GTAGAAGCTAAAA-TATT--AGGTCTGTTCGACCTTTAAAATTTTACATGATCTGAGTTTAAACCGGTGTGAGCCAGGTTGGTTTCTATCTTTCAA----AATTTTT--AATATTTTAGTACGAAAGGACCAAATATTAGTAA-AAT-TTAT----TAATTATGAGGATATTAATAATATT-------ATTATTTTGGCAGATTAGTGCATTAAATTTAGAATTTAATT-ATGTAA---GTATA--TTACAAATAATACTTGATTTTAATGGATATAATTTTAATATTAATTAGAAGTCTAATTTTAGTAATT
Amischa_analis_N1	AATGGCCGCAGTATTTTGACTGTGCAAAGGTAGCATAATCATTAGTTTCTTAATTAGAAGCTGGAATGAAAGGTTGAACGAGAAAATAACTGTCTCTTTATAAATTT--TTTAGAAATTTATTTTTAAGTTAAAAAGCTTAAATTTATTTAATAGACGAGAAGACCCTATAGAGTTTTATATAAT---TGAATTTAATTATTAAATTAGAATATTTTTAATTTTTAAATTTT-----ATTATATTTAATTGGGGTGATTGAAAAATTTATTTAACTTTTTT--TTTATAAAAACATTTATTTATG-ATTATTTGATCCAT----TATATGTGTATATACATATATATATATATGATTATAAGATTAAATTACCTTAGGGATAACAGCGTAATTTTTTTTTAGAGTTCAAATCGATAAAAAAGTTTGCGACCTCGATGTTGGATTAAAATTTAT-TTTTGGT-GTAGTAGCTAAAA-AATT--AGGTCTGTTCGACCTTTAAAATTTTACATGATCTGAGTTTAAACCGGTGTGAGCCAGGTTGGTTTCTATCTTTAAT--TATATAAA---AATATTTTAGTACGAAAGGACCAAATATTTCTAATAA--TTAT---TATAAGTTGAATTTTATT---------------ATTATTTTGGCAGATTAGTGCATTAAATTTAGAATTTAATT-ATGTAA--TTTATA--TTACAAGTAATACTTGATTTTCAAAGATTTAATTATAATATTTTTAAGAAGTTTAATTTTAATAGTA
Amischa_analis_N2	???????????????????????????????????????????????????????????????????????????????????????????????????????????????????????????????????????????????????????????????????????????????????????????????????????????????????????????????????????????????????????????????????????????????????????????????????????????????????????????????????????????????????????????????????????????????????????????????????????????????????????????????????????????????????????????????????????????????????????????????????????????????????????????????????????????????????????????????????????????????????????????????????????????????????????????????????????????????????????????????????????????????????????????????????????????????????????????????????????????????????????????????????????????????????????????????????????
Amischa_nigrofusca_N1	AATGGCCGCAGTATTTTGACTGTGCAAAGGTAGCATAATCATTAGTTTCTTAATTAGAAGCTGGAATGAAAGGTTGAACGAGAAAATAACTGTCTCTTTATAAATTT--TTTAGAAATTTATTTTTAAGTTAAAAAGCTTAAATTTATTTAATAGACGAGAAGACCCTATAGAGTTTTATATAAT---TGAATTTAATTATTAAATTAGAATATTTTTAATTTTTAAATTTT-----ATTATATTTAATTGGGGTGATTGAAAAATTTATTTAACTTTTTT--TTTATAAAAACATTTATTTATG-ATTATTTGATCCAT----TATATGTGTGTATATATATATATATATATGATTATAAGATTAAATTACCTTAGGGATAACAGCGTAATTTTTTTTTAGAGTTCAAATCGATAAAAAAGTTTGCGACCTCGATGTTGGATTAAAATTTAT-TTTTGGT-GTAGTAGCTAAAA-AATT--AGGTCTGTTCGACCTTTAAAATTTTACATGATCTGAGTTTAAACCGGTGTGAGCCAGGTTGGTTTCTATCTTTAAT--TATATAAA---AATATTTTAGTACGAAAGGACCAAATATTTCTAATAA--TTAT---TATAAGTTGAATTTTATT---------------ATTATTTTGGCAGATTAGTGCATTAAATTTAGAATTTAATT-ATGTAA--TTTATA--TTACAAGTAATACTTGATTTTCAAAGATTTAATTATAATATTTTTAAGAAGTTTAATTTTAATAGTA
Amischa_nigrofusca_N2	???????????????????????????????????????????????????????????????????????????????????????????????????????????????????????????????????????????????????????????????????????????????????????????????????????????????????????????????????????????????????????????????????????????????????????????????????????????????????????????????????????????????????????????????????????????????????????????????????????????????????????????????????????????????????????????????????????????????????????????????????????????????????????????????????????????????????????????????????????????????????????????????????????????????????????????????????????????????????????????????????????????????????????????????????????????????????????????????????????????????????????????????????????????????????????????????????????
Atheta_aeneipennis	AATGGCCGCAGTATTTTGACTGTGCAAAGGTAGCATAATCATTAGTTTCTTAATTAGGAACTGGAATGAAAGGTTGGACGAGAAAATAACTGTCTCTTTATAAATTA--TTTAGAATTTTATTTTTAAGTTAAAAAGCTTAAATTTTTTTAAAAGACGAGAAGACCCTATAGAGTTTTATATACT---TTTATTTAATAATTTAAATTGAATTTTTAAAATTTTATTTAAA------ATTATATTTGATTGGGGTGATTAAAAAATTTATTGAACTTTTTT--TTTATAGAAACATTAATTTATG-AATTATTGATCCAT----TTATA----------------------ATGATTATAAGATTAAATTACCTTAGGGATAACAGCGTAATTTCTTTTTAGAGTTCAAATCGATAAAGAAGTTTGCGACCTCGATGTTGGATTAAAATTTAA-TTTTGGT-GTAGAAGCTAAAAAAATT--AGGTCTGTTCGACCTTTAAAATTTTACATGATCTGAGTTTAAACCGGTGTGAGCCAGGTTGGTTTCTATCTTTAAA----TAATTTA--AATATTTTAGTACGAAAGGACCAAATATTAGTAA-AAT-TTAT---TTAAATTTGAATATTATTAATT-----------ATTATTTTGGCAGATTAGTGCATTAAATTTAGAATTTAATT-ATGTAA---GGATA--TTACAAATAATACTTGATTTTAATAGATATTGTTTTAATAATTGTAAGTAGACTAATTTTAGTCGTT
Atheta_bosnica	AATGGCCGCAGTATTTTGACTGTGCAAAGGTAGCATAATCATTAGTTTCTTAATTAGAAACTGGTATGAAAGGTTGGACGAGAAAATAACTGTCTCTTTATAAATTT--TTTAGAATTTTATTTTTAAGTTAAAAAGCTTAAATTTATTTAAAAGACGAGAAGACCCTATAGAGTTTTATATAAT--TTTAATTTAATAATAAATATAGAATTATTAAAATTTTATTTAGA------GTTATATTTGATTGGGGTGATTAAAAAATTTAAACAACTTTTTT--TATATTTAAACATTGATTTATG-AATTATTGAGCCAT---AAAATATTT-------------------ATGATTAAAAGATTAAATTACCTTAGGGATAACAGCGTAATTTCTTTTTAGAGTTCAAATCGATAAAGAAGTTTGCGACCTCGATGTTGGATTAAAATTTAA-TTTAGGT-GTAGAAGCTTAAA-TATT--AGGTCTGTTCGACCTTTAAAATTTTACATGATCTGAGTTTAAACCGGTGTAAGCCAGGTTGGTTTCTATCTTTAAA----TTATTAA--AATATTTTAGTACGAAAGGACCAAATATTATTAT-TAT-ATAT---TATAAATTGAATATTATT---------------ATTATTTTGGCAGATTAGTGCATTAAATTTAGAATTTAATT-ATGTAA-TTAAATA--TTACAAATAATACTTGATTTTATTTGATATAATTATAGTAGTATTAAGAAGATTAATTTTAATTGTT
Atheta_celata_N1	AATGGCCGCAGTATTTTGACTGTGCAAAGGTAGCATAATCATTAGTTTTTTAATTAAGAACTGGAATGAATGGTTGGACGAGAAAGTGACTGTCTCTTTATAAATTA--AATAGAATTTTATTTTTAAGTTAAAAAGCTTAAATATAGTTAAAAGACGAGAAGACCCTATAGAGTTTTATACATTAATTAATAATAATAATTAAATTTTAATTTTTTGAATTATATAAATT------TTTGTATTTAATTGGGGTGATTAAAAAATTTTATTAACTTTTTT--TTAAAAAAATCATTAATATATG-ATTTTCTGATCCTT------TTTTTT-------------------AAGATTATAAGATTAAATTACCTTAGGGATAACAGCGTAATTTTTTTAGAGAGTTCTAATCGATAAAAAAGTTTGCGACCTCGATGTTGGATTAAAATTAAT-TTTTGGT-GTAGAAGCTAAAA-TATT--AGGTCTGTTCGACCTTTAAAATTTTACATGATCTGAGTTTAAACCGGCGTGAGCCAGGTTGGTTTCTATCTTTAAC-----AAATAAC-GATATTTTAGTACGAAAGGACCAAATATAGATAA-AAT-TTAT----TTATTAAGGATATTATTAAA------------ATTATTTTGGCAGAATAGTGCATTAAATTTAGAATTTAATT-ATGTAA---TTAATTGTTACAAATAATACTTGATTTTGAAGGATTTAATTTTAATAATCATTAGAAGTTTAATTTTAATTATT
Atheta_celata_N2	AATGGCCGCAGTATTTTGACTGTGCAAAGGTAGCATAATCATTAGTTTTTTAATTAAGAACTGGAATGAATGGTTGGACGAGAAAGTGACTGTCTCTTTATAAATTA--AATAGAATTTTATTTTTAAGTTAAAAAGCTTAAATATAGTTAAAAGACGAGAAGACCCTATAGAGTTTTATACATTAATTAATAATAATAATTAAATTTTAATTTTTTGAATTATATAAATT------TTTGTATTTAATTGGGGTGATTAAAAAATTTTATTAACTTTTTT--TTAAAAAAATCATTAATATATG-ATTTTCTGATCCTT-------TTTTT-------------------AAGATTATAAGATTAAATTACCTTAGGGATAACAGCGTAATTTTTTTAGAGAGTTCTAATCGATAAAAAAGTTTGCGACCTCGATGTTGGATTAAAATTAAT-TTTTGGT-GTAGAAGCTAAAA-TATT--AGGTCTGTTCGACCTTTAAAATTTTACATGATCTGAGTTTAAACCGGCGTGAGCCAGGTTGGTTTCTATCTTTAAC-----AAATAAT-GATATTTTAGTACGAAAGGACCAAATATAGATAA-AAT-TTAT----TTATTAAGGATATTATTAAA------------ATTATTTTGGCAGAATAGTGCATTAAATTTAGAATTTAATT-ATGTAA---TTAATTGTTACAAATAATACTTGATTTTGAAGGATTTAATTTTAATAATCATTAGAAGTTTAATTTTAATTATT
Atheta_cinnamoptera	AATGGCCGCAGTATTTTGACTGTGCAAAGGTAGCATAATCATTAGTTTCTTAATTAGGAACTGGAATGAAAGGTTGGACGAGAAAATAACTGTCTCTTTATAAATTA--TTTAGAATTTTATTTTTAAGTTAAAAAGCTTAAATTTTTTTAAAAGACGAGAAGACCCTATAGAGTTTTATATAAC---CTTATTTAATAATTTAATTTGAATCTTTAAAATTTTATTTAAT------ATTGTATTTGATTGGGGTGATTAAAAAATTTATTTAACTTTTTT--TTTATAAAAACATTGATTTATG-AATTATTGATCCAT-------TAGTA-------------------ATGATTATAAGATTAAATTACCTTAGGGATAACAGCGTAATTTCTTTTTAGAGTTCAAATCGATAAAGAAGTTTGCGACCTCGATGTTGGATTAAAATTTAA-TTTTGGT-GTAGAAGCTAAAAAAATT--AGGTCTGTTCGACCTTTAAAATTTTACATGATCTGAGTTTAAACCGGTGTGAGCCAGGTTGGTTTCTATCTTTAAA----TAATTTA--AATATTTTAGTACGAAAGGACCAAATATTAGTAA-AAT-TTAT---TTTAATTTGAATATTAGTAATT-----------ATTATTTTGGCAGATTAGTGCATTAAATTTAGAATTTAATT-ATGTAA---GGAGA--TTACAAATAATACTTGATTTTAATAGATGTTATTTTAATAATTGTGAGTAGACTAATTTTAGTTGTT
Atheta_contristata	AATGGCCGCAGTATTTTGACTGTGCAAAGGTAGCATAATCATTAGTTTCTTAATTAGTAACTGGAATGAAAGGTTGGACGAGAAAATAACTGTCTCTTTATAAATTA--TTTAGAATTTTATTTTTAAGTTAAAAAGCTTAAATGTATTTAAAAGACGAGAAGACCCTATAGAGTTTTATATAAT---AGTATTTAATAATTTGAATTGAATTTTAAAAATTTTATTTAAT------ATTATATTTGATTGGGGTGATTGAAAAATTTAATAAACTTTTTT--TTTATAAAAACATTAATTTATG-ATTTATTGATCCAT-------TATTT-------------------GTGATTAAAAGATTAAATTACCTTAGGGATAACAGCGTAATTTCTTTTTAGAGTTCTAATCGATAAAGAAGTTTGCGACCTCGATGTTGGATTAAAATTTAA-TTTTGGT-GTAGAAGCTAAAAAAATT--AGGTCTGTTCGACCTTTAAAATTTTACATGATCTGAGTTTAAACCGGTGTGAGCCAGGTTGGTTTCTATCTTTAAA---TTATTTA---AATATTTTAGTACGAAAGGACCAAATATTAGTAA-AAT-TTAT---TTAAAATAGAATCTTATTAATAAAT--------ATTATTTTGGCAGATTAGTGCATTAAATTTAGAATTTAATT-ATGTAA---GGATA--TTACAAATAATACTTGATTTTAATAGATATTATCTTAATAATTATTAGTAGATTAATTTTAGTAATC
Atheta_crassicornis	AATGGCCGCAGTATTTTGACTGTGCAAAGGTAGCATAATCATTAGTTTCTTAATTAGGAACTGGTATGAAAGGTTGGACGAGAAAATAACTGTCTCTTTATAAATTG--TTTAGAATTTTATTTTTAAGTTAAAAAGCTTAAATTTTTTTAAAAGACGAGAAGACCCTATAGAGTTTTATATATT---TTTATTTAATAATTTTAATTGAATCTTTTAAATTTTATTTAAA------AATATATTTAATTGGGGTGATTAAAAAATTTAATTAACTTTTTT--TTTATTAAACCATTAATTTATG-ATTTATTGATCCAT-------TATTT-------------------ATGATTAAAAGATTAAATTACCTTAGGGATAACAGCGTAATTTCTTTTTAGAGTTCTAATCGATAAAGAAGTTTGCGACCTCGATGTTGGATTAAAATTTAA-TTTTGGT-GTAGAAGCTAAAAAAATT--AGGTCTGTTCGACCTTTAAAATTTTACATGATCTGAGTTTAAACCGGTGTGAGCCAGGTTGGTTTCTATCTTTAAA----TAATTTA--AATATTTTAGTACGAAAGGACCAAATATTAGTAA-AAT-TTAT---TTTAATTTGAATATTATTAAT------------ATTATTTTGGCAGAATAGTGCATTAAATTTAGAATTTAATT-ATGTAA--TTTATA--TTACAAATAATACTTGATTTTTATAGATATTATTTTAATAATTTTAAGTAGATTAATTTTAGTAGTT
Atheta_dadopora	AATGGCCGCAGTATTTTGACTGTGCAAAGGTAGCATAATCATTAGTTTTTTAATTAAAAACTGGAATGAAAGGTTGGACGAAAAAATAACTGTCTCTTTATTAATTA--GTTAAAATTTTATTTTTAAGTTAAAAAGCTTAAATATTTTTAAAAGACGAGAAGACCCTATAGAGTTTTATATAAT---TTTATTTAATAATAATATTTTAATTTTTAAAATTTTAAATTTT------TTTATATTTAATTGGGGTGATTAAAAAATTTAATTAACTTTTTT--TTTATTAAGTCATTAATTTATG-ATTTGTTGATCCAT-------AATTT-------------------ATGATTATAAGAGTAAATTACCTTAGGGATAACAGCGTAATTTTTTTAGAGAGTTCTAATCGATAAAAAAGTTTGCGACCTCGATGTTGGATTAAAATTTAT-TTTTGGT-GTAGAAGCTAAAA-GATT--AGGTCTGTTCGACCTTTAGAATTTTACATGATCTGAGTTTAAACCGGTGTGAGCCAGGTTGGTTTCTATCTTTAAT----AATTTTT--GATATTTTAGTACGAAAGGACCAAGTATAAGTAA-AAT-TTAT----TTAAAAAGAATATTAATAATTTAA--------ATTATTTTGGCAGATTAGTGCATTAAATTTAGAATTTAATT-ATGTAA---TAATA--TTACAAATAATACTTGGTTTTAAAAGATAGAATTTTAATAGTTATTAGAAGTTTAATTTTGATTGTT
Atheta_gagatina_N1	AATGGCCGCAGTATTTTGACTGTGCAAAGGTAGCATAATCATTAGTTTCTTAATTAGGAACTGGTATGAAAGGTTGGACGAGAAAATAACTGTCTCTTTATAAATTA--GTTAGAATTTTATTTTTAAGTTAAAAAGCTTAAATTTTTTTAAAAGACGAGAAGACCCTATAGAGTTTTATATAAT---TTGTTTTAATAGTTTAAATTGAATTTTAAAAATTTTATTTAAA------ATTATATTTAATTGGGGTGATTGAAAAAATTAATTAACTTTTTT--TAAATAAAAACATTAATGTATG-ATTTATTGATCCAT-------AATTT-------------------ATGATTAAAAGATTAAATTACCTTAGGGATAACAGCGTAATTTCTTTGAAGAGTTCAAATCGATAAAGAAGTTTGCGACCTCGATGTTGGATTAAAATTTAA-TTTTGGT-GTAGAAGCTAAAA-AATT--AGGTCTGTTCGACCTTTGAAATTTTACATGATCTGAGTTTAAACCGGTGTGAGCCAGGTTGGTTTCTATCTTTAAA-ATATAAAAA---GATATTTTAGTACGAAAGGACCAAATATTAATAA-AAT-TTAT---TAAATTTTGAACATTATTAAA------------ATTATTTTGGCAGATTAGTGCATTAAATTTAGAATTTAATT-ATGTAA-TTTATTTA-TTACAAATAATACTTGATTTTTATAGATATGTTTTTAATGGTAGTAAGAAGTTTAATTTTAGTAATT
Atheta_gagatina_N2	AATGGCCGCAGTATTTTGACTGTGCAAAGGTAGCATAATCATTAGTTTCTTAATTAGGAACTGGTATGAAAGGTTGGACGAGAAAATAACTGTCTCTTTATAAATTA--GTTAGAATTTTATTTTTAAGTTAAAAAGCTTAAATTTTTTTAAAAGACGAGAAGACCCTATAGAGTTTTATATAAT---TTGTTTTAATAGTTTAAATTGAATTTTAAAAATTTTATTTAAA------ATTATATTTAATTGGGGTGATTGAAAAAATTAATTAACTTTTTT--TAAATAAAAACATTAATGTATG-ATTTATTGATCCAT-------AATTT-------------------ATGATTAAAAGATTAAATTACCTTAGGGATAACAGCGTAATTTCTTTGAAGAGTTCAAATCGATAAAGAAGTTTGCGACCTCGATGTTGGATTAAAATTTAA-TTTTGGT-GTAGAAGCTAAAA-AATT--AGGTCTGTTCGACCTTTGAAATTTTACATGATCTGAGTTTAAACCGGTGTGAGCCAGGTTGGTTTCTATCTTTAAA-ATATAAAAA---GATATTTTAGTACGAAAGGACCAAATATTAATAA-AAT-TTAT---TAAATTTTGAACATTATTAAA------------ATTATTTTGGCAGATTAGTGCATTAAATTTAGAATTTAATT-ATGTAA-TTTATTTA-TTACAAATAATACTTGATTTTTATAGATATGTTTTTAATGGTAGTAAGAAGTTTAATTTTAGTAATT
Atheta_graminicola_N1	AATGGCCGCAGTATTTTGACNGNGCAAAGGTAGCATAATCATTAGTTTCTTAATTAGTAACTGGAATGAAAGGTTGGACGAGAAAATAACTGTCTCTTTATAAATTA--TTTAGAATTTTATTTTTAAGTTAAAAAGCTTAAATATTTTTAAAAGACGAGAAGACCCTATAGAGTTTTATATAAT---ATTATTTAATAATTTGAATTTAATTTTAAAAATTTTATTTAAT------ATTATATTGGATTGGGGTGATTGAAAAATTTAATAAACTTTTTT--TTTATAAAAACATTAATTTATG-ATTTATTGATCCAT-------TATTT-------------------ATGATTATAAGATTAAATTACCTTAGGGATAACAGCGTAATTTCTTTTTAGAGTTCTAATCGATAAAGAAGTTTGCGACCTCGATGTTGGATTAAAATTTAA-TTTTGGT-GTAGAAGCTAAAA-AATT--AGGTCTGTTCGACCTTTAAAATTTTACATGATCTGAGTTTAAACCGGTGTGAGCCAGGTTGGTTTCTATCTTTAAA---CTATTTA---AATATTTTAGTACGAAAGGACCAAATATTAATAA-AAT-TTAT---TTAAGATTGAATATTATTAATT-----------ATTATTTTGGCAGATTAGTGCATTAAATTTAGAATTTAATT-ATGTAA---GTGTA--TTACAAGTAATACTTGATTTTAATAGATATTATTTTAATAATTGTTAGCAGATTAATTTTAGTAATC
Atheta_graminicola_N2	AATGGCCGCAGTATTTTGACTGTGCAAAGGTAGCATAATCATTAGTTTCTTAATTAGTAACTGGAATGAAAGGTTGGACGAGAAAATAACTGTCTCTTTATAAATTA--TTTAGAATTTTATTTTTAAGTTAAAAAGCTTAAATATTTTTAAAAGACGAGAAGACCCTATAGAGTTTTATATAAT---ATTATTTAATAATTTGAATTTAATTTTAAAAATTTTATTTAAT------ATTATATTGGATTGGGGTGATTGAAAAATTTAATAAACTTTTTT--TTTATAAAAACATTAATTTATG-ATTTATTGATCCAT-------TATTT-------------------ATGATTATAAGATTAAATTACCTTAGGGATAACAGCGTAATTTCTTTTTAGAGTTCTAATCGATAAAGAAGTTTGCGACCTCGATGTTGGATTAAAATTTAA-TTTTGGT-GTAGAAGCTAAAA-AATT--AGGTCTGTTCGACCTTTAAAATTTTACATGATCTGAGTTTAAACCGGTGTGAGCCAGGTTGGTTTCTATCTTTAAA---TTATTTA---AATATTTTAGTACGAAAGGACCAAATATTAATAA-AAT-TTAT---TTAAGATTGAATATTATTAATT-----------ATTATTTTGGCAGATTAGTGCATTAAATTTAGAATTTAATT-ATGTAA---GTGTA--TTACAAGTAATACTTGATTTTAATAGATATTATTTTAATAATTGTTAGCAGATTAATTTTAGTAATC
Atheta_kenyamontis	AATGGCCGCAGTATTTTGACTGTGCAAAGGTAGCATAATCATTAGTTTCTTAATTAGGAGCTGGAATGAAAGGTTGGACGAGAAAATAACTGTCTCTTTATAAATTA--TTTAGAATTTTATTTTTAAGTTAAAAAGCTTAAATTTATTTAAAAGACGAGAAGACCCTATAGAGTTTTATATAAC---TTTTTTTAATAATTTAATTTGAATTTTAAAAATTTTATTTAAA------ATTATATTTAATTGGGGTGATTGAAAAATTTAAATAACTTTTTT--TATATAAAAACATTAATGTATG-ATTTATTGAGCCAT------TTATT--------------------ATGATTATAAGATTAAATTACCTTAGGGATAACAGCGTAATTTCTTTGAAGAGTTCAAATCGATAAAGAAGTTTGCGACCTCGATGTTGGATTAAAATTTAA-TTTTGGT-GTAGAAGCTAAAA--ATTT-AGGTCTGTTCAACCTTTAAAATTTTACATGATCTGAGTTTAAACCGGTGTGAACCAGGTTGGTTTCTATCTTTAAA-----AATTTTG-TATATTTTAGTACGAAAGGACCGAGTATTTATAA-TAT-TTAT---TTAAAATTGAATATTAATAATT-----------ATTATTTTGGCAGATTAGTGCATTAAATTTAGAATTTAATT-ATGTAA---TTATA--TTACAAATAATACTTGTTTTTAATAGATATTTTTTTAATGATTGTTAGTAGATTAATTTTAGTAATT
Atheta_laticollis	AATGGCCGCAGTATTTTGACTGTGCAAAGGTAGCATAATCATTAGTTTCTTAATTAGAAACTGGTATGAATGGTTGGACGAGAAAATAACTGTCTCTTTTTAAATTT--TTTAGAATTTTATTTTTAAGTTAAAAAGCTTAAATATATTTAAAAGACGAGAAGACCCTATAGAGTTTTATATAAT---TTAATTTAATAATTTAATTAGTATTATTAAAATTTTATATTAA------TTTATATTTGGTTGGGGTGATTAAAAAATTTAATAAACTTTTTT--TTTATAGAAACATTAATTTATG-AGTTATTGATCCAT-------TAATT-------------------ATGATTATAAGATTAAATTACCTTAGGGATAACAGCGTAATTTCTTTGAAGAGTTCTAATCGATAAAGAAGTTTGCGACCTCGATGTTGGATTAAAATTAAA-TTTTGGT-GTAGAAGCTAAAA-TTTT--AGGTCTGTTCGACCTTTGGAATTTTACATGATCTGAGTTTAAACCGGTGTAAGCCAGGTTGGTTTCTATCTTTAAA--TTTAATTA---TATTCTTTAGTACGAAAGGACCAAGTATTTATAA-TAG-TTAT--TTTTTTACTGAATATTATTAATAA----------ATTATTTTGGCAGATTAGTGCATTAAATTTAGAATTTAATT-ATGTAA---TTATA--TTACAAATAATACTTGTATTTAATAGATATTGTATTTATAATTATTAGTAGATTAATTTTAGTAATT
Atheta_membranata	AATGGCCGCAGTATTTTGACTGTGCAAAGGTAGCATAATCATTAGTTTCTTAATTAGGAACTGGAATGAAAGGTTGGACGAGAAAATAACTGTCTCTTTGTAAATTT--GTTAGAATTTTATTTTTAAGTTAAAAAGCTTAAATTAATTTAAAAGACGAGAAGACCCTATAGAGTTTTATATAAA---TTTTTATAATAGTTTAATTAGAATGTTTAGAATTTTATTAAAA------TTTATATTTGGTTGGGGTGATTAAAAAATTTACATAACTTTTTT--TTTATATAAACATTAATTTATG-ATTTATTGATCCAT---AATTTTATTT------------------ATGATTAAAAGATTAAATTACCTTAGGGATAACAGCGTAATTTCTTTTTAGAGTTCAAATCGATAAAGAAGTTTGCGACCTCGATGTTGGATTAAAATTTAA-ATTTGGT-GTAGAAGCTAAATAAATT--AGGTCTGTTCGACCTTTAAAATTTTACATGATCTGAGTTTAAACCGGTGTGAGCCAGGTTGGTTTCTATCTTTAAA---ATAATTA---AATATTTTAGTACGAAAGGACCAAATATTAGTAA-AAT-TTAT---TTAATTTTGAATATTAATAAA------------ATTATTTTGGCAGATTAGTGCATTAAATTTAGAATTTAATT-ATGTAA---GTATA--TTACAAGTAATACTTGATTTTGTTTGATATAATATTAATGGTAGTAAGAAGTTTAATTTTAGTAGTT
Atheta_modesta_N1	AATGGCCGCAGTATTTTGACTGTGCAAAGGTAGCATAATCATTAGTTTCTTAATTAGAAACTGGTATGAAAGGTTGGACGAGAAAATAACTGTCTCTTTATAAATGA--TTTAGAATTTTATTTTTAAGTTAAAAAGCTTAAATTTTTTTAAAAGACGAGAAGACCCTATAGAGTTTTATATAAT---TTTTTTTAATAATTTAAATTGAATTTTTTTATTTTTATAAAAA------GTTATATTTAATTGGGGTGATTAAAAAATTTAAATAACTTTTTT--TATATAAAACCATTAATATATG-ATTTATTGATCCAT-------TATTT-------------------ATGATTAAAAGATTAAATTACCTTAGGGATAACAGCGTAATTTCTTTTTAGAGTTCAAATCGATAAAGAAGTTTGCGACCTCGATGTTGGATTAAAATTTAA-TTTTGGT-GTAGTAGCTAAAAAAATT--AGGTCTGTTCGACCTTTAAAATTTTACATGATCTGAGTTTAAACCGGTGTGAGCCAGGTTGGTTTCTATCTTTAAA--TAAAATTAA--AATATTTTAGTACGAAAGGACCAAATATTAATAA-AAT-TTAT---TTTAATATGAATATTATTAAAT-----------ATTATTTTGGCAGAATAGTGCATTAAATTTAGAATTTAATT-ATGTAA---GTATA--TTACAAATAATACTTGATTTTAATAGATATTATTTTGATAATTTTAAGTAGATTAATTTTAGTAATT
Atheta_modesta_N2	AATGGCCGCAGTATTTTGACTGTGCAAAGGTAGCATAATCATTAGTTTCTTAATTAGTAACTGGAATGAAAGGTTGGACGAAAAAATAACTGTCTCTTTATAAATTA--TTTAGAATTTTATTTTTAAGTTAAAAAGCTTAAATTTTTTTAAAAGACGAGAAGACCCTATAGAGTTTTATATAAT--TTTTTTTTAATAGTTTTAATTGAATTATTTAAATTTTATAAAAA------ATTATATTTAATTGGGGTGATTAAAAAATTTAAATAACTTTTTT-TTATATAAAACCATTAATTTATG-ATTTATTGATCCAT-------TATTT-------------------ATGATTAAAAGATTAAATTACCTTAGGGATAACAGCGTTATTTCTTTGTAGAGTTCTAATCGATAAAGAAGTTTGCGACCTCGATGTTGGATTAAAATTTAA-TTTTGGT-GTAGAAGCTGAAAAAATT--AGGTCTGTTCGACCTTTAAAATTTTACATGATCTGAGTTTAAACCGGTGTGAGCCAGGTTGGTTTCTATCTTTAAA---TTTATTAA--AATATTTTAGTACGAAAGGACCAAATATTAGTAA-AAT-TTAT---TTTATTGTGAATATTATTAAT------------ATTATTTTGGCAGAATAGTGCATTAAATTTAGAATTTAATT-ATGTAA---GTATA--TTACAAATAATACTTGATTTTAATAGATATTGTTTTAATAATTTTTAGTAGATTAATTTTAGTAATT
Atheta_pasadenae	AATGGCCGCAGTATTTTGACTGTGCAAAGGTAGCATAATCATTAGTTTCTTAATTAGAAACTGGAATGAAAGGTTGGACGAAAAAATAACTGTCTCTTTATAAATTT--TTTAGAATTTTATTTTTAAGTTAAAAAGCTTAAATTTTTTTAAAAGACGAGAAGACCCTATAGAGTTTTATATAAT---TTTGAATAATAATTTATATAGAATTTTTAAAATATTAATTTTA------ATTATATTTAATTGGGGTGATTGAAAAATTTAATTAACTTTTTT--TTAATTAAAACATTAATTTATG-ATTTATTGATCCAT--------TTTT-------------------ATGATTATAAGATTAAATTACCTTAGGGATAACAGCGTTATTTCTTTGAAGAGTTCAAATCGATAAAGAAGTTTGCGACCTCGATGTTGGATTAAAATTAAA-TTTTGGT-GTAGAAGCTAAAA-TTTT--AGGTCTGTTCGACCTTTAAAATTTTACATGATCTGAGTTTAAACCGGTGTGAGCCAGGTTGGTTTCTATCTTTAAA---AATATAA---TATGTTTTAGTACGAAAGGACCAAATATATATAA-AAT-TTAT---TATATATTGAATATTAATAAAATATA-------ATTATTTTGGCAGATTAGTGCATTAAATTTAGAATTTAATT-ATGTAA---TTAAAA-TTACAAATAATACTTGTTTTTAATAGATATTTGTATTATACTTATTAGTAGATTAATTTTAGTAATT
Atheta_ravilla_N1	AATGGCCGCAGTATTTTGACTGTGCAAAGGTAGCATAATCATTAGTTTCTTAATTAGGAACTGGAATGAAGGGTTGGACGAGAAAATAACTGTCTCTTTTTAAATTT--TTTAGAATTTTATTTTTAAGTTAAAAAGCTTAAATTTTTTTAAAAGACGAGAAGACCCTATAGAGTTTTATATAAT---TATAGTTAATAATTTTAGTAGAATCTTTAAAATTTTAGTTTAT------ATTATATTTAATTGGGGTGATTAAAAAATTTAATAAACTTTTTT--TTTATTATTACATTAATTAATG-AATTTTTGATCCAT-------ACTTT-------------------ATGATTAAAAGATTAAATTACCTTAGGGATAACAGCGTAATTTCTTTGTAGAGTTCTAATCGATAAAGAAGTTTGCGACCTCGATGTTGGATTAAAATTTAT-TTTTGGT-GTAGAAGCTAAAT-TATT--AGGTCTGTTCGACCTTTAAAATTTTACATGATCTGAGTTTAAACCGGTGTAAGCCAGGTTGGTTTCTATCTTTAAA----TTTTTAA--AATATTTTAGTACGAAAGGACCAAATATTTGTAA-TAT-TTAT---TTAATAAAGAATTTTATTAATAATTA-------ATTATTTTGGCAGATTAGTGCATTAAATTTAGAATTTAATT-ATGTAA---TTATA--TTACAAATAATACTTGATTTTAATAGATATAGTGATAATAAGTATTAGTAGTTTAATTTTAGTAGTT
Atheta_ravilla_N2	AATGGCCGCAGTATTTTGACTGTGCAAAGGTAGCATAATCATTAGTTTCTTAATTAGGAACTGGAATGAAGGGTTGGACGAGAAAATAACTGTCTCTTTTTAAATTT--TTTAGAATTTTATTTTTAAGTTAAAAAGCTTAAATTTTTTTAAAAGACGAGAAGACCCTATAGAGTTTTATATAAT---TATAGTTAATAATTTTAGTAGAATCTTTAAAATTTTAGTTTAT------ATTATATTTAATTGGGGTGATTAAAAAATTTAATAAACTTTTTT--TTTATTATTACATTAATTAATG-AATTTTTGATCCAT-------ACTTT-------------------ATGATTAAAAGATTAAATTACCTTAGGGATAACAGCGTAATTTCTTTGTAGAGTTCTAATCGATAAAGAAGTTTGCGACCTCGATGTTGGATTAAAATTTAT-TTTTGGT-GTAGAAGCTAAAT-TATT--AGGTCTGTTCGACCTTTAAAATTTTACATGATCTGAGTTTAAACCGGTGTAAGCCAGGTTGGTTTCTATCTTTAAA----TTTTTAA--AATATTTTAGTACGAAAGGACCAAATATTTGTAA-TAT-TTAT---TTAATAAAGAATTTTATTAATAATTA-------ATTATTTTGGCAGATTAGTGCATTAAATTTAGAATTTAATT-ATGTAA---TTATA--TTACAAATAATACTTGATTTTAATAGATATAGTGATAATAAGTATTAGTAGTTTAATTTTAGTAGTT
Atheta_scapularis_N1	AATGGCTGCAGTATTTTGACTGTACAAAGGTAGCATAATCATTAGTTTCTTAATTAGGAACTGGAATGAAAGGTTGGACGAGAAAATTTCTGTCTCTTTATTAATTT--TTTAGAATTTTATTTTTAAGTTAAAAAGCTTAATTATATTTAAAAGACGAGAAGACCCTATAGAGTTTTATAAAAA----TTATTATAATAATTATATTTAATTTTAATTTTATTATTA---------TTTTTATTTAATTGGGGTGATTAAAAAATTTTATAAACTTTTTT--TAAATAATAACATATATTTATG-AGTTATTGATCCAT-----TATATT--------------------ATGATTATAAGAATAAATTACCTTAGGGATAACAGCGTAATTTCTTTAAAGAGTTCTAATCGATAAAGAAGTTTGCGACCTCGATGTTGGATTAAAATTTAA-ATTTGGT-GTAGAAGCTAAAT-AATTTTAGGTCTGTTCGACCTTTAAAATTTTACATGATCTGAGTTTAAACCGGTGTGAGCCAGGTTGGTTTCTATCTTTAAA---ATTATTTT--AATATTTTAGTACGAAAGGACCAAATATGAATAA-AAT-TTAT--TTATTAATTGAATTTTAATAATAATTA-------ATTATTTTGGCAGATTAGTGCATTAAATTTAGAATTTAAGT-ATGTAA---TTTTA--TTACAAATAATACTTGATTTTATTAGATATAATAATAATAATAATTAGTAGATTAATTTTAGTAATT
Atheta_scapularis_N2	AATGGCTGCAGTATTTTGACTGTACAAAGGTAGCATAATCATTAGTTTCTTAATTAGGAACTGGAATGAAAGGTTGGACGAGAAAATTTCTGTCTCTTTATTAATTT--TTTAGAATTTTATTTTTAAGTTAAAAAGCTTAATTATATTTAAAAGACGAGAAGACCCTATAGAGTTTTATAAAAA----TTATTATAATAATTATATTTAATTTTAATTTTATTATTA---------TTTTTATTTAATTGGGGTGATTAAAAAATTTTATAAACTTTTTT--TAAATAATAACATATATTTATG-AGTTATTGATCCAT-----TATATT--------------------ATGATTATAAGAATAAATTACCTTAGGGATAACAGCGTAATTTCTTTAAAGAGTTCTAATCGATAAAGAAGTTTGCGACCTCGATGTTGGATTAAAATTTAA-ATTTGGT-GTAGAAGCTAAAT-AATTTTAGGTCTGTTCGACCTTTAAAATTTTACATGATCTGAGTTTAAACCGGTGTGAGCCAGGTTGGTTTCTATCTTTAAA---ATTATTTT--AATATTTTAGTACGAAAGGACCAAATATGAATAA-AAT-TTAT--TTATTAATTGAATTTTAATAATAATTA-------ATTATTTTGGCAGATTAGTGCATTAAATTTAGAATTTAAGT-ATGTAA---TTTTA--TTACAAATAATACTTGATTTTATTAGATATAATAATAATAATAATTAGTAGATTAATTTTAGTAATT
Atheta_setigera	AATGGCCGCAGTATTTTGACTGTGCAAAGGTAGCATAATCATTAGTTTCTTAATTAGTAACTGGAATGAAAGGTTGGACGAGAAAGTAACTGTCTCTTTATAAATTA--TTTAGAATTTTATTTTTAAGTTAAAAAGCTTAAATATGTTTAAAAGACGAGAAGACCCTATAGAGTTTTATATAAT---TTTATTTAATAATTTGAATTGAATAATAAAAATTTTATTTAGTA-----ATTATATTTGATTGGGGTGATTAAAAAATTTAAAAAACTTTTTT--TTTATATAAACATTGATTTATG-ATTTATTGATCCAT-------TATTT-------------------ATGATTAAAAGATCAAATTACCTTAGGGATAACAGCGTAATTTCTTTTTAGAGTTCTAATCGATAAAGAAGTTTGCGACCTCGATGTTGGATTAAAATTTAA-TTTTGGT-GTAGAAGCTAAAAAAATT--AGGTCTGTTCGACCTTTAAAATTTTACATGATCTGAGTTTAAACCGGTGTGAGCCAGGTTGGTTTCTATCTTTAAA---TTATTTA---AATATTTTAGTACGAAAGGACCAAATATTAGTAA-AAT-TTAT---TTAAAATTGAATATTAATAAT------------ATTATTTTGGCAGATTAGTGCATTAAATTTAGAATTTAATT-ATGTAA---GTATA--TTACAAATAATACTTGATTTTAATAGATATTATTTTAATAATTATTAGCAGATTAATTTTAGTAATT
Atheta_sp_ex_gr_lippa	AATGGCCGCAGTATTTTGACTGTGCAAAGGTAGCATAATCATTAGTTTCTTAATTAGAAACTGGAATGAAAGGTTGGACGAGAAAATAACTGTCTCTTTATAAATTT--TTTAGAAATTTATTTTTAAGTTAAAAAGCTTAAATTTATTTGAAAGACGAGAAGACCCTATAGAGTTTAATAAAAT---TTTTATTAAAAATTAAAATTGAATTATTTTAATTTTATTAATT------ATTTTATTTAGTTGGGGTGATTGAAAAATTTATTAAACTTTATT--TGTATAAAAACATTAATTTATG-ACTTTTTGATCCAT-----TTTTTTT-------------------ATGATTATAAGATTAAATTACCTTAGGGATAACAGCGTAATTTCTTTTTAGAGTTCTAATCGATAAAGAAGTTTGCGACCTCGATGTTGGATTAAAATTTAA-TTTTGGT-GTAGAAGCTAAAAATGTT--AGGTCTGTTCGACCTTTAAAATTTTACATGATCTGAGTTTAAACCGGTGTGAGCCAGGTTGGTTTCTATCTTTAAA----AAATTAA--AATATTTTAGTACGAAAGGACCAAGTATTTATAA-AAA-TTAT---TTTATTTTGAATATTATTAAT------------ATTATTTTGGCAGATTAGTGCATTAAATTTAGAATTTAATT-ATGTAA---GTATA--TTACAAATAATACTTGATTTTAAAAGATATATTTTTAATATTGATTAGTAGTTTAATTCTTATTGTT
Atheta_vaga	AATGGCCGCAGTATTTTGACTGTGCAAAGGTAGCATAATCATTAGTTTCTTAATTAGGAACTGGAATGAAGGGTTGAACGAAAAAAAATCTGTCTCTTTTTAAATTA--TTTAGAATTTTATTTTTAAGTTAAAAAGCTTAAATTTTTTTAAAAGACGAGAAGACCCTATAGAGTTTTATACATG---TTTAATTAATAATTTAAATTGAATATTAAAAATTTTGATTTTT------ATTGTATTTGATTGGGGTGATTAAAAAATTTAATAAACTTTTTT--TTTATAATTACATTTATTTATG-AATTATTGATCCAT-------TATTT-------------------ATGATTATAAGATTAAATTACCTTAGGGATAACAGCGTAATTTCTTTTTAGAGTTCTAATCGATAAAGAAGTTTGCGACCTCGATGTTGGATTAAAATTAAT-TTTTGGT-GTAGAAGCTAAAA-TATT--AGGTCTGTTCGACCTTTAAAATTTTACATGATCTGAGTTTAAACCGGTGTAAGCCAGGTTGGTTTCTATCTTTAAACATTAAAT-----GGTATTTTAGTACGAAAGGACCAAATACCTGTAA-TAT-TTAT---TTTATATTGAATATTATTAATAAAT--------ATTATTTTGGCAGATTAGTGCATTAAATTTAGAATTTAATT-ATGTAA---TTATA--TTACAAATAATACTTGATTTTGATAGATATTTTTATAATAATTTTTAGAAGATTAATTTTGTTAATT
Atheta_vestita	AATGGCCGCAGTATTTTGACTGTGCAAAGGTAGCATAATCATTAGTTTCTTAATTAGAAACTGGTATGAAAGGTTGGACGAGAAAATAGCTGTCTCTTTATAAATTT--TTTAGAATTTTATTTTTAAGTTAAAAAGCTTAAATTTATTTAAAAGACGAGAAGACCCTATAGAGTTTTATATATC--TTTAGTTTAATAATGAATATAGAATTATTAAAATTTTATTTGGG------GTTATATTTGATTGGGGTGATTAAAAAATTTAAATAACTTTTTT--TATATATAAACATTAATTTATG-AATTATTGAGCCAT-AAAATATATT--------------------ATGATTAAAAGATTAAATTACCTTAGGGATAACAGCGTAATTTCTTTTAAGAGTTCAAATCGATAAAGAAGTTTGCGACCTCGATGTTGGATTAAAATTTAA-TTTAGGT-GTAGAAGCTTAAA-TATT--AGGTCTGTTCGACCTTTAAAATTTTACATGATCTGAGTTTAAACCGGTGTAAGCCAGGTTGGTTTCTATCTTTAAA---TCATTCA---AATATTTTAGTACGAAAGGACCAAATATTATTAT-T---ATAT----TATTTAAGTTGAATATTATT------------ATTATTTTGGCAGATTAGTGCATTAAATTTAGAATTTAATT-ATGTAA-ATAGATA--TTACAAATAATACTTGACTTTATTTGATATAATTATAATAATAGTAAGAAGATTAATTTTAGTTGTT
Atheta_vilis_N1	AATGGCCGCAGTATTTTGACTGTGCAAAGGTAGCATAATCATTAGTTTCTTAATTAGAAACTGGAATGAAGGGTTGGACGAGAAAATAGCTGTCTCTTTATTAATTA--TTTAGAATTTTATTTTTAAGTTAAAAAGCTTAAATTTTTTTAAAAGACGAGAAGACCCTATAGAGTTTTATATATA---ATTATATAATAGTTTAAATTGAAATTGTAAGATTTTATAGAAT------TGTATATTTAGTTGGGGTGATTAAAAAATTTAGGTAACTTTTTT--TTTATTATAACATTAATTTATG-ATTTTTTGATCCAT------ATATT--------------------ATGATTAAAAGATTAAATTACCTTAGGGATAACAGCGTAATTTTTTTTTAGAGTTCAAATCAATAAAAAAGTTTGCGACCTCGATGTTGGATTAAAATTTAT-TTTTGGT-GTAGAAGCTAAAA-TATT--AGGTCTGTTCGACCTTTAAAATTTTACATGATCTGAGTTTAAACCGGTGTGAGCCAGGTTGGTTTCTATCTTTAAA----AAATGTG--GATATTATAGTACGAAAGGACCTAGTATCAATAA-AAT-TTAT---TTAAAATTGATTAATAATAATAATTGTAAAA--ATTATTTTGGCAGATTAGTGCATTAAATTTAGAATTTAATT-ATGTAA---TTATA--TTACAAATAATACTTGATTTTAGTTGACTTAGTTTTAATATTAGTAAGTAGAATAGTTTTAATTATC
Atheta_vilis_N2	AATGGCCGCAGTATTTTGACTGTGCAAAGGTAGCATAATCATTAGTTTCTTAATTAGAAACTGGAATGAAGGGTTGGACGAGAAAATAGCTGTCTCTTTATTAATTA--TTTAGAATTTTATTTTTAAGTTAAAAAGCTTAAATTTTTTTAAAAGACGAGAAGACCCTATAGAGTTTTATATATA---ATTATATAATAGTTTAAATTGAAATTGTAAGATTTTATAGAAT------TGTATATTTAGTTGGGGTGATTAAAAAATTTAGGTAACTTTTTT--TTTATTATAACATTAATTTATG-ATTTTTTGATCCAT------ATACT--------------------ATGATTAAAAGATTAAATTACCTTAGGGATAACAGCGTAATTTTTTTTTAGAGTTCAAATCAATAAAAAAGTTTGCGACCTCGATGTTGGATTAAAATTTAT-TTTTGGT-GTAGAAGCTAAAA-TATT--AGGTCTGTTCGACCTTTAAAATTTTACATGATCTGAGTTTAAACCGGTGTGAGCCAGGTTGGTTTCTATCTTTAAA----AAATGTG--GATATTATAGTACGAAAGGACCTAGTATCAATAA-AAT-TTAT---TTAAAATTGATTAATAATAATTATAAAA-----ATTATTTTGGCAGATTAGTGCATTAAATTTAGAATTTAATT-ATGTAA---TTATA--TTACAAATAATACTTGATTTTAGTTGACTTAGTTTTAATATTAGTAAGTAGAATAGTTTTAATTATC
Bolitochara_pulchra_N1	AATGGCCGCAGTATTTTGACTGTGCAAAGGTAGCATAATCATTAGTTTTTTAATTAGAAACTGGAATGAAGGGTTGAACGAGAAAATAACTGTCTCTTAATAAATTA--ATTAGAATTTTATTATTTAGTCAAAAAGCTAAGATGTATTTAAAAGACGAGAAGACCCTATAGAGTTTTATAATAT-TTTTTATAAATTATTTTATTTAAAAATAATATTTTTATAATTT--------ATATTATTTTATTGGGGTGATAGAAAAATTTAAATAACTTTTTT-GTTAAATTAAACATTAATATATG-AATTATTGATCCAT-------TTTTT-------------------ATGATTATAAGATTAAATTACCTTAGGGATAACAGCGTAATTTTTTTTAAGAGTTCAAATCGATAAAAAAGTTTGCGACCTCGATGTTGGATTAAAATAAAT-TTTTGGT-GTAGAAGCTAAAA-TATT--GGGTCTGTTCGACCTTTAAAATTTTACATGATCTGAGTTTAAACCGGTGTGAGCCAGGTTGGTTTCTATCTTTAAA-TTAAAA------AATATTTTAGTACGAAAGGACCAAATATTTATAA-AAT-TTAT--TAAATTTAAGAATTTTTATAAATT----------ATTATTTTGGCAGATTAGTGCATTAAATTTAGAATTTAATT-ATGTAA--TTTAAA--TTACAAATAATACTTGTTATTAGTTGATATAATTTTAATAATTTTAAGAAGATTAATTTTAATTGTA
Bolitochara_pulchra_N2	???????????????????????????????????????????????????????????????????????????????????????????????????????????????????????????????????????????????????????????????????????????????????????????????????????????????????????????????????????????????????????????????????????????????????????????????????????????????????????????????????????????????????????????????????????????????????????????????????????????????????????????????????????????????????????????????????????????????????????????????????????????????????????????????????????????????????????????????????????????????????????????????????????????????????????????????????????????????????????????????????????????????????????????????????????????????????????????????????????????????????????????????????????????????????????????????????????
Boreophilia_hyperborea	AATGGCCGCAGTATTTTGACTGTGCAAAGGTAGCATAATCATTAGTTTCTTAATTAGGAACTGGAATGAAAGGTTGAACGAGAAAATAACTGTCTCTTTATAAATTA--TTTAGAATTTTATTTTTAAGTTAAAAAGCTTAAATTTTTTTAAAAGACGAGAAGACCCTATAGAGTTTTATATAAT---TTTATTTCATGGTTTAAATTGAATTACATAAAAATTTTATTTAAA----TTTATATTTGATTGGGGTGATTAAAAAATTTAATAAACTTTTTT--TTTATAAAAACATTAATTTATG-ATTTATTGATCCAT-------TTTTT-------------------ATGATTATAAGATTAAATTACCTTAGGGATAACAGCGTAATTTCTTTTTAGAGTTCAAATCGATAAAGAAGTTTGCGACCTCGATGTTGGATTAAAATTTAA-TTTTGGT-GTAGAAGCTAGAAAAATT--AGGTCTGTTCGACCTTTAAAATTTTACATGATCTGAGTTTAAACCGGTGTAAGCCAGGTTGGTTTCTATCTTTAAA---TATAGTA---AATATTTTAGTACGAAAGGACCAGATATAAGTAA-AAT-TTAT---TATAAATTGAATATTATTAATTATT--------ATTATTTTGGCAGATTAGTGCTTTAAATTTAGAATTTAATT-ATGTAA---GTATA--TTACAAATAATACTTGATTTTAGTAGATATTGTTTTAATAATTGTAAGTAGTTTAATTTTAGTTGTT
Boreostiba_sp	AATGGCCGCAGTATTTTGACTGTGCAAAGGTAGCATAATCATTAGTTTCTTAATTAGAAACTGGAATGAAAGGTTGGACGAGAAAATAACTGTCTCTTTATAAATTA--TTTAGAATTTTATTTTTAAGTTAAAAAGCTTAAATAAATTTAAAAGACGAGAAGACCCTATAGAGTTTTATATTAT---AGTGATTAGTAATTTGAATAGAATCTTAAAAATTTTACTTTAAT-----ATAGTATTTAATTGGGGTGATTAAAAAATTTATATAACTTTTTT--TTTATAAAAACATTGATTTATG-ATTTATTGATCCAT-------TATT--------------------ATGATTAAAAGAATAAATTACCTTAGGGATAACAGCGTAATTTCTTTTTAGAGTTCTAATCGATAAAGAAGTTTGCGACCTCGATGTTGGATTAAAATTTAA-TTTTGGT-GTAGAAGCTAAAA-AATT--AGGTCTGTTCGACCTTTAAAATTTTACATGATCTGAGTTTAAACCGGTGTGAGCCAGGTTGGTTTCTATCTTTAAA--AATAATTA---AATATTTTAGTACGAAAGGACCAAATATTATTAA-AAT-TTAT--TTATAAATTGAATATTATTAATAAA---------ATTATTTTGGCAGATTAGTGCATTAAATTTAGAATTTAATT-ATGTAA---GTATA--TTACAGATAATACTTGGCTTTAGCAGATATTATTTGTATAATTATTAGCAGATTAATTTTAGTAATT
Brundinia_meridionalis	AATGGCCGCAGTATTTTGACTGTGCAAAGGTAGCATAATCATTAGTTTCTTAATTAGGAACTGGAATGAATGGTTGGACGAGAAAATAACTGTCTCTTTATAAATTA--TTTAGAATTTTATTATTAAGTTAAAAAGCTTAAATTTATTTAAAAGACGAGAAGACCCTATAGAGTTTTATATAGT--TATTAATAATAATTTAAATAGGAATTTTAAAATATTATTAATT-------ATTATATTTGGTTGGGGTGATTAAAAAATTTATTTAACTTTTTT--TATTTATAAACATTAATTTATG-AGTTATTGATCCAA--------TTTTA------------------TTGATTAAAAGATTAAATTACCTTAGGGATAACAGCGTTATTTCTTTTAAGAGTTCAAATCGATAAAGAAGTTTGCGACCTCGATGTTGGATTAAAATTAAA-TTTTGGT-GTAGTAGCTAAAA-TGTT--AGGTCTGTTCGACCTTTAAAATTTTACATGATCTGAGTTTAAACCGGTGTGAGCCAGGTTGGTTTCTATCTTTAAA----TTATTAT--AATGTTATAGTACGAAAGGACCTAATATTAATAA-AAT-TTAT---TAAAAATTGAATATGTTTAATGAATT-------ATTATTTTGGCAGATTAGTGCTTTAAATTTAGAATTTAATT-ATGTAA--TTTATA--TTACAAATAATACTTGATTATATTAGATTTTATTTTACTATTAATTAGAAGGTTAATTTTAGTTATT
Callicerus_obscurus_N1	AATGGCCGCAGTATTTTGACTGTGCAAAGGTAGCATAATCATTAGTTTCTTAATTAGTAACTGGAATGAAAGGTTGGACGAGAAAATAACTGTCTCTTTATAAATTA--GTTAGAATTTTATTTTTAAGTTAAAAAGCTTAAATTTTTTTAAAAGACGAGAAGACCCTATAGAGTTTTATTTATA---GTTTTTTAAAAATTTAATTTGAATAGTAAAAATTTTAATTAAG------TATAAATTTGATTGGGGTGATTAAAAAATTTATTAAACTTTTTT--TATATATAAACATTAATTTATG-AATATTTGATCCAT-------TAATA-------------------ATGATTATAAGATTAAATTACCTTAGGGATAACAGCGTAATTTCTTTATAGAGTTCATATTACTAAAGAAGTTTGCGACCTCGATGTTGGATTAAAATTTAT-TTTTGGT-GTAGAAGCTAAAAAAATT--AGGTCTGTTCGACCTTTAAAATTTTACATGATCTGAGTTTAAACCGGTGTGAGCCAGGTTGGTTTCTATCTTTAAA---TTAGTTA---TATATTTTAGTACGAAAGGACCAAATATACTAAA-TAT-TTTA---TTTATATTGAATTTTATTAAT------------ATTATTTTGGCAGATTAGTGCATTAAATTTAGAATTTAATT-ATGTAA--TTTAAA--TTACAAATAATACTTGATTTTAATAGATAGATTATTAATATTAGTTAGTAGATTAATTATAATTATT
Callicerus_obscurus_N2	AATGGCCGCAGTATTTTGACTGTGCAAAGGTAGCATAATCATTAGTTTCTTAATTAGTAACTGGAATGAAAGGTTGGACGAGAAAATAACTGTCTCTTTATAAATTA--GTTAGAATTTTATTTTTAAGTTAAAAAGCTTAAATTTTTTTAAAAGACGAGAAGACCCTATAGAGTTTTATTTATA---GTTTTTTAAAAATTTAATTTGAATAGTAAAAATTTTAATTAAG------TATAAATTTGATTGGGGTGATTAAAAAATTTATTAAACTTTTTT--TATATATAAACATTAATTTATG-AATATTTGATCCAT-------TAATA-------------------ATGATTATAAGATTAAATTACCTTAGGGATAACAGCGTAATTTCTTTATAGAGTTCATATTACTAAAGAAGTTTGCGACCTCGATGTTGGATTAAAATTTAT-TTTTGGT-GTAGAAGCTAAAAAAATT--AGGTCTGTTCGACCTTTAAAATTTTACATGATCTGAGTTTAAACCGGTGTGAGCCAGGTTGGTTTCTATCTTTAAA---TTAGTTA---TATATTTTAGTACGAAAGGACCAAATATACTAAA-TAT-TTTA---TTTATATTGAATTTTATTAAT------------ATTATTTTGGCAGATTAGTGCATTAAATTTAGAATTTAATT-ATGTAA--TTTAAA--TTACAAATAATACTTGATTTTAATAGATAGATTATTAATATTAGTTAGTAGATTAATTATAATTATT
Cordalia_obscura	AATGGCCGCAGTATTTTGACTGTGCAAAGGTAGCATAATCATTAGTTTTTTAATTAAAAACTGGAATGAAGGGTTGAACGAAAAAATAACTGTCTCTATGTAAATTA--TTTAGAAATTTATTTTTAAGTTAAAAAGCTTAAATTTATTTGAAAGACGAGAAGACCCTATAGAGTTTTATAAATT---TAATATTAATTAAAGTAGTAGAATTATTAAAATTTTTAAGTTAA-----AATTTATTTGATTGGGGTGATAAAAAAATTTAAATAACTTTTTA--AAAATAATAACATTTATTTATG-ATTTATTGATCCAT-----TAAA----------------------ATGATTAAAAGATTAAATTACCTTAGGGATAACAGCGTAATTTCTTTGAAGAGTTCTTATCGATAAAGAAGATTGCGACCTCGATGTTGGATTAAAATATAT-TTTTAAT-GTAGAAGTTAAAAAAATT--AGGTCTGTTCGACCTTTAAAATTTTACATGATCTGAGTTTAAACCGGTGTGAGCCAGGTTGGTTTCTATCTTTAAA---TTAATAA---AATATTTTAGTACGAAAGGACCAAATATTTATAATAA--TTAT-TAAAAATATTGAATTTAATTAATA-----------ATTATTTTGGCAGATTAGTGCATTAAATTTAGAATTTAATT-ATATGATTTTATTTTATCATAAATAATACTTGATTTTAATAGATAAAATTTTAATAATTATTAGAAGATTAATTTT???????
Dadobia_immersa	AATGGCCGCAGTATTTTGACTGTGCAAAGGTAGCATAATCATTAGTTTCTTAATTAGAAACTGGAATGAAAGGTTGGACGAGAAAATAACTGTCTCTTTTTAAATTA--TTTAGAATTTTATTTTTAAGTTAAAAAGCTTAAATAAATTTGATAGACGAGAAGACCCTATAGAGTTTTATATAAT----TATTTTAATAATTTAGATTGAATTTTAAGAATTTTATTTAAT------ATTATATTTAGTTGGGGTGATTAAAAAATTTAATTAACTTTTTT--TTTATGTATCCATTAATATATG-AATTTTTGATCCAT-------AATTT-------------------ATGATTAAAAGATTAAATTACCTTAGGGATAACAGCGTAATTTCTTTTTAGAGTTCTAATCGATAAAGAAGATTGCGACCTCGATGTTGGATTAAAATAAAT-TTTTGGT-GTAGAAGCTAAAA-AATT--AGGTCTGTTCGACCTTTAAAATTTTACATGATCTGAGTTTAAACCGGTGTGAGCCAGGTTGGTTTCTATCTTTAAA----TTTATAA--AGTATTTTAGTACGAAAGGACCAAATATTTGTAA-TAT-TTAT--TAAATAATTGAATTTTATTAAT------------ATTATTTTGGCAGATTAGTGCATTAAATTTAGAATTTAATT-ATGTAA--TTTATA--TTACAAGTAATACTTGATTATATTTGATATTTATATAGTAATTATAAGAAGGTTGATTTTAATTATT
Dalotia_coriaria	AATGGCCGCAGTATTTTGACTGTGCAAAGGTAGCATAATCATTAGTTTTTTAATTAAAAACTGGAATGAAAGGTTGGACGAGAAAATAGCTGTCTCTTTTTAAATTA--GTTAGAATTTTATTTTTAAGTTAAAAAGCTTAAATAATTTTAAAAGACGAGAAGACCCTATAGAGTTTTATATAAT---TTTATTAAATAATTATAATTGAATTTTTTTAAATTTGATTAA-------TTTATATTTAGTTGGGGTGATTGAAAAATTTATTAAACTTTTTT--TTTATTTAAACATTAATATATG-ATTTATTGATCCAT------AAAA---------------------ATGATTAAAAGATTAAATTACCTTAGGGATAACAGCGTAATTTCTTTTTAGAGTTCTAATCGATAAAGAAGTTTGCGACCTCGATGTTGGATTAAAATTAAT-TTTTGGT-GTAGAAGCTAAAA-TATT--AGGTCTGTTCGACCTTTAAAATTTTACATGATCTGAGTTTAAACCGGTGTGAGCCAGGTTGGTTTCTATCTTTAAA----TTATTAA--AATATTTTAGTACGAAAGGACCAAATATTAGTAA-AAT-TTAG----TTAATTTGAATATTATT---------------ATTATTTTGGCAGATTAGTGCATTAAATTTAGAATTTAATT-ATGTAA---GTATA--TTACAGATAATA-TTGAATTTAGTTGATTTATTATTAATGATTTTAAGTAGATTAATTTTAGTAGTA
Discerota_torrentum_N1	AATGGCCGCAGTATTTTGACTGTGCAAAGGTAGCATAATCATTAGTTTCTTAATTAGAAACTGGAATGAAAGGTTGAACGAAAAAATAACTGTCTCTTTGTAAATTT--TTTAGAATTTTATTTTTGAGTAAAAAAGCTTAAATTTATTTAAAAGACGAGAAGACCCTATAGAGTTTTATATAAA---GTTTGTTATATATAAAAGTTGAATTATTTATTATAAAGAAAAT------ATTATATTTAGTTGGGGTGATTGAAAAATTTGATGAACTTTTTAAATAAATTTATTCATAAATTTATG-TATTTTTGATCCAT-------AGTTT-------------------GTGATTATAAGATTAAATTACCTTAGGGATAACAGCGTAATTTTTTTTTAGAGTTCTTATCGATAAAAAAGTTTGCGACCTCGATGTTGGATTAAAATATAA-GTTTGGT-GTAGAAGCTAAAT-TATT--AGGTCTGTTCGACCTTTAAAATTTTACATGATCTGAGTTTAAACCGGTGTAAGCCAGGTTGGTTTCTATCTTTAAA---TAAATTG---AATATTTTAGTACGAAAGGACCAAGTATTTATAATAA--TTAT----TTTATATGAATTTTATTAATATAAGTATAAAAATTATTTTGGCAGATTAGTGCATTAAATTTAGAATTTAATT-ATGTAA--TTTAAA--TTACAAATAATACTTGATTTTAATAGATATAATTTTAATATTATTGAGAAGTTTAATTATAGTTATT
Discerota_torrentum_N2	AATGGCCGCAGTATTTTGACTGTGCAAAGGTAGCATAATCATTAGTTTCTTAATTAGAAACTGGAATGAAAGGTTGAACGAAAAAATAACTGTCTCTTTGTAAATTT--TTTAGAATTTTATTTTTGAGTAAAAAAGCTTAAATTTATTTAAAAGACGAGAAGACCCTATAGAGTTTTATATAAA---GTTTGTTATATATAAAAGTTGAATTATTTATTATAAAGAAAAT------ATTATATTTAGTTGGGGTGATTGAAAAATTTGATGAACTTTTTAAATAAATTTATTCATAAATTTATG-TATTTTTGATCCAT-------AGTTT-------------------GTGATTATAAGATTAAATTACCTTAGGGATAACAGCGTAATTTTTTTTTAGAGTTCTTATCGATAAAAAAGTTTGCGACCTCGATGTTGGATTAAAATATAA-GTTTGGT-GTAGAAGCTAAAT-TATT--AGGTCTGTTCGACCTTTAAAATTTTACATGATCTGAGTTTAAACCGGTGTAAGCCAGGTTGGTTTCTATCTTTAAA---TAAATTG---AATATTTTAGTACGAAAGGACCAAGTATTTATAATAA--TTAT----TTTATATGAATTTTATTAATATAAGTATAAAAATTATTTTGGCAGATTAGTGCATTAAATTTAGAATTTAATT-ATGTAA--TTTAAA--TTACAAATAATACTTGATTTTAATAGATATAATTTTAATATTATTGAGAAGTTTAATTATAGTTATT
Drusilla_canaliculata_N1	AATGGCCGCAGTATTTTGACTGTGCAAAGGTAGCATAATCATTAGTTTCTTAATTAGAAACTGGAATGAAAGGTTGGACGAGAAAATAACTGTCTCTTAATAAATTT--TTTAGAATTTTATTTTTAAGTTAAAAAGCTTAAATAAATTTAAAAGACGAGAAGACCCTATAGAGTTTTATTAATT--TTATAATGAAATTATTATTTAGAAATTTATTTAATTTTTATTATAT----AATTAATTTGATTGGGGTGATTAAAAAATTTAAATAACTTTTTT--TTTATTTAACCATTAATTTATG-AATTATTGATCCAT--------TTTT-------------------ATGATTATAAGATTAAATTACCTTAGGGATAACAGCGTTATTTCTTTTTAGAGTTCTAATCGATAAAGAAGTTTGCGACCTCGATGTTGGATTAAAATTAAT-TTTTGGT-GTAGAAGCTAAAA-TATT--AGGTCTGTTCGACCTTTAAAATTTTACATGATCTGAGTTTAAACCGGTGTGAGCCAGGTTGGTTTCTATCTTTAAA---AAGATAAT--TATATTTTAGTACGAAAGGACCAAGTATT-ATAAAAATTTTAT-----TATATTGAATATTATTAATTT----------ATTATTTTGGCAGATTAGTGCATTAAATTTAGAATTTAATT-ATGTAA--TTTATA--TTACAAGTAATACTTGTTTTTTATAGATTGTTTATTAATACTAGTAAGAAGTTTAATTTTGATTGTT
Drusilla_canaliculata_N2	AATGGCCGCAGTATTTTGACTGTGCAAAGGTAGCATAATCATTAGTTTCTTAATTAGAAACTGGAATGAAAGGTTGGACGAGAAAATAACTGTCTCTTAATAAATTT--TTTAGAATTTTATTTTTAAGTTAAAAAGCTTAAATAAATTTAAAAGACGAGAAGACCCTATAGAGTTTTATTAATT--TTATAATGAAATTATTATTTAGAAATTTATTTAATTTTTATTATAT----AATTAATTTGATTGGGGTGATTAAAAAATTTAAATAACTTTTTT--TTTATTTAACCATTAATTTATG-AATTATTGATCCAT--------TTTT-------------------ATGATTATAAGATTAAATTACCTTAGGGATAACAGCGTTATTTCTTTTTAGAGTTCTAATCGATAAAGAAGTTTGCGACCTCGATGTTGGATTAAAATTAAT-TTTTGGT-GTAGAAGCTAAAA-TATT--AGGTCTGTTCGACCTTTAAAATTTTACATGATCTGAGTTTAAACCGGTGTGAGCCAGGTTGGTTTCTATCTTTAAA---AAGATAAT--TATATTTTAGTACGAAAGGACCAAGTATT-ATAAAAATTTTAT-----TATATTGAATATTATTAATTT----------ATTATTTTGGCAGATTAGTGCATTAAATTTAGAATTTAATT-ATGTAA--TTTATA--TTACAAGTAATACTTGTTTTTTATAGATTGTTTATTAATACTAGTAAGAAGTTTAATTTTGATTGTT
Drusilla_sp_1_N1	AATGGCCGCAGTATTTTGACTGTGCAAAGGTAGCATAATCATTAGTTTCTTAATTAGTAACTGGAATGAAAGGTTGGACGAGAAAATAACTGTCTCTTTATAAATTA--TTTAGAATTTTATTTTTAAGTTAAAAAGCTTAAATTTTTTTAAAAGACGAGAAGACCCTATAGAGTTTAATTAATT---TATTAATTAAATATTGTTTAGAATTTATTAATTTTAATTATTA------AATTAATTTAATTGGGGTGATTGAAAAATTTATTTAACTTTTTT--TATATAAAAACATTAATTTATG-AATATTTGATCCAT--------ATTA-------------------ATGATTATAAGATTAAATTACCTTAGGGATAACAGCGTAATTTCTTTTTAGAGTTCTAATCGATAAAGAAGTTTGCGACCTCGATGTTGGATTAAAATTAAT-TTTTGGT-GTAGAAGCTAAAA-TATT--AGGTCTGTTCGACCTTTAAAATTTTACATGATCTGAGTTTAAACCGGTGTGAGCCAGGTTGGTTTCTATCTTTAAA--TATATTT----AATATTTTAGTACGAAAGGACCAAATATTGTAAATAAT-TTTA---TTTATATTGAATATTATTAATTA----------ATTATTTTGGCAGATTAGTGCATTAAATTTAGAATTTAATA-ATGTAATTTTATTTA-TTACAAATAATACTTGTTTTTAATAGATTTAATATTAATATTTATTAGTAGTTTAATTTTAATTATT
Drusilla_sp_1_N2	AATGGCCGCAGTATTTTGACTGTGCAAAGGTAGCATAATCATTAGTTTCTTAATTAGTAACTGGAATGAAAGGTTGGACGAGAAAATAACTGTCTCTTTATAAATTA--TTTAGAATTTTATTTTTAAGTTAAAAAGCTTAAATTTTTTTAAAAGACGAGAAGACCCTATAGAGTTTAATTAATT---TATTAATTAAATATTGTTTAGAATTTATTAATTTTAATTATTA------AATTAATTTAATTGGGGTGATTGAAAAATTTATTTAACTTTTTT--TATATAAAAACATTAATTTATG-AATATTTGATCCAT--------ATTA-------------------ATGATTATAAGATTAAATTACCTTAGGGATAACAGCGTAATTTCTTTTTAGAGTTCTAATCGATAAAGAAGTTTGCGACCTCGATGTTGGATTAAAATTAAT-TTTTGGT-GTAGAAGCTAAAA-TATT--AGGTCTGTTCGACCTTTAAAATTTTACATGATCTGAGTTTAAACCGGTGTGAGCCAGGTTGGTTTCTATCTTTAAA--TATATTT----AATATTTTAGTACGAAAGGACCAAATATTGTAAATAAT-TTTA---TTTATATTGAATATTATTAATTA----------ATTATTTTGGCAGATTAGTGCATTAAATTTAGAATTTAATA-ATGTAATTTTATTTA-TTACAAATAATACTTGTTTTTAATAGATTTAATATTAATATTTATTAGTAGTTTAATTTTAATTATT
Drusilla_sp_2_N1	AATGGCCGCAGTATTTTGACTGTGCAAAGGTAGCATAATCATTAGTTTCTTAATTAGTAACTGGAATGAAAGGTTGGACGAGAAAATAACTGTCTCTTTATAAATTA--TTTAGAATTTTATTTTTAAGTTAAAAAGCTTAAATTTATTTAAAAGACGAGAAGACCCTATAGAGTTTAATTAATT---TATTAATAAAATCTTATTTTGAATTTATAAATTTTTATTAATA------AATTAATTTAATTGGGGTGATTGAAAAATTTATTTAACTTTTTT--TTTATAGCAACATTAATTTATG-AATATTTGATCCAT-------TATT--------------------ATGATTATAAGATTAAATTACCTTAGGGATAACAGCGTAATTTCTTTTTAGAGTTCTAATCGATAAAGAAGTTTGCGACCTCGATGTTGGATTAAAATTAAT-TTTTGGT-GTAGTAGCTAAAA-TATT--AGGTCTGTTCGACCTTTAAAATTTTACATGATCTGAGTTTAAACCGGTGTGAGCCAGGTTGGTTTCTATCTTTAAA--TATATTT----AATATTTTAGTACGAAAGGACCAGATATTATAAATAAT-TTTA---TTTATAATGAATATTATTAATTA----------ATTATTTTGGCAGATTAGTGCATTAAATTTAGAATTTAATA-ATGTAA-TTTATTTA-TTACAAATAATACTTGTTTTTAATAGATTTAATATTAATATTTATTAGTAGATTAATTTTAATTATT
Drusilla_sp_2_N2	AATGGCCGCAGTATTTTGACTGTGCAAAGGTAGCATAATCATTAGTTTCTTAATTAGTAACTGGAATGAAAGGTTGGACGAGAAAATAACTGTCTCTTTATAAATTA--TTTAGAATTTTATTTTTAAGTTAAAAAGCTTAAATTTATTTAAAAGACGAGAAGACCCTATAGAGTTTAATTAATT---TATTAATAAAATCTTATTTTGAATTTATAAATTTTTATTAATA------AATTAATTTAATTGGGGTGATTGAAAAATTTATTTAACTTTTTT--TTTATAGCAACATTAATTTATG-AATATTTGATCCAT-------TATT--------------------ATGATTATAAGATTAAATTACCTTAGGGATAACAGCGTAATTTCTTTTTAGAGTTCTAATCGATAAAGAAGTTTGCGACCTCGATGTTGGATTAAAATTAAT-TTTTGGT-GTAGTAGCTAAAA-TATT--AGGTCTGTTCGACCTTTAAAATTTTACATGATCTGAGTTTAAACCGGTGTGAGCCAGGTTGGTTTCTATCTTTAAA--TATATTT----AATATTTTAGTACGAAAGGACCAGATATTATAAATAAT-TTTA---TTTATAATGAATATTATTAATTA----------ATTATTTTGGCAGATTAGTGCATTAAATTTAGAATTTAATA-ATGTAA-TTTATTTA-TTACAAATAATACTTGTTTTTAATAGATTTAATATTAATATTTATTAGTAGATTAATTTTAATTATT
Drusilla_sp_prope_khamhengi_N1	AATGGCCGCAGTATTTTGACTGTGCAAAGGTAGCATAATCATTAGTTTCTTAATTAGAAGCTGGAATGAAAGGTTGAACGAAAAAATAACTGTCTCTTTATAAATTT--TTTAGAATTTTATTTTTAAGTTAAAAAGCTTAAATTAATTTAAAAGACGAGAAGACCCTATAGAGTTTTATTAATT---ATTTAATAATTTTTTATATTGTATTATTATTTATTTATTATAT------ATTTAATTTAATTGGGGTGATTGAAAAATTTAATAAACTTTTTT--TATATTAAAACATTATTTTATG-AATAAATGATCCAT--------TTTT-------------------ATGATTATAAGATTAAATTACCTTAGGGATAACAGCGTAATTTCTTTTAAGAGTTCAAATCGATAAAGAAGATTGCGACCTCGATGTTGGATTAAAATTAAT-TATTGGT-GTAGAAGCTAATA-AATT--AGGTCTGTTCGACCTTTAAAATTTTACATGATCTGAGTTTAAACCGGTGTAAGCCAGGTTGGTTTCTATCTTTAAA----AATTTTT--AATATTTTAGTACGAAAGGACCAAATATTATAAA-AAT-TTTA--TTTAATTTTGAATATTATTAATTA----------ATTATTTTGGCAGAATAGTGCATTAAATTTAGAATTTAATT-ATGTAA---TAATA--TTACAAATAATACTTGTTTTTAATAGATTATTTATTAATATTAGTAAGAAGATTAATTTTAATTATT
Drusilla_sp_prope_khamhengi_N2	???????????????????????????????????????????????????????????????????????????????????????????????????????????????????????????????????????????????????????????????????????????????????????????????????????????????????????????????????????????????????????????????????????????????????????????????????????????????????????????????????????????????????????????????????????????????????????????????????????????????????????????????????????????????????????????????????????????????????????????????????????????????????????????????????????????????????????????????????????????????????????????????????????????????????????????????????????????????????????????????????????????????????????????????????????????????????????????????????????????????????????????????????????????????????????????????????????
Earota_dentata	AATGGCCGCAGTATTTTGACTGTGCAAAGGTAGCATAATCATTAGTTTCTTAATTAGAAACTGGAATGAAAGGTTGGACGAGAAAATAACTGTCTCTTTATAAATTA--GTTAGAATTTTATTTTTAAGTTAAAAAGCTTAAATATTTTTAAAAGACGAGAAGACCCTATAGAGTTTTATTTAAA--TTTAATTAAAAAATTAAATTAGAATTTTTTAATTTTTAATTTTT------TTTAAATTTAATTGGGGTGATTAAAAAATTTAATAAACTTTTTT--TTTATTTTAACATTAATTTATG-AATAAATGATCCAT-----TAAAT---------------------ATGATTATAAGATTAAATTACCTTAGGGATAACAGCGTAATTTCTTTTTAGAGTTCAAATCACTAAAGAAGTTTGCGACCTCGATGTTGGATTAAAATTAAA-TTTTGGT-GTAGCAGCTAAAA--ATTT-AGGTCTGTTCGACCTTTAAAATTTTACATGATCTGAGTTTAAACCGGTGTGAGCCAGGTTGGTTTCTATCTTTAAA---TTAGTTA---TATATTTTAGTACGAAAGGACCAAATATATTAAA-TAT-TTTA---TTTAAATTGAATTTTATTAATA-----------GTTATTTTGGCAGATTAGTGCATTAAATTTAGAATTTAATT-ATGTAATTTTATT---TTACAAGTAATACTTGATTTTAATAGATATGTGTTTAATATTATGTAGTAGTTTAATTTTAGTTATT
Earota_reyi_N1	AATGGCCGCAGTATTTTGACTGTGCAAAGGTAGCATAATCATTAGTTTCTTAATTAGAAACTGGAATGAAAGGTTGAACGAGAAAATAACTGTCTCTTTATAAATTA--GTTAGAATTTTATTTTTAAGTTAAAAAGCTTAAATATTTTTAAAAGACGAGAAGACCCTATAGAGTTTTATTTAAA--TATTTATTAAAAAATTAATTAGAATTTTTTATTTTTTAGTTATT------TTTAAATTTAATTGGGGTGATTGAAAAATTTAATAAACTTTTTT-TTTTATTTTTACATTAATTTATG-AATATATGATCCATAAAATTAAATT--------------------ATGATTATAAGATTAAATTACCTTAGGGATAACAGCGTAATTTCTTTGTAGAGTTCAAATCATTAAAGAAGTTTGCGACCTCGATGTTGGATTAAAATTTAG-TTTTGGT-GTAGTAGCTAAAA-TATT--AGGTCTGTTCGACCTTTAAAATTTTACATGATCTGAGTTTAAACCGGTGTGAGCCAGGTTGGTTTCTATCTTTAAA-TTATATATA---TATATTTTAGTACGAAAGGACCAAATATATTAAA-TAT-TTTA---TTTATATTGAATATTAATAAT------------ATTATTTTGGCAGATTAGTGCATTAAATTTAGAATTTAATT-ATGTAA---TTTTA--TTACAAATAATACTTGATTTTTATAGATATAGTTTTAATATTAATTAGTAGATTAATTTTAGTAGTT
Earota_reyi_N2	AATGGCCGCAGTATTTTGACTGTGCAAAGGTAGCATAATCATTAGTTTCTTAATTAGAAACTGGAATGAAAGGTTGAACGAGAAAATAACTGTCTCTTTATAAATTA--GTTAGAATTTTATTTTTAAGTTAAAAAGCTTAAATATTTTTAAAAGACGAGAAGACCCTATAGAGTTTTATTTAAA--TATTTATTAAAAAATTAATTAGAATTTTTTATTTTTTAGTTATT------TTTAAATTTAATTGGGGTGATTGAAAAATTTAATAAACTTTTTT--TTTATTTTTACATTAATTTATG-AATATATGATCCATAAAATTAAATT--------------------ATGATTATAAGATTAAATTACCTTAGGGATAACAGCGTAATTTCTTTGTAGAGTTCAAATCATTAAAGAAGTTTGCGACCTCGATGTTGGATTAAAATTTAG-TTTTGGT-GTAGTAGCTAAAA-TATT--AGGTCTGTTCGACCTTTAAAATTTTACATGATCTGAGTTTAAACCGGTGTGAGCCAGGTTGGTTTCTATCTTTAAA-TTATATATA---TATATTTTAGTACGAAAGGACCAAATATATTAAA-TAT-TTTA---TTTATATTGAATATTAATAAT------------ATTATTTTGGCAGATTAGTGCATTAAATTTAGAATTTAATT-ATGTAA---TTTTA--TTACAAATAATACTTGATTTTTATAGATATAGTTTTAATATTAATTAGTAGATTAATTTTAGTAGTT
Ecitodonia_sp_N1	AATGGCCGCAGTATTTTGACTGTGCAAAGGTAGCATAATCATTAGTTTTTTAATTAAGAACTGGAATGAAAGGTTGAACGAGAAAATAACTGTCTCTTTATAAATTA--TTTAAAATTTTATTTTTAAGTTAAAAAGCTTAAATTAAATTAAAAGACGAGAAGACCCTATAGAGTTTTATATAAT--ATAAAATAATTTTTTTAAATAGAATTATTAAGTAATTATTAATT------ATTATATTTAGTTGGGGTGATTAAAAAATTTAATAAACTTTTTT--TTAATTTAAACATTTATTTATG-ATTTATTGATCCAT-------TATTA-------------------ATGATTAAAAGATTAAATTACCTTAGGGATAACAGCGTTATTTCTTTGAAGAGTTCTAATCGATAAAGAAGTTTGCGACCTCGATGTTGGATTAAAATTAAA-TTTTGGT-GTAGAAGCTAAAA-GGTT--AGGTCTGTTCGACCTTTAAAATTTTACATGATCTGAGTTTAAACCGGTGTGAGCCAGGTTGGTTTCTATCTTTAAT----TAATTTT--AATATTTTAGTACGAAAGGACCAAATATTAGTAA-AAT-TTAT---TAATAAGTGAATATTATTAATTT----------ATTATTTTGGCAGATTAGTGCATTAAATTTAGAATTTAATT-ATGTAA---GTATA--TTACAAATAATACTTGATATATATAGATTTAATTTTAATAATAATTAGAAGTTTAATTTTAGTAGTA
Ecitodonia_sp_N2	AATGGCCGCAGTATTTTGACTGTGCAAAGGTAGCATAATCATTAGTTTTTTAATTAAGAACTGGAATGAAAGGTTGAACGAGAAAATAACTGTCTCTTTATAAATTA--TTTAAAATTTTATTTTTAAGTTAAAAAGCTTAAATTAAATTAAAAGACGAGAAGACCCTATAGAGTTTTATATAAT--ATAAAATAATTTTTTAAGATAGAATTATTAAGTAATTATTAGTT------ATTATATTTAGTTGGGGTGATTAAAAAATTTAATAAACTTTTTT--TTAATATAAACATTTATTTATG-ACTTATTGATCCAT-------TATTA-------------------ATGATTAAAAGATTAAATTACCTTAGGGATAACAGCGTTATTTCTTTGAAGAGTTCTAATCGATAAAGAAGTTTGCGACCTCGATGTTGGATTAAAATTAAA-TTTTGGT-GTAGAAGCTGAAA-GGTT--AGGTCTGTTCGACCTTTAAAATTTTACATGATCTGAGTTTAAACCGGTGTGAGCCAGGTTGGTTTCTATCTTTAAT----TAATTTT--AATATTTTAGTACGAAAGGACCAAATATTAGTAA-AAT-TTAT---TAATAAGTGAATATTATTAATTT----------ATTATTTTGGCAGATTAGTGCATTAAATTTAGAATTTAATT-ATGTAA---GTATA--TTACAAATAATACTTGATATATATAGATTTAATTTTAATAATAATTAGAAGTTTAATTTTAGTAGTA
Ecitomorpha_sp	AATGGCCGCAGTATTTTGACTGTGCAAAGGTAGCATAATCATTAGTTTCTTAATTAGGAACTGGAATGAAGGGTTGGACGAGAAAATAACTGTCTCTTTATAAAATT--TTTAGAATTTTATTTTTAAGTTAAAAAGCTTAAATTTACTTAAAAGACGAGAAGACCCTATAGAGTTTTATATAAA-GTTTAATTTAATATTAAAAGTTGATTTGTTATTTAATTTATTTTAA-----ATTATATTTTATTGGGGTGRTAGAAAAATTTGATTAACTTTAAT--TTTATTAAAACATTAATTTATG-ATTTGTTGATCCAT-------TATTT-------------------ATGATTAAAAGATTAAATTACCTTAGGGATAACAGCGTTATTTCTTTTTAGAGTTCTTATCGATAAAGAAGTTTGCGACCTCGATGTTGGATTAAAATATAA-TTTTGGT-GTAGAAGCTAGAA-TATTT-AGGTCTGTTCGACCTTTAAAATTTTACATGATCTGAGTTTAAACCGGTGTAAGCCAGGTTGGTTTCTATCTTTAAA--AATGATTT---GATGTTTTAGTACGAAAGGACCAAATATCTATAA-AAT-TTAT---TTTTTATTGAATATTATTAATTGGA--------ATTATTTTGGCAGACTAGTGCATTAAATTTAGAATTTAATT-ATGTAA--TTTATA--TTACAAATAATACGTGAGATTAAATGATTTAATGTTACTAATAATTAGAAGTTTGATTTTAGTAATT
Ecitophya_gracillima_N1	?????????????????????????AAAGGTAGCATAATCATTAGTTTCTTAATTAGGAACTGGAATGAANGGTTGAACGAGAAAATAACTGTCTCTTTATAAATTT--TTTAGAATTTTATTTTTAAGTTAAAAAGCTTAAATATTATTAAAAGACGAGAAGACCCTATAGAGTTTTATATAAT--ATTAAATTAATATTAAAAGTTGTTTAGTAATTAATATATTTTAA------ATTATATTTTATTGGGGTGATAGAAAAATTTAATAAACTTTAAA--TAAATAGAAACATTAATTTATGAATTAATTGATCCAT-------TAATA-------------------GTGATTATAAGATTAAATTACCTTAGGGATAACAGCGTTATTTCTTTTTAGAGTTCAAATCGATAAAGAAGTTTGCGACCTCGATGTTGGATTAAAATATAA-TTTTGGT-GTAGAAGCTAAAA-TATT--AGGTCTGTTCGACCTTTAAAATTTTACATGATCTGAGTTTAAACCGGTGTAAGCCAGGTTGGTTTCTATCTTTAATAGAAAAATTT---AATATTTTAGTACGAAAGGACCAAATATTAGTAA-AAT-TTAT----TTAATATGAATAATATTAATATA---------ATTATTTTGGCAGATTAGTGCATTAAATTTAGAATTTAATT-ATGTAG---TTAAA--TTACAAATAATACTTGATGANTGTAGATTTTATTCTTTNAATTATTAGCGGATTAATTTTAGTAGTA
Ecitophya_gracillima_N2	AATGGCCGCAGTATTTTGACTGTGCAAAGGTAGCATAATCATTAGTTTCTTAATTAGGAACTGGAATGAATGGTTGAACGAGAAAATAACTGTCTCTTTATAAATTT--TTTAGAATTTTATTTTTAAGTTAAAAAGCTTAAATATTATTAAAAGACGAGAAGACCCTATAGAGTTTTATATAAT--ATTAAATTAATATTAAAAGTTGTTTAGTAATTAATATATTTTAA------ATTATATTTTATTGGGGTGATAGAAAAATTTAATAAACTTTAAA--TAAATAGAAACATTAATTTATGAATTAATTGATCCAT-------TAATA-------------------GTGATTATAAGATTAAATTACCTTAGGGATAACAGCGTTATTTCTTTTTAGAGTTCAAATCGATAAAGAAGTTTGCGACCTCGATGTTGGATTAAAATATAA-TTTTGGT-GTAGAAGCTAAAA-TATT--AGGTCTGTTCGACCTTTAAAATTTTACATGATCTGAGTTTAAACCGGTGTAAGCCAGGTTGGTTTCTATCTTTAATAGAAAAATTT---AATATTTTAGTACGAAAGGACCAAATATTAGTAA-AAT-TTAT----TTAATATGAATAATATTAATATA---------ATTATTTTGGCAGATTAGTGCATTAAATTTAGAATTTAATT-ATGTAG---TTAAA--TTACAAATAATACTTGATGAGTGTAGATTTTATTCTTTTAATTATTAGCGGATTAATTTTAGTAGTA
Ecitopora_sp	AATGGCCGCAGTATTTTGACTGTGCAAAGGTAGCATAATCATTAGTTTTTTAATTAAGAACTGGAATGAAAGGTTGAACGAGAAAATAACTGTCTCTTTATAAATTT--TTTAGAATTTTATCTTTAAGTTAAAAAGCTTAAATATTATTAAAAGACGAGAAGACCCTATAGAGTTTTATATAAT-AATTAAATAATTATTTTAATTTGAATATGTTAGATTTTATTTTTT------ATTATATTTAGTTGGGGTGATTGAAAAATTTAATTAACTTTTTT--TTTATTAAACCATTTATTTATG-ATTTATTGATCCAT-------TAATA-------------------ATGATTATAAGATTAAATTACCTTAGGGATAACAGCGTAATTTCTTTTAAGAGTTCTAATCGATAAAGAAGTTTGCGACCTCGATGTTGGATTAAAATATAG-TTTTGGT-GTAGAAGCTAAAA-TATT--AGGTCTGTTCGACCTTTAAAATTTTACATGATCTGAGTTTAAACCGGTGTGAGCCAGGTTGGTTTCTATCTTTAAT--TAAAATT----AATATTTTAGTACGAAAGGACCAAATATTAGTAA-AAT-TTAT---TGAATTTTGAATGTTATTA--------------ATTATTTTGGCAGATTAGTGCATTAAATTTAGAATTTAATT-ATGTAA--TTTATA--TTACAGATAATA-TTGATATTAATAGAAATAAGATTGATAATTATAAGAAGTTTAATTTTAGTTATT
Geostiba_bicarinata_N1	AATGGCCGCAGTATTTTGACTGTGCAAAGGTAGCATAATCATTAGTTTCTTAATTAGAAACTGGTATGAAGGGTTGGACGAGAAAATAACTGTCTCTTTATGAATTA--GTTAGAATTTTATTTTTAAGTTAAAAAGCTTAAATTTTTTTAAAAGACGAGAAGACCCTATAGAGTTTTATTTATT---TTTAACTAAATTATTAATTGGTATATTTAAGATTTTAGTTAAA------TATTAATTTAATTGGGGTGATTAAAAAATTTAGTAAACTTTTTT--TATATATTAACATTAATTTATG-ATTATTTGATCCAT-----TATATTT-------------------ATGATTATAAGATTAAATTACCTTAGGGATAACAGCGTAATTTTTTTATAGAGTTCAAATCACTAAAAAAGTTTGCGACCTCGATGTTGGATTAAAATTTAT-TTTTGGT-GTAGAAGCTAAAGAAATT--AGGTCTGTTCGACCTTTAAAATTTTACATGATCTGAGTTTAAACCGGTGTAAGCCAGGTTGGTTTCTATCTTTAAA---TTAATTA---AATATTTTAGTACGAAAGGACCAAGTATATTGAA-TAT-TTTA---TTTAAATTGAATTTTATTAATA-----------ATTATTTTGGCAGATTAGTGCATTAAATTTAGAATTTAATT-ATGTAA--ATTATA--TTACAAGTAATACTTGATTTTAATAGATAGTGTTTTAATATTGATTAGTAGTTTAATTTTAATTATT
Geostiba_bicarinata_N2	AATGGCCGCAGTATTTTGACTGTGCAAAGGTAGCATAATCATTAGTTTCTTAATTAGAAACTGGTATGAAGGGTTGGACGAGAAAATAACTGTCTCTTTATGAATTA--GTTAGAATTTTATTTTTAAGTTAAAAAGCTTAAATTTTTTTAAAAGACGAGAAGACCCTATAGAGTTTTATTTATT---TTTAACTAAATTATTAATTGGTATATTTAAGATTTTAGTTAAA------TATTAATTTAATTGGGGTGATTAAAAAATTTAGTAAACTTTTTT--TATATATTAACATTAATTTATG-ATTATTTGATCCAT-----TATATTT-------------------ATGATTATAAGATTAAATTACCTTAGGGATAACAGCGTAATTTTTTTATAGAGTTCAAATCACTAAAAAAGTTTGCGACCTCGATGTTGGATTAAAATTTAT-TTTTGGT-GTAGAAGCTAAAGAAATT--AGGTCTGTTCGACCTTTAAAATTTTACATGATCTGAGTTTAAACCGGTGTAAGCCAGGTTGGTTTCTATCTTTAAA---TTAATTA---AATATTTTAGTACGAAAGGACCAAGTATATTGAA-TAT-TTTA---TTTAAATTGAATTTTATTAATA-----------ATTATTTTGGCAGATTAGTGCATTAAATTTAGAATTTAATT-ATGTAA--ATTATA--TTACAAGTAATACTTGATTTTAATAGATAGTGTTTTAATATTGATTAGTAGTTTAATTTTAATTATT
Geostiba_circellaris	AATGGCCGCAGTATTTTGACTGTGCAAAGGTAGCATAATCATTAGTTTCTTAATTAGAAGCTGGAATGAAAGGTTGGACGAGAAAATAGCTGTCTCTTTATAAATTA--GTTAGAATTTTATTTTTAAGTTAAAAAGCTTAGATGTATTTAAAAGACGAGAAGACCCTATAGAGTTTTACTTATT--TTTTATTAAATAATTTATTTAGAATAGATTAAATATTAAGATTTA-----GGTAAGTTTAGTTGGGGTGATAGAAAAATTTAATAAACTTTTTT--TTTATAGTAACATTTATTTATG-ATTGAATGATCCAT-------TAATT-------------------ATGATTATAAGATTGAATTACCTTAGGGATAACAGCGTAATTTTTTTATAGAGTTCAAATCACTAAAGAAGTTTGCGACCTCGATGTTGGATTAAAATTTAT-TTTTGGT-GTAGAAGCTAGAA-TATT--AGGTCTGTTCGACCTTTAAAATTTTACATGATCTGAGTTTAAACCGGTGTGAGCCAGGTTGGTTTCTATCTTTAAA---TTAATTTT--TATATTTTAGTACGAAAGGACCAAATATACTGAA-TAT-TTTA---TTTAATTAGAATTTTATTA--------------ATTATTTTGGCAGATTAGTGCATTAAATTTAGAATTTAATT-ATGTAA---GTAAA--TTACAAATAATACTTGATTTTTATAGATAATTTTTTAATATTAGTAAGAAGTTTAATTTTGATTATT
Geostiba_nubigena_N1	AATGGCCGCAGTATTTTGACTGTGCAAAGGTAGCATAATCATTAGTTTCTTAATTAGGAACTGGTATGAAGGGTTGGACGAGAAAATAACTGTCTCTTTATGAATTA--GTTAGAATTTTATTTTTAAGTTAAAAAGCTTAAATTTTTTTAAAAGACGAGAAGACCCTATAGAGTTTTATTTATT---TTTATTTAAATTGTTAATTTGTATATTTAAGATTTTAGCTAGG------TATAAATTTAATTGGGGTGATTAAAAAATTTAGTAAACTTTTTT--TTTATAATAACATTAATTTATG-ACTTTATGATCCAT------ATATTT-------------------ATGATTATAAGATTAAATTACCTTAGGGATAACAGCGTAATTTTTTTATAGAGTTCAAATCACTAAAAAAGTTTGCGACCTCGATGTTGGATTAAAATTTAT-TTTTGGT-GTAGAAGCTAAAA-AATT--AGGTCTGTTCGACCTTTAAAATTTTACATGATCTGAGTTTAAACCGGTGTGAGCCAGGTTGGTTTCTATCTTTAAA---TTAATTA---GATATTTTAGTACGAAAGGACCAAGTATATTGAA-TAT-TTTA---TTTAAATTGAATTTTATTAATA-----------ATTATTTTGGCAGACTAGTGCATTAAATTTAGAATTTAATA-ATGTAA--ATTAAA--TTACAAATAATACTTGATTTTAATAGATAGTATTTTAATATTGATTAGTAGTATAATTTTAATTATT
Geostiba_nubigena_N2	AATGGCCGCAGTATTTTGACTGTGCAAAGGTAGCATAATCATTAGTTTCTTAATTAGGAACTGGTATGAAGGGTTGGACGAGAAAATAACTGTCTCTTTATGAATTA--GTTAGAATTTTATTTTTAAGTTAAAAAGCTTAAATTTTTTTAAAAGACGAGAAGACCCTATAGAGTTTTATTTATT---TTTATTTAAATTGTTAATTTGTATATTTAAGATTTTAGCTAGG------TATAAATTTAATTGGGGTGATTAAAAAATTTAGTAAACTTTTTT--TTTATAATAACATTAATTTATG-ACTTTATGATCCAT------ATATTT-------------------ATGATTATAAGATTAAATTACCTTAGGGATAACAGCGTAATTTTTTTATAGAGTTCAAATCACTAAAAAAGTTTGCGACCTCGATGTTGGATTAAAATTTAT-TTTTGGT-GTAGAAGCTAAAA-AATT--AGGTCTGTTCGACCTTTAAAATTTTACATGATCTGAGTTTAAACCGGTGTGAGCCAGGTTGGTTTCTATCTTTAAA---TTAATTA---GATATTTTAGTACGAAAGGACCAAGTATATTGAA-TAT-TTTA---TTTAAATTGAATTTTATTAATA-----------ATTATTTTGGCAGATTAGTGCATTAAATTTAGAATTTAATA-ATGTAA--ATTAAA--TTACAAATAATACTTGATTTTAATAGATAGTATTTTAATATTGATTAGTAGTATAATTTTAATTATT
Gymnusa_variegata	AATGGCCGCGGTATTTTGACCGTGCGAAGGTAGCATAATAATTAGTTTTTTAATTAAAAGCTAGAATGAAAGGTTGGACGAGAAAGTAACTGTCTTTATTTAAATTAATTATAAAATTTTATCTTTAAGTTAAAAAGCTTAATTATTGTTAAAAGACGAGAAGACCCTATAGAGTTTTATATTAA----TTTAATTTATTTTAGTTTAGAAAATTTTTATAATAATTTAAA------TTAGTATTTAATTGGGGTGATTAAAAAATTTAAGAAACTTTTTG--AAATTTTAAACATTTATTTTTG-ATTAATTGATCCAT-----TATA----------------------ATGATTATAAGAATAAATTACCTTAGGGATAACAGCGTAATTTTTTTAGAGAGTTCAAATCGAAAAAAGAGATTGCGACCTCGATGTTGGATTAAAATAAAT-TTTAGGT-GTAGAAGCTTAAA-TATT--AGGTCTGTTCGACCTTTAAAATTTTACATGATCTGAGTTTAGACCGGCGTGAGCCAGGTTGGTTTCTATCTTTAAT----TTATTAT--AATATTTTAGTACGAAAGGACCAAATATTAGTAA-AAT-TTAT---TTATTTAAGAATAAATTT---------------GTTATTTTGGCAGATTAGTGCATTAAATTTAGAATTTAGTT-ATGTAA--TAAAAAA-TTACAATTAACACTTGTATTTTAATGATTTAATTTTATTAACATTAAGAAGATTAATTTTAATTATT
Gyrophaena_congrua	AATGGCCGCAGTATTTTGACTGTGCAAAGGTAGCATAATCATTAGTTTTTTAATTGAAAGCTGGAATGAAAGGTTGGACAAGAAAGTAGCTGTCTCTTTATAAATTA--GTTAGAATTTTATTTTTAAGTTAAAAAGCTTAAATGAATTTAAAAGACGAGAAGACCCTATAGAGTTTTATAAATT----TTATGATTAATTTTTTTTAGAATTAGTTTAAATAAATTATAA------ATTTTATTTTATTGGGGTGATGGAAAAATTTTATTAACTTTTTT--TATATAGAAACATAAATATATG-AATTATTGATCCTT-------AGTTT-------------------AAGATTAAAAGATTAAATTACCTTAGGGATAACAGCGTAATTTTTTTGGAGAGTTCAAATCGATAAAAAAGTTTGCGACCTCGATGTTGGATTAAAATTAAA-TTTTGGT-GTAGAAGCTAAAA-TATTT-AGGTCTGTTCGACCTTTAAAATTTTACATGATCTGAGTTTAAACCGGTGTGAGCCAGGTTGGTTTCTATCTTTAAA-ATAAAAT-----AATATTTTAGTACGAAAGGACCAAATATTTATAATAAAGTTAT---TTTAATAAGATTATTATTAATAAATA-------ATTATTTTGGCAGATTAGTGCATTAAATTTAGAATTTAATT-ATGTAA--TTTATAG-TTACAAATAATACTTGATATTGAAGGATTTAGTTATAATAATATTTAGAAGATTGATTTTAGTAATT
Gyrophaena_fasciata_N1	AATGGCCGCAGTATTTTGACTGTGCAAAGGTAGCATAATCATTAGTTTTTTAATTGAAAGCTGGAATGAAAGGTTGGACAAGAAAGTAGCTGTCTCTTTATAAATTT--GTTAGAATTTTATTTTTAAGTTAAAAAGCTTAAATATATTTAAAAGACGAGAAGACCCTATAGAGTTTTATAAAAG--TTTATTATTGGTTTTTTTTTATAATCATTTAAATAGATAATAT-------ATTTTATTTTGTTGGGGTGATGGGAAAATTTTATGAACTTTTTT--TTATTTAAAACATAGATAAATG-ATTTATTGATCCTT------AAATT--------------------AAGATTAAAAGATTAAATTACCTTAGGGATAACAGCGTAATTTTTTTGGAGAGTTCAAATCGATAAAAAAGTTTGCGACCTCGATGTTGGATTAAAATTTAA-TTTTGGT-GTAGAAGCTAGAG-TTTTT-AGGTCTGTTCGACCTTTAAAATTTTACATGATCTGAGTTTAAACCGGTGTAAGCCAGGTTGGTTTCTATCTTTAAA----ATATAAT--AATATTTTAGTACGAAAGGACCAAATATTTATAATAGAGTTAT---TTTAATAAGATTTTTAATAATTAGA--------ATTATTTTGGCAGACTAGTGCATTAAATTTAGAATTTAATT-ATGTAA-TTTTTTA--TTACAAATAATACTTGATATTTAAAGATATAGTTATAATAATTATTAGGAGATTAGTTTTAGTTATT
Gyrophaena_fasciata_N2	AATGGCCGCAGTATTTTGACTGTGCAAAGGTAGCATAATCATTAGTTTTTTAATTGAAAGCTGGAATGAAAGGTTGGACAAGAAAGTAGCTGTCTCTTTATAAATTT--GTTAGAATTTTATTTTTAAGTTAAAAAGCTTAAATATATTTAAAAGACGAGAAGACCCTATAGAGTTTTATAAAAG--TTTATTATTGGTTTTTTTTTATAATCATTTAAATAGATAATAT-------ATTTTATTTTGTTGGGGTGATGGGAAAATTTTATGAACTTTTTT--TTATTTAAAACATAGATAAATG-ATTTATTGATCCTT------AAATT--------------------AAGATTAAAAGATTAAATTACCTTAGGGATAACAGCGTAATTTTTTTGGAGAGTTCAAATCGATAAAAAAGTTTGCGACCTCGATGTTGGATTAAAATTTAA-TTTTGGT-GTAGAAGCTAGAG-TTTTT-AGGTCTGTTCGACCTTTAAAATTTTACATGATCTGAGTTTAAACCGGTGTAAGCCAGGTTGGTTTCTATCTTTAAA----ATATAAT--AATATTTTAGTACGAAAGGACCAAATATTTATAATAGAGTTAT---TTTAATAAGATTTTTAATAATTAGA--------ATTATTTTGGCAGACTAGTGCATTAAATTTAGAATTTAATT-ATGTAA-TTTTTTA--TTACAAATAATACTTGATATTTAAAGATATAGTTATAATAATTATTAGGAGATTAGTTTTAGTTATT
Halobrecta_cf_halensis	AATGGCCGCAGTATTTTGACTGTGCAAAGGTAGCATAATCATTAGTTTCTTAATTAGAAACTGGAATGAAAGGTTGAACGAAAAAATTACTGTCTCTTTATAATTTT--TTTAGAATTTTATTTTTAAGTTAAAAAGCTTAAATAATTTTAAAAGACGAGAAGACCCTGTAGAGTTTTATATAAT----TTTTTTTTTAATTAAAATTGAATAATTATAGTTAAAAAAATT------ATTATATTTAATTGGGGTGATTAAAAAATTTATTTAACTTTTTT--TTTATTAATTCATTGATATATG-AGTGTTTGATCCAT-------TAGTT-------------------ATGATTATAAGATTAAATTACCTCAGGGATAACAGCGTAATTTCTTTGTAGAGTTCTTATCGATAAAGAAGTTTGCGACCTCGATGTTGGATTAAAATATAA-TTTTGGT-GTAGAAGCTAAAA-AATT--AGGTCTGTTCGACCTTTAAAATTTTACATGATCTGAGTTTAAACCGGTGTAAGCCAGGTTGGTTTCTATCTTTAAT----AAATTAA--AATATTTTAGTACGAAAGGACCAAATATTTATAA-AAA-TTAT---TAAAATTGGAATAGCAATAATTTTAA-------ATTATTTTGGCAGATTAGTGCATTAAATTTAGAATTTAATT-ATGTAA--TTTATA--TTACAAATAATACTTGATTTTAATAGATATAATTATAATAATTGTAAGAAGATTAATTTTAGTAATT
Hoplandria_lateralis	AATGGCCGCAGTATTTTGACTGTGCAAAGGTAGCATAATCAATTGTTTCTTAATTAGGAACTGGAATGAAGGATTGGACGAGAAAATAACTGTCTTTTTTTAAATTT--AGTATAAATTTATTTTTAAGTAAAAAAGCTTAAGTGATTTTAAAAGACGAGAAGACCCTATAGAGTTTTATATTTT-----ATAAATATTAGAAATTTAGAATTATTATTATATTATTAAAA------AAAATATTTTGTTGGGGTGATAAAAAAAATTAATAAACTTTTTT-TTATAAAAAAACATTTATAAATG-AATAATTGATCCAT-------TATTT-------------------ATGATTAGAAGATTAAATTACCTTAGGGATAACAGCGTAATTTTTTTGGAGAGTTCAAATCGATAAAAAAGATTGCGACCTCGATGTTGGATTAAAATAAAG-TATTGGT-GTAGAAGCTGATA-TAGTT-AAGTCTGTTCGACTTTTGAAATTTTACATGATCTGAGTTTAAACCGGTGTAAGCCAGGTTGGTTTCTATCTTTAAT----TAATTTT--AATATTTTAGTACGAAAGGACCAAGTATTATTAATAA--TTAA----TTTTTAAGAATAATATTAAAAA----------ATTATTTTGGCAGATAAGTGCTTTAAATTTAGAATTTAAAA-ATGTAA--TTTAA---TTACAAATAATACTTGTTATTAAAAGATATAGGTTTAATAATGTTATCAAATTTAATTTTAATTATT
Hydrosmecta_eximia_N1	AATGGCCGCAGTATTTTGACTGTGCAAAGGTAGCATAATCATTAGTTTTTTAATTAAAAACTGGAATGAATGGTTGGACGAGAAAATGACTGTCTCTTTATTTATTA--TTTAGAATTTTATTTTTATGTTAAAAAGCTTAAATGAATTTAAAAGACGAGAAGACCCTATAGAGTTTTATATAGA--AAATTATAAAAATATAAATTTGTAAAGTTTGTATTTTTATAGTT------ATTATATTTAATTGGGGTGATTGGAAAATTTAATGAACTTTTTT--TTTATTAAACCATTAATTTATG-TTTTATTGATCCAT--------TTTT-------------------ATGATTATAAGATTAAATTACCTTAGGGATAACAGCGTAATTTCTTTGTAGAGTTCTAATCGATAGAGAAGATTGCGACCTCGATGTTGGATTAAAATTTAA-TTTTGGT-GTAGTAGCTAAAA--CTTT-GGGTCTGTTCGACCTTTAAAATTTTACATGATCTGAGTTTAAACCGGTGTGAGCCAGGTTGGTTTCTATCTTTAAA-----AATTTAT-ATTATTATAGTACGAAAGGACCTAATATTAGTAA-AAT-TTAT---TTTTATATGAATATTATTAATTT----------ATTATTTTGGCAGATTAGTGCATTAAGTTTAGAATTTAATT-ATGTAA--TTTTTA--TTACAAATAATACTTGATTTTATTAGATAGTGTTATAATATTAGTAAGAAGAATAGTTTTAATTATT
Hydrosmecta_eximia_N2	AATGGCCGCAGTATTTTGACTGTGCAAAGGTAGCATAATCATTAGTTTTTTAATTAAAAACTGGAATGAATGGTTGGACGAGAAAATGACTGTCTCTTTATTTATTA--TTTAGAATTTTATTTTTATGTTAAAAAGCTTAAATGAATTTAAAAGACGAGAAGACCCTATAGAGTTTTATATAGA--AAATTATAAAAATATAAATTTGTAAAGTTTGTATTTTTATAGTT------ATTATATTTAATTGGGGTGATTGGAAAATTTAATGAACTTTTTT--TTTATTAAACCATTAATTTATG-TTTTATTGATCCAT--------TTTT-------------------ATGATTATAAGATTAAATTACCTTAGGGATAACAGCGTAATTTCTTTGTAGAGTTCTAATCGATAGAGAAGATTGCGACCTCGATGTTGGATTAAAATTTAA-TTTTGGT-GTAGTAGCTAAAA--CTTT-GGGTCTGTTCGACCTTTAAAATTTTACATGATCTGAGTTTAAACCGGTGTGAGCCAGGTTGGTTTCTATCTTTAAA-----AATTTAT-ATTATTATAGTACGAAAGGACCTAATATTAGTAA-AAT-TTAT---TTTTATATGAATATTATTAATTT----------ATTATTTTGGCAGATTAGTGCATTAAGTTTAGAATTTAATT-ATGTAA--TTTTTA--TTACAAATAATACTTGATTTTATTAGATAGTGTTATAATATTAGTAAGAAGAATAGTTTTAATTATT
Hydrosmecta_gracilicornis	AATGGCCGCAGTATTTTGACTGTGCAAAGGTAGCATAATCATTAGTTTCTTAATTAGAAACTGGAATGAATGGTTGGACGAGAAAATAACTGTCTCTTTATAAATTT--TTTAGAATTTTATTTTTAAGTTAAAAAGCTTAAATAATTTTAAAAGACGAGAAGACCCTATAGAGTTTTATATAAT--ATTTTTTTAAGAATTTAATTAGAAATTTTTATATTTTAAAAATA------TTTATATTTAATTGGGGTGATTAAAAAATTTAATAAACTTTTTT--TGAATTTAAACATTTTTATATG-AATTATTGATCCAT------AAATT--------------------ATGATTATAAGATTAAATTACCTTAGGGATAACAGCGTAATTTCTTTTTAGAGTTCTAATCGATAAAGAAGTTTGCGACCTCGATGTTGGATTAAAATTTAA-TTTTGGT-GTAGAAGCTAAAA--ATTT-AGGTCTGTTCGACCTTTAAAATTTTACATGATCTGAGTTTAAACCGGTGTGAGCCAGGTTGGTTTCTATCTTTAAA----TTATTTG--AATATTATAGTACGAAAGGACCTAATATTTATAA-AAT-TTAT----TTTAAATGAATATTATTAATAT----------ATTATTTTGGCAGATTAGTGCATTAAATTTAGAATTTAATT-ATGTAA--TTTAAG--TTACAAATAATACTTGATTTTATTAGATAGAATTTTAATAATTGTTAGAAGATTAATTTTAATTATT
Hydrosmecta_sp_1	AATGGCCGCAGTATTTTGACTGTGCAAAGGTAGCATAATCATTAGTTTCTTAATTAGAAACTGGAATGAATGGTTGAACGAGAAAATAACTGTCTCTATATAAGTTT---TTATAATTTTATTTTTAAGTTAAAAAGCTTAACTTAGTTTAAAAGACGAGAAGACCCTATAGAGTTTTATTTATA--TTTAATTATTAATTTAAAGTAGAAAGTTTTATATTTTAGTTTAAA-----AATAAATTTAGTTGGGGTGATAAAAAAATTTAATAAACTTTTTT--TTTATTTAAACATTTTTTTATG-ATTTATTGAGCCAT-------TATTATT-----------------ATGATTATAAGATTAAATTACCTTAGGGATAACAGCGTAATTTCTTTTTAGAGTTCAAATCGATAATGAAGTTTGCGACCTCGATGTTGGATTAAAATTAAA-TTTTGGT-GTAGAAGCTAAAA-TATT--AGGTCTGTTCGACCTTTAAAATTTTACATGATCTGAGTTTAAACCGGTGTGAGCCAGGTTGGTTTCTATCTTTAAA----TAATTTT--TGTAATATAGTACGAAAGGACCTATTACTTATAA-AAT-TTAT--TATATATTAGAATATTATTAATAT----------ATTATTTTGGCAGATTAGTGCATTAAATTTAGAATTTAATT-ATGTAG--TTTAAA--TTACAAATAATACTTGGATTTATTTGATTTGATTTTAATATTTATTAGAAGTTTAATTTTAATTATT
Hydrosmecta_sp_2	AATGGCCGCAGTATTTTGACTGTGCAAAGGTAGCATAATCATTAGTTTTTTAATTAAAAACTGGAATGAATGGTTGGACGAGAAAATAGCTGTCTCTTTATTTATTA--TTTAGAATTTTATTTTTAAGTTAAAAAGCTTAAATATATTTAAAAGACGAGAAGACCCTATAGAGTTTTATATAGA--AAGTTATAAAAATATAAATTTGTAAGGTTTTTATTTTTTAATTG------TTTATATTTAATTGGGGTGATTGAAAAATTTAATAAACTTTTTT-TTATAGTTAACCATTTATTTATG-TTTTATTGATCCAT-------TTTTT-------------------ATGATTATAAGATTAAATTACCTTAGGGATAACAGCGTAATTTCTTTGTAGAGTTCTAATCGATAAAGAAGATTGCGACCTCGATGTTGGATTAAAATTTAA-TTTTGGT-GTAGTAGCTAAAA-GGTT--AGGTCTGTTCGACCTTTAAAATTTTACATGATCTGAGTTTAAACCGGTGTGAGCCAGGTTGGTTTCTATCTTTAAA-----AATTTAT-GTTATTATAGTACGAAAGGACCTAATATTAATAA-AAT-TTAT--TTATATTGTGAATATTAATAATTT----------ATTATTTTGGCAGATTAGTGCGTTAAATTTAGAATTTAATT-ATGTGA---TATTTA-TTACAAATAATACTTGATTTTATTGGATATAATTATAATATTAGTAAGTAGAATAATTTTAATTATT
Hydrosmecta_valdieriana_N1	AATGGCCGCAGTATTTTGACTGTGCAAAGGTAGCATAATCATTAGTTTCTTAATTAGAAACTGGAATGAATGGTTGGACGAGAAAATAGCTGTCTCTTTATAAATTT--TTTAGAATTTTATTTTTAAGTTAAAAAGCTTAAATACCTTTAAAAGACGAGAAGACCCTATAGAGTTTTATATAAT---TATTTTTAAAAGTTTTATTTGAAAATTTTAGATTTTATAAGTT------TTTATATTTAATTGGGGTGATTAAAAAATTTAATTAACTTTTTT-TTTTATAAAAACATTAATTTATG-AATTATTGATCCAT-------ATTTT-------------------ATGATTAAAAGATTAAATTACCTTAGGGATAACAGCGTAATTTCTTTGTAGAGTTCTAATCGATAAAGAAGTTTGCGACCTCGATGTTGGATTAAAATTAAA-TTTTGGT-GTAGAAGCTAAAA--ATTTTAGGTCTGTTCGACCTTTAAAATTTTACATGATCTGAGTTTAAACCGGTGTGAGCCAGGTTGGTTTCTATCTTTAAA---ATTATTTTA-AATATTATAGTACGAAAGGACCTAATATTTATAA-AAT-TTAT----TTTTTATGCATATTATTAATTATA--------GTTATTTTGGCAGATTAGTGCATTAAATTTAGAATTTAATT-ATGTAA--TTTATA--TTACAAATAATACTTGATTTTATTAGATGTTATTTTAATATTTATAAGTAGGGTAATTTTAATTATT
Hydrosmecta_valdieriana_N2	AATGGCCGCAGTATTTTGACTGTGCAAAGGTAGCATAATCATTAGTTTCTTAATTAGAAACTGGAATGAATGGTTGGACGAGAAAATAGCTGTCTCTTTATAAATTT--TTTAGAATTTTATTTTTAAGTTAAAAAGCTTAAATACCTTTAAAAGACGAGAAGACCCTATAGAGTTTTATATAAT---TATTTTTAAAAGTTTTATTTGAAAATTTTAGATTTTATAAGTT------TTTATATTTAATTGGGGTGATTAAAAAATTTAATTAACTTTTTT--TTTATAAAAACATTAATTTATG-AATTATTGATCCAT-------ATTTT-------------------ATGATTAAAAGATTAAATTACCTTAGGGATAACAGCGTAATTTCTTTGTAGAGTTCTAATCGATAAAGAAGTTTGCGACCTCGATGTTGGATTAAAATTAAA-TTTTGGT-GTAGAAGCTAAAA--ATTTTAGGTCTGTTCGACCTTTAAAATTTTACATGATCTGAGTTTAAACCGGTGTGAGCCAGGTTGGTTTCTATCTTTAAA---ATTATTTTA-AATATTATAGTACGAAAGGACCTAATATTTATAA-AAT-TTAT----TTTTTATGCATATTATTAATTATA--------GTTATTTTGGCAGATTAGTGCATTAAATTTAGAATTTAATT-ATGTAA--TTTATA--TTACAAATAATACTTGATTTTATTAGATGTTATTTTAATATTTATAAGTAGGGTAATTTTAATTATT
Liogluta_microptera_N1	AATGGCCGCAGTATTTTGACTGTGCAAAGGTAGCATAATCATTAGTTTCTTAATTAGGAACTGGTATGAAAGGTTGGACGAGAAAATAACTGTCTCTTTATAAATTT--TTTAGAATTTTATTTTTAAGTTAAAAAGCTTAAATTTTTTTAAAAGACGAGAAGACCCTATAGAGTTTTATATAAT---TTAATTTAATAATAAATATAGAATTATTAAAATTTTATTTTAA------ATTATATTTGATTGGGGTGATTAAAAAATTTAAACAACTTTTTT--TATATATAAACATTAATTTATG-AATTATTGAGCCAT--AATAATATT--------------------ATGATTAAAAGATTAAATTACCTTAGGGATAACAGCGTAATTTCTTTTTAGAGTTCAAATCGATAAAGAAGTTTGCGACCTCGATGTTGGATTAAAATTTAA-TTTTGGT-GTAGAAGCTATAA-TATT--AGGTCTGTTCGACCTTTAAAATTTTACATGATCTGAGTTTAAACCGGTGTAAGCCAGGTTGGTTTCTATCTTTAAA----TTATTAA--AATATTTTAGTACGAAAGGACCAAATATTATTATTAA--ATAT---TTAAAATTGAATATTATT---------------ATTATTTTGGCAGATTAGTGTATTAAATTTAGAATTTAATT-ATGTAA-TTTAATA--TTACAAATAATACTTGACTTTATTTGATATAACTATAATAGTATTAAGAAGTTTAATTTTAGTAGTA
Liogluta_microptera_N2	???????????????????????????????????????????????????????????????????????????????????????????????????????????????????????????????????????????????????????????????????????????????????????????????????????????????????????????????????????????????????????????????????????????????????????????????????????????????????????????????????????????????????????????????????????????????????????????????????????????????????????????????????????????????????????????????????????????????????????????????????????????????????????????????????????????????????????????????????????????????????????????????????????????????????????????????????????????????????????????????????????????????????????????????????????????????????????????????????????????????????????????????????????????????????????????????????????
Liogluta_nigropolita	???????????????????????????????????????????????????????????????????????????????????????????????????????????????????????????????????????????????????????????????????????????????????????????????????????????????????????????????????????????????????????????????????????????????????????????????????????????????????????????????????????????????????????????????????????????????????????????????????????????????????????????????????????????????????????????????????????????????????????????????????????????????????????????????????????????????????????????????????????????????????????????????????????????????????????????????????????????????????????????????????????????????????????????????????????????????????????????????????????????????????????????????????????????????????????????????????????
Lomechusa_emarginata_N1	AATGGCCGCAGTATTTTGACTGTGCAAAGGTAGCATAATAATTAGTTTCTTAATTAGAAACTGGAATGAAAGGTTGGACGAGAAAATAGCTGTCTCTTTATTAATTT--TTTAGAATTTTATTTTTAAGTTAAAAAGCTTAAATATATTTAAAAGACGAGAAGACCCTATAGAGTTTTATTAATT-TTTAGATAAATTTATATAAATAGAATTTTTAAATTTTTATATAAA------AATTAATTTGATTGGGGTGATATAAAAATTTAAAAAACTTTTTT--TTAAAAAAA-CATTGATTTATG-AATATTTGATCCAT-------TATT--------------------ATGATTATAAGAATAAATTACCTTAGGGATAACAGCGTAATTTCTTTTTAGAGTTCTTATCAATAAAGAAGTTTGCGACCTCGATGTTGGATTAAAATTAAG-TTTTGGT-GTAGAAGCTAAAT-TCTT--AGGTCTGTTCGACCTTTAAAATTTTACATGATCTGAGTTTAAACCGGTGTGAGCCAGGTTGGTTTCTATCTTTAAA---TAAATTT---TATATTTTAGTACGAAAGGACCAGATATAATAAA-AAT-TTTA----TAAAATTGAATATTAATAAT------------ATTATTTTGGCAGATTAGTGCAATAAATTTAGAATTTAGTT-ATGTAA---TAGTA--TTACAAATAATACTTGTATTTTATAGATTGTTTTTTAATATTATTAAGAAGTTTAATTTTAATTATT
Lomechusa_emarginata_N2	AATGGCCGCAGTATTTTGACTGTGCAAAGGTAGCATAATAATTAGTTTCTTAATTAGAAACTGGAATGAAAGGTTGGACGAGAAAATAGCTGTCTCTTTATTAATTT--TTTAGAATTTTATTTTTAAGTTAAAAAGCTTAAATATATTTAAAAGACGAGAAGACCCTATAGAGTTTTATTAATT-TTTAGATAAATTTATATAAATAGAATTTTTAAATTTTTATATAAA------AATTAATTTGATTGGGGTGATATAAAAATTTAAAAAACTTTTTT--TTAAAAAAA-CATTGATTTATG-AATATTTGATCCAT-------TATT--------------------ATGATTATAAGAATAAATTACCTTAGGGATAACAGCGTAATTTCTTTTTAGAGTTCTTATCAATAAAGAAGTTTGCGACCTCGATGTTGGATTAAAATTAAG-TTTTGGT-GTAGAAGCTAAAT-TCTT--AGGTCTGTTCGACCTTTAAAATTTTACATGATCTGAGTTTAAACCGGTGTGAGCCAGGTTGGTTTCTATCTTTAAA---TAAATTT---TATATTTTAGTACGAAAGGACCAGATATAATAAA-AAT-TTTA----TAAAATTGAATATTAATAAT------------ATTATTTTGGCAGATTAGTGCAATAAATTTAGAATTTAGTT-ATGTAA---TAGTA--TTACAAATAATACTTGTATTTTATAGATTGTTTTTTAATATTATTAAGAAGTTTAATTTTAATTATT
Lomechusa_pubicollis	AATGGCCGCAGTATTTTGACTGTGCAAAGGTAGCATAATAATTAGTTTCTTAATTAGAAACTGGAATGAAAGGTTGGACGAGAAAATAGCTGTCTCTTTATTAATTT--TTTAGAATTTTATTTTTAAGTTAAAAAGCTTAAATATATTTAAAAGACGAGAAGACCCTATAGAGTTTTATTAATT---TTTTAATAAAATTATAAATTGAATTGTTAAATTTTTATTTATA------AATTAATTTGATTGGGGTGATATAAAAATTTAATAAACTTTTTA---AAATAAAAACATTGATTTATG-AATATTTGATCCAT-------TATT--------------------ATGATTATAAGAATAAATTACCTTAGGGATAACAGCGTAATTTCTTTTTAGAGTTCTTATCGATAAAGAAGTTTGCGACCTCGATGTTGGATTAAAATTAAG-ATTTGGT-GTAGAAGCTAAAT-TCTT--AGGTCTGTTCGACCTTTAAAATTTTACATGATCTGAGTTTAAACCGGTGTGAGCCAGGTTGGTTTCTATCTTTAAA---TAAATTT---TATGTTTTAGTACGAAAGGACCAGATATAATAAA-AAT-TTTA----TATAATTGAATATTAATAAT------------ATTATTTTGGCAGATTAGTGCATTAAATTTAGAATTTAGTT-ATGTAA---TAGTA--TTACAAATAATACTTGTATTTTATAGATTGATTTATAATATTATTAAGAAGTTTTATTTTAATTATT
Lomechusini_genus_1	AATGGCCGCAGTATTTTGACTGTGCAAAGGTAGCATAATCATTAGTTTTTTAATTAAGAACTGGAATGAAAGGTCGAACGAGAGAATAACTGTCTCTTTATAAATTA--TTTAGAATTTTATATTTAAGTTAGAAAGCTTAAATAAAATTAAAAGACGAGAAGACCCTATAGAGTTTAATATAGC--TTTTATTAATTATATTATATAGAATTATTAAATTATTTTTTTAG------GTTATATTTAATTGGGGTGATTAAAAAATTTCTTTAACTTTTTT--TTTATAAAGTCATTAATTTATG-ATTTATTGATCCAA--------TTTTA------------------TTGATTATAAGATTAAATTACCTTAGGGATAACAGCGTTATTTCTTTTAAGAGTTCTAATCGATAAAGAAGTTTGCGACCTCGATGTTGGATTAAAATTAAA-TTTTGGT-GTAGAAGCTAAAA-GGTT--AGGTCTGTTCGACCTTTAAAATTTTACATGATCTGAGTTTAAACCGGTGTGAGCCAGGTTGGTTTCTATCTTTAAT---ATAGTTT---AATATTTTAGTACGAAAGGACCAAATATTAATAA-AAT-TTAT--TTTTGAATTGATTATTATTAATTAAAAAA-----ATTACTTTGGCAGATTAGTGCTTTAAATTTAGAATTTAATT-ATGTAA----TAAAA-TTACAAGTAATACTTGATATTAATAGAATTATGTATAATAGTTGTGAGGAGGCTAATTTTAATAATT
Lomechusini_genus_2_N1	AATGGCCGCAGTATTTTGACTGTGCAAAGGTAGCATAATCATTAGTTTTTTAATTAAAAACTGGAATGAAGGGTTGAACGAGAAAATAACTGTCTCTTTATAAATTA--TTTAGAATTTTATTTTTAAGTAAGAAAGCTTAAATTAAATTAAAAGACGAGAAGACCCTATAGAGTTTTATATAAT-TTGGATAAATTATTATTATATAGAATTATTAAATTTTTTTATAAT------ATTATATTTAATTGGGGTGATTGAAAAATTTAATTAACTTTTTT--TTTATAAAAACATTAATTTATG-ATTTATTGATCCAT-------TATTA-------------------TTGATTATAAGATTAAATTACCTTAGGGATAACAGCGTAATTTCTTTGGAGAGTTCTGATCGATAAAGAAGTTTGCGACCTCGATGTTGGATTAAAATTAAA-TTTTGGT-GTAGAAGCTAAAA-GATT--AGGTCTGTTCGACCTTTAAAATTTTACATGATCTGAGTTTAAACCGGTGTGAGCCAGGTTGGTTTCTATCTTTAAT----AAATTTT--TATGTTTTAGTACGAAAGGACCAAATAAAAATAA-AAC-TTAT---TGAATAGTGATTATAATTAATAGATTA------ATTATTTTGGCAGAATAGTGCATTAAATTTAGAATTTAATT-ATGTAG---TAATA--TTACAAATAATACTTGATATTAATAGATTTATTTATAATAATAGTAAGAAGATTAATTATAATAGTT
Lomechusini_genus_2_N2	???????????????????????????????????????????????????????????????????????????????????????????????????????????????????????????????????????????????????????????????????????????????????????????????????????????????????????????????????????????????????????????????????????????????????????????????????????????????????????????????????????????????????????????????????????????????????????????????????????????????????????????????????????????????????????????????????????????????????????????????????????????????????????????????????????????????????????????????????????????????????????????????????????????????????????????????????????????????????????????????????????????????????????????????????????????????????????????????????????????????????????????????????????????????????????????????????????
Lomechusini_genus_3_N1	AATGGCCGCAGTATTTTAACTGTGCAAAGGTAGCATAATCATTAGTTTCTTAATTAGAAACTGGAATGAAAGGTTGAACGAAAAAATAACTGTCTCTATATAAATTG--TTTTGAATTTTATCTTTAAGTTAAAAAGCTTAAATAGAATTAAAAGACGAGAAGACCCTATAGAGTTTTATATAAG---TTTTTATAAAAGTTTTATTAGAATTATAAAAATTTTATTAAAA------TTTATATTTGATTGGGGTGATTATAAAATTTAGAAAACTTATAT--TGATTATAAACATTTATTTATG-ATTTTTTGATCCAT-------TATTT-------------------ATGATTAAAAGATTAAATTACCTTAGGGATAACAGCGTTATTTCTTTTAAGAGTTCAAATCGATAAAGAAGTTTGCGACCTCGATGTTGGATTAAAGTTAAA-TTTTGGT-GTAGAAGCTAGAA-TATT--AGGTCTGTTCGACCTTTAAAATTTTACATGATCTGAGTTTAAACCGGTGTAAGCCAGGTTGGTTTCTATCTTTAAT---ATAAAAA---GGTATTTTAGTACGAAAGGACCAATTATTAATAA-AAT-TTAT---TTTAGTTTGAATATTATT---------------ATTATTTTGGCAGATTAGTGCTTTAAATTTAGAATTTAATT-ATGTAA----TTTAGATTACAAATAATA-TTGATATTAATAGATTTAGTAGTTATATTATTAAGAAGAGTTATTTTATTAATT
Lomechusini_genus_3_N2	AATGGCCGCAGTATTTTAACTGTGCAAAGGTAGCATAATCATTAGTTTCTTAATTAGAAACTGGAATGAAAGGTTGAACGAAAAAATAACTGTCTCTATATAAATTG--TTTTGAATTTTATCTTTAAGTTAAAAAGCTTAAATAGAATTAAAAGACGAGAAGACCCTATAGAGTTTTATATAAG---TTTTTATAAAAGTTTTATTAGAATTATAAAAATTTTATTAAAA------TTTATATTTGATTGGGGTGATTATAAAATTTAGAAAACTTATAT--TGATTATAAACATTTATTTATG-ATTTTTTGATCCAT-------TATTT-------------------ATGATTAAAAGATTAAATTACCTTAGGGATAACAGCGTTATTTCTTTTAAGAGTTCAAATCGATAAAGAAGTTTGCGACCTCGATGTTGGATTAAAGTTAAA-TTTTGGT-GTAGAAGCTAGAA-TATT--AGGTCTGTTCGACCTTTAAAATTTTACATGATCTGAGTTTAAACCGGTGTAAGCCAGGTTGGTTTCTATCTTTAAT---ATAAAAA---GGTATTTTAGTACGAAAGGACCAATTATTAATAA-AAT-TTAT---TTTAGTTTGAATATTATT---------------ATTATTTTGGCAGATTAGTGCTTTAAATTTAGAATTTAATT-ATGTAA----TTTAGATTACAAATAATA-TTGATATTAATAGATTTAGTAGTTATATTATTAAGAAGAGTTATTTTATTAATT
Lomechusini_genus_4_N1	AATGGCCGCAGTATTTTGACTGTGCAAAGGTAGCATAATCATTAGTTTCTTAATTAGAAACTAGAATGAAAGGTTGGACAAGAAAATAACTGTCTCTTTATAATTTT--TATAGAATTTTATTTTTAAGTTAAAAAGCTTAAATTTTATTAAAAGACGAGAAGACCCTATAGAATTTTATATAAT-TATTTATATATTAATATAATTTTTATTTTTAAAATTTATATATTTA-----GTTATATTAAGTTGGGGCGATTAAAAAATTTAATTAACTTTTTT--TATTTAAAAACATTAATTTATG-AATTTTTGATCCAT-------TAATT-------------------ATGATTATAAGATAAAATTACCTTAGGGATAACAGCGTAATTTTTTTGGAGAGTTCTAATCAATAAAAAAGTTTGCGACCTCGATGTTGGATTAAAATTAAA-ATTTGGT-GTAGAAGCTAAAT-TATTT-AGGTCTGTTCGACCTTTAAAATTTTACATGATCTGAGTTTAAACCGGTGTGAGCCAGGTTGGTTTCTATCTTTAAT--GATAATTAT--AATATTTTAGTACGAAAGGACCAAATATTATTAA-AAA-TTAATTTAAATTAATGAATTTTATTAATTTTTTA------ATTATTTTGGCAGATTAGTGCTTTAAATTTAGAATTTAATT-ATGTAA--TTAATA--TTACAAATAATACTTGATATTT---GATAAAATTTTAATTTTTATTAGTAGAGTAATTATATTAGTT
Lomechusini_genus_4_N2	???????????????????????????????????????????????????????????????????????????????????????????????????????????????????????????????????????????????????????????????????????????????????????????????????????????????????????????????????????????????????????????????????????????????????????????????????????????????????????????????????????????????????????????????????????????????????????????????????????????????????????????????????????????????????????????????????????????????????????????????????????????????????????????????????????????????????????????????????????????????????????????????????????????????????????????????????????????????????????????????????????????????????????????????????????????????????????????????????????????????????????????????????????????????????????????????????????
Lomechusini_genus_5_N1	AATGGCCGCAGTATTTTGACTGTGCAAAGGTAGCATAATCATTAGTTTTTTAATTAAGAACTGGAATGAAAGGTTGGACGAGAAAATAACTGTCTCTTTATAAATTA--TTTAGAATTTTATTTTTAAGTTAAAAAGCTTAAATTTTATTAAAAGACGAGAAGACCCTATAGAGTTTAATATAAA--AATTAATAGATAATTATAATTGAATTATTTTAATGTTATTAATT------ATTATATTTAATTGGGGTGATTAAAAAATTTATTTAACTTTTTT--TTTATAAAAACATTTATTTATG-AGTGATTGATCCAT-------ATTTT-------------------ATGATTATAAGATTAAATTACCTTAGGGATAACAGCGTTATTTCTTTTAAGAGTTCTAATCGATAAAGAAGTTTGCGACCTCGATGTTGGATTAAAATAAAT-TTTTGGT-GTAGAAGCTAAAA-GATT--AGGTCTGTTCGACCTTTAAAATTTTACATGATCTGAGTTTAAACCGGTGTGAGCCAGGTTGGTTTCTATCTTTAAT-GAATATTTAT--AATATTTTAGTACGAAAGGACCAAATATTAGTAA-AAA-TTAT---TATTTTTTGAATATTAAT---------------ATTATTTTGGCAGATTAGTGCATTAAATTTAGAATTTAATT-ATGTAA--ATTATA--TTACAAATAATACTTGATATTAATAGAGTTATTAATAATAGTAATTAGTAGATTAATTATATTGGTT
Lomechusini_genus_5_N2	AATGGCCGCAGTATTTTGACTGTGCAAAGGTAGCATAATCATTAGTTTTTTAATTAAGAACTGGAATGAAAGGTTGGACGAGAAAATAACTGTCTCTTTATAAATTA--TTTAGAATTTTATTTTTAAGTTAAAAAGCTTAAATTTTATTAAAAGACGAGAAGACCCTATAGAGTTTAATATAAA--AATTAATAGATAATTATAATTGAATTATTTTAATGTTATTAATT------ATTATATTTAATTGGGGTGATTAAAAAATTTATTTAACTTTTTT--TTTATAAAAACATTTATTTATG-AGTGATTGATCCAT-------ATTTT-------------------ATGATTATAAGATTAAATTACCTTAGGGATAACAGCGTTATTTCTTTTAAGAGTTCTAATCGATAAAGAAGTTTGCGACCTCGATGTTGGATTAAAATAAAT-TTTTGGT-GTAGAAGCTAAAA-GATT--AGGTCTGTTCGACCTTTAAAATTTTACATGATCTGAGTTTAAACCGGTGTGAGCCAGGTTGGTTTCTATCTTTAAT-GAATATTTAT--AATATTTTAGTACGAAAGGACCAAATATTAGTAA-AAA-TTAT---TATTTTTTGAATATTAAT---------------ATTATTTTGGCAGATTAGTGCATTAAATTTAGAATTTAATT-ATGTAA--ATTATA--TTACAAATAATACTTGATATTAATAGAGTTATTAATAATAGTAATTAGTAGATTAATTATATTGGTT
Lomechusini_genus_6	AATGGCCGCAGTATTTTGACTGTGCAAAGGTAGCATAATCATTAGTTTTTTAATTAAGAACTGGAATGAAAGGTTGGACGAGAAAATAACTGTCTCTTTATAAATTA--TTTAGAATTTTATTTTTAAGTTAAAAAGCTTAAATTTTGTTAAAAGACGAGAAGACCCTATAGAGTTTAATATAAT-AAGTTAATAATTAATTATAGTTGAATTTTTTTAGTATTATTAATT------GTTATATTTAATTGGGGTGATTAAAAAATTTATTTAACTTTTTT--TATATAAAAACATTTATTTATG-AGTAATTGATCCAT-------ATTTT-------------------ATGATTATAAGATTAAATTACCTTAGGGATAACAGCGTTATTTCTTTTAAGAGTTCTAATCGATAAAGAAGTTTGCGACCTCGATGTTGGATTAAAATTTAA-TTTTGGT-GTAGTAGCTAAAA-AATT--AGGTCTGTTCGACCTTTAAAATTTTACATGATCTGAGTTTAAACCGGTGTGAGCCAGGTTGGTTTCTATCTTTAAT--ATAAATTTAT-AATATTTTAGTACGAAAGGACCAAATATTAGTAA-AAA-TTAT--TTTTTTTATGAATATTATT---------------ATTATTTTGGCAGATTAGTGCATTAAATTTAGAATTTAATT-ATGTAA---GGATA--TTACAAATAATACTTGATATTAATAGAGTTATTTTTAATAGTAGTGAGTAGATTGATTTTAATAGTT
Lomechusini_genus_7_N1	AATGGCCGCAGTATTTTGACTGTGCAAAGGTAGCATAATCATTAGTTTTTTAATTAAGAACTGGAATGAAAGGTTGGACGAGAAAATAACTGTCTCTTTATAAATTA--TTTAGAATTTTATTTTTAAGTTAAAAAGCTTAAATTTTATTGAAAGACGAGAAGACCCTATAGAGTTTAATATAAA--AATTAATAATAAATTATAATTGAATTTTTTTAATATTATTAGTA------ATTATATTTGATTGGGGTGATTAAAAAATTTATTTAACTTTTTT---TTATAGAAACATTAATATATG-AATAAGTGATCCAT-------ATTTT-------------------ATGATTATAAGATTAAATTACCTTAGGGATAACAGCGTTATTTCTTTTAAGAGTTCTAATCGATAAAGAAGTTTGCGACCTCGATGTTGGATTAAAATTAAA-TTTTGGT-GTAGAAGCTAAAA-GATT--GGGTCTGTTCGACCTTTAAAATTTTACATGATCTGAGTTTAAACCGGTGTGAGCCAGGTTGGTTTCTATCTTTAAT---ATAATTT---AATATTTTAGTACGAAAGGACCAAATATTAGTAA-AAT-TTAT--TATATTTATGAATATTATT---------------ATTATTTTGGCAGATTAGTGCATTAAATTTAGAATTTAATT-ATGTAA---GTATA--TTACAAATAATACTTGATATTAATAGAATTATTTATAATGGTAATTAGTAGTTTAATTTTGATAATT
Lomechusini_genus_7_N2	AATGGCCGCAGTATTTTGACTGTGCAAAGGTAGCATAATCATTAGTTTTTTAATTAAGAACTGGAATGAAAGGTTGGACGAGAAAATAACTGTCTCTTTATAAATTA--TTTAGAATTTTATTTTTAAGTTAAAAAGCTTAAATTTTATTGAAAGACGAGAAGACCCTATAGAGTTTAATATAAA--AATTAATAATAAATTATAATTGAATTTTTTTAATATTATTAGTA------ATTATATTTGATTGGGGTGATTAAAAAATTTATTTAACTTTTTT---TTATAGAAACATTAATATATG-AATAAGTGATCCAT-------ATTTT-------------------ATGATTATAAGATTAAATTACCTTAGGGATAACAGCGTTATTTCTTTTAAGAGTTCTAATCGATAAAGAAGTTTGCGACCTCGATGTTGGATTAAAATTAAA-TTTTGGT-GTAGAAGCTAAAA-GATT--GGGTCTGTTCGACCTTTAAAATTTTACATGATCTGAGTTTAAACCGGTGTGAGCCAGGTTGGTTTCTATCTTTAAT---ATAATTT---AATATTTTAGTACGAAAGGACCAAATATTAGTAA-AAT-TTAT--TATATTTATGAATATTATT---------------ATTATTTTGGCAGATTAGTGCATTAAATTTAGAATTTAATT-ATGTAA---GTATA--TTACAAATAATACTTGATATTAATAGAATTATTTATAATGGTAATTAGTAGTTTAATTTTGATAATT
Lomechusoides_amurensis	AATGGCCGCAGTATTTTGACTGTGCAAAGGTAGCATAATCATTAGTTTTTTAATTAGAAACTAGAATGAAAGGTTGGACGAGAAAATAGCTGTCTCTTTATAAATTT--TTTATAATTTTATTTTTAAGTTAAAAAGCTTAAATATATTTAAAAGACGAGAAGACCCTATAGAGTTTTATTAATT--TTTTAAATAAAGTTATTAATAGAATTTTTAAATTTTTATAAATA------AATTAATTTTATTGGGGTGATAGAAAAATTTAATGAACTTTTTTAAAAAATAAAAACATTTATTTATG-AATATTTGATCCAT-------TATT--------------------ATGATTACAAGAATAAATTACCTTAGGGATAACAGCGTAATTTCTTTTTAGAGTTCAAATCGATAAAGAAGTTTGCGACCTCGATGTTGGATTAAAATTAAG-GTTTGGT-GTAGAAGCTTAAT-TCTT--AGGTCTGTTCGACCTTTAAAATTTTACATGATCTGAGTTTAAACCGGTGTAAGCCAGGTTGGTTTCTATCTTTAAA---TAAATCT---AATATTTTAGTACGAAAGGACCAGATATTTTAAA-TAT-TTTA----TATTATTGAATATTATTAAT------------ATTATTTTGGCAGATTAGTGTATTAAATTTAGAATTTAATT-ATGTAA---TAATA--TTACAAATAATACTTGTTTTTTATAGATTGTTTTTTAATATTAATAAGAAGTTTAATTTTAATTATT
Lypoglossa_lateralis	AATGGCCGCAGNATTTTGACTGTGCAAAGGTAGCATAATCATTAGTTTCTTAATTAGGAACTGGAATGAAAGGTTGGACGAGAAAATAACTGTCTCTTTATAAATTA--GTTAGAATTTTATTTTTAAGTTAAAAAGCTTAAATATTTTTAAAAGACGAGAAGACCCTATAGAGTTTTATAGAAA---TTTATTTAATAATTTAAGTTGAATAATAAAAATTTTATTTGAG------TTTGTATTTAATTGGGGTGATTGAAAAATTTATTAAACTTTTTT--TTTATTTAAACATTAATTTATG-ATTTATTGATCCAT-------TAGTT-------------------ATGATTAAAAGATTAAATTACCTTAGGGATAACAGCGTAATTTCTTTTTAGAGTTCAAATCGATAAAGAAGTTTGCGACCTCGATGTTGGATTAAAATTTAA-TTTTGGT-GTAGAAGCTAAAGAAATT--AGGTCTGTTCGACCTTTAAAATTTTACATGATCTGAGTTTAAACCGGTGTGAGCCAGGTTGGTTTCTATCTTTAAA----TAATAAAA-AATATTTTAGTACGAAAGGACCAAATATTATTAA-TAT-TTAT---TTAATATTGAATATTATTAATAT----------GTTATTTTGGCAGATTAGTGCATTAAATTTAGAATTTAATT-ATGTAA---TAGTAA-TTACAAATAATACTTGATTTTATTAGATACAATTTTAATATTAGTAAGAAGTTTAATTTTAGTAATT
Lyprocorrhe_anceps	AATGGCCGCAGTATTTTGACTGTGCAAAGGTAGCATAATCATTAGTTTTTTAATTAAAAACTGGAATGAAAGGTTGGACGAAAAAATAACTGTCTCTTTATAAATTA--GTTATAATTTTATTTTTAAGTTAAAAAGCTTAAATTTATTTAAAAGACGAGAAGACCCTATAGAGTTTTATATGAT--TTTTTTTTAATAGTTATAATTTAATTTTAAAAATTTTAAATATT------TTCATATTTAGTTGGGGTGATTAAAAAACTTGATAAACTTTTTT-AAAAAAAATATCATTGATTTATG-ATTTTTTGATCCAT-------TAATT-------------------ATGATTATAAGATTAAATTACCTTAGGGATAACAGCGTAATTTTTTTTGAGAGTTCTAATCGATAAAAAAGTTTGCGACCTCGATGTTGGATTAAAATTTAT-TGTTGGT-GTAGAAGCTAATA-TATT--AGGTCTGTTCGACCTTTAAAATTTTACATGATCTGAGTTTAAACCGGTGTGAGCCAGGTTGGTTTCTATCTTTAAT--TATTTTT----TATATTTTAGTACGAAAGGACCAGATATTAGTAA-AAT-TTAT----TTAAAAAGAATATCATTAAT------------ATTATTTTGGCAGATTAGTGCATTAAATTTAGAATTTAATT-ATGTAA---TTGAGTGTTACAAATAGTACTTGATTTTAAAAGATTTAGGTTTAATGATTACTAGTAGATTAATTTTAATTATT
Meronera_venustula	AAGGGCCGCAGTATTTTGACTGTGCAAAGGTAGCATAATCATTAGTTTCTTAATTAGGGACTGGAATGAATGGTTGGACGAGAAAATATCTGTCTCTTTATAAATTA--ATTAGAATTTAATTTTTAAGTTAAAAAGCTTAAATTAAATTAAAAGACGAGAAGACCCTATAGAGTTTTATATACT---TATACTTAATAATTTAAATTGAATATTAGGAATTTTATATGTA------AATATATTTGATTGGGGTGATTGAAAAATTTATATTACTTTTTT--TTTACAAAAACATTAATTTATG-AGTTATTGATCCAT--------AGTA-------------------ATGATTAAAAGATTTAATTACCTTAGGGATAACAGCGTTATTTCTTTTAAGAGTTCTGATCGATAAAGAAGTTTGCGACCTCGATGTTGGATTAAAATTTAA-TTTTGGT-GTAGAAGCTAAAA-AATT--AGGTCTGTTCGACCTTTAAAATTTTACATGATCTGAGTTTAAACCGGTGTGAGCCAGGTTGGTTTCTATCTTTAAT----AAATTTTATAATGTTTTAGTACGAAAGGACCAAGCATTAATAA-AAG-TTAT---TTAAGTTTGAATAATATTAA-------------ATTATTTTGGCAGATTAGTGCATTAAATTTAGAATTTAATA-ATATAG---TTTTACACTATAAATAATACTTGAGTTTATTAGAAATTTTATTATTAGTGGTTAGAAGCTTAATTTTAATTATT
Mocyta_fungi_N1	AATGGCCGCAGTATTTTGACTGTGCAAAGGTAGCATAATCAATAGTTTCTTAATTAGGAGCTGGAATGAAAGGTTGGACGAGAAAATAACTGTCTCTTTATTAATTT--TTTAGAATTTTATTTTTAAGTTAAAAAGCTTAAATTTATTTAAAAGACGAGAAGACCCTATAGAGTTTTATATAAT---TTTTTTTAATAATTAAAATTGAATCATTATAAATTTATTACTA------ATTATATTTAATTGGGGTGATTAAAAAATTTAAGTAACTTTTTT--TTTATGGAAACATTAATTTATG-AGCTATTGATCCAT-------TAATT-------------------ATGATTATAAGATTAAATTACCTTAGGGATAACAGCGTAATTTCTTTGAAGAGTTCAAATCGATAAAGAAGTTTGCGACCTCGATGTTGGATTAAAATTAAT-TTTTGGT-GTAGAAGCTAAAA-TATT--AGGTCTGTTCGACCTTTAAAATTTTACATGATCTGAGTTTAAACCGGTGTGAGCCAGGTTGGTTTCTATCTTTAAA----TAATTTA--TATTTTTTAGTACGAAAGGACCAAATATTTGTAA-AAT-TTAT---TATTAATTGAATATTAATAATT-----------ATTATTTTGGCAGATTAGTGCATTAAATTTAGAATTTAATT-ATGTGA---TTATA--TTACAAATAATACTTGTTTTTAATAGATATTGTTTTTTTAATTATTAGTAGATTAATTTTAGTAATT
Mocyta_fungi_N2	AATGGCCGCAGTATTTTGACTGTGCAAAGGTAGCATAATCAATAGTTTCTTAATTAGGAGCTGGAATGAAAGGTTGGACGAGAAAATAACTGTCTCTTTATTAATTT--TTTAGAATTTTATTTTTAAGTTAAAAAGCTTAAATTTATTTAAAAGACGAGAAGACCCTATAGAGTTTTATATAAT--TTTTTTTTAATAATTAAAATTGAATCATTATAAATTTATTACTA------ATTATATTTAATTGGGGTGATTAAAAAATTTAAGTAACTTTTTT--TTTATGGAAACATTAATTTATG-AGCTATTGATCCAT-------TAATT-------------------ATGATTATAAGATTAAATTACCTTAGGGATAACAGCGTAATTTCTTTGAAGAGTTCAAATCGATAAAGAAGTTTGCGACCTCGATGTTGGATTAAAATTAAT-TTTTGGT-GTAGAAGCTAAAA-TATT--AGGTCTGTTCGACCTTTAAAATTTTACATGATCTGAGTTTAAACCGGTGTGAGCCAGGTTGGTTTCTATCTTTAAA----TAATTTA--TATTTTTTAGTACGAAAGGACCAAATATTTGTAA-AAT-TTAT---TATTAATTGAATATTAATAATT-----------ATTATTTTGGCAGATTAGTGCATTAAATTTAGAATTTAATT-ATGTGA---TTATA--TTACAAATAATACTTGTTTTTAATAGATATTGTTTTTTTAATTATTAGTAGATTAATTTTAGTAATT
Mocyta_scopula_N1	AATGGCCGCAGTATTTTGACTGTGCAAAGGTAGCATAATCATTAGTTTTTTAATTAGAAACTGGAATGAAAGGTTGGACGAGAAAATAACTGTCTCTTTATGATTTT--TTTAGAATTTTATTTTTAAGTTAAAAAGCTTAAATTTATTTAAAAGACGAGAAGACCCTATAGAGTTTTATATAAT--TTTTTTTAAATAATTAAAATTGAATTATTATAATTTTAATAATA------ATTATATTTAATTGGGGTGATTAAAAAATTTAAGTAACTTTTTT--TTTATCTAAACATTAATTTATG-ATTTATTGATCCAT------TTATT--------------------ATGATTATAAGATTAAATTACCTTAGGGATAACAGCGTTATTTCTTTGAAGAGTTCAAATCGATAAAGAAGTTTGCGACCTCGATGTTGGATTAAAATTTAA-TTTTGGT-GTAGAAGCTAAAA-TATT--AGGTCTGTTCGACCTTTAAAATTTTACATGATCTGAGTTTAAACCGGTGTAAGCCAGGTTGGTTTCTATCTTTAAA----TAGTTTA--TATATTTTAGTACGAAAGGACCAAGTATTTATAA-TAT-TTAT---TATTTAATGAATATTAATAATT-----------ATTATTTTGGCAGATTAGTGCATTAAATTTAGAATTTAATT-ATGTAA---TTGGA--TTACAAATAATACTTGTTTTTAATAGATATTGTTTTTATAATTATTAGTAGATTAATTTTAGTAATT
Mocyta_scopula_N2	AATGGCCGCAGTATTTTGACTGTGCAAAGGTAGCATAATCATTAGTTTTTTAATTAGAAACTGGAATGAAAGGTTGGACGAGAAAATAACTGTCTCTTTATGATTTT--TTTAGAATTTTATTTTTAAGTTAAAAAGCTTAAATTTATTTAAAAGACGAGAAGACCCTATAGAGTTTTATATAAT--TTTTTTTAAATAATTAAAATTGAATTATTATAATTTTAATAATA------ATTATATTTAATTGGGGTGATTAAAAAATTTAAGTAACTTTTTT--TTTATCTAAACATTAATTTATG-ATTTATTGATCCAT------TTATT--------------------ATGATTATAAGATTAAATTACCTTAGGGATAACAGCGTTATTTCTTTGAAGAGTTCAAATCGATAAAGAAGTTTGCGACCTCGATGTTGGATTAAAATTTAA-TTTTGGT-GTAGAAGCTAAAA-TATT--AGGTCTGTTCGACCTTTAAAATTTTACATGATCTGAGTTTAAACCGGTGTAAGCCAGGTTGGTTTCTATCTTTAAA----TAGTTTA--TATATTTTAGTACGAAAGGACCAAGTATTTATAA-TAT-TTAT---TATTTAATGAATATTAATAATT-----------ATTATTTTGGCAGATTAGTGCATTAAATTTAGAATTTAATT-ATGTAA---TTGGA--TTACAAATAATACTTGTTTTTAATAGATATTGTTTTTATAATTATTAGTAGATTAATTTTAGTAA??
Myllaena_audax_N1	AATGGCTGCAGTATTTTGACTGTACTAAGGTAGCATAATCATTAGTTTTTTAATTGAAAGCTGGAATGAAAGGTTAGACGAAAAAATAGCTGTCTCTTAATAATTTA--TATTGAATTTTATTTTTAAGTTAAAAAGCTTAAATAAAATTAAAAGACGAGAAGACCCTATAGAGTTTTATATTAT---TTTTTTTTGTGAAATTATTAGAATCTTTAGTTTACTTTTCAAA------TTAGTATTTAATTGGGGTGATTAAAAAATTTATTAAACTTTTTT--TTTATAAAATCATTTATTTATG-ATTAATTGATCCAT-------AGTTTT------------------ATGATTACAAGAATAAATTACCTTAGGGATAACAGCGTAATTTTTTTT-AGAGTTCTTATCGAAAAAGAAGATTGCGACCTCGATGTTGGATTAAAATTAAT-TTTTGGT-GAAGAAGCTGGAA-TATTA-GGGTCTGTTCGACCTTTGAAATTTTACATGATCTGAGTTTAGACCGGCGTGAGCCAGGTTGGTTTCTATCTTTAAT---AAAATTT---AATATTTTAGTACGAAAGGACCAAATATTAGTAA-TAT-TTAT---TAAAAATTGAATAAAATTA--------------ATTATTTTGGCAGATTAGTGCGTTAAATTTAGAATTTAGAT-ATGTAA-----AAAA-TTACAAATAATACTTGATTTTAAAAGATTTATTAATTATGATTGTTAGAAGTTTAATTTTAGTAATT
Myllaena_audax_N2	???????????????????????????????????????????????????????????????????????????????????????????????????????????????????????????????????????????????????????????????????????????????????????????????????????????????????????????????????????????????????????????????????????????????????????????????????????????????????????????????????????????????????????????????????????????????????????????????????????????????????????????????????????????????????????????????????????????????????????????????????????????????????????????????????????????????????????????????????????????????????????????????????????????????????????????????????????????????????????????????????????????????????????????????????????????????????????????????????????????????????????????????????????????????????????????????????????
Myrmecopora_uvida_N1	AATGGCCGCAGTATTTTGACTGTGCAAAGGTAGCATAATCATTAGTTTCTTAATTAGAAACTGGAATGAAAGGTTTTACGAAAAAATAACTGTCTCTTGATAGATGT--TTTAGAAATTTATATTTAAGTTAAAAAGCTTAAATAGTTTTAAAAGACGAGAAGACCCTATAGAGTTTTATAATTT---TTTTTATAATATATTAAATTGAATTTTTTAGGTTTTATTAAAT------AAATTATTTAATTGGGGTGATTGAAAAATTTATATAACTTTTTT--TTTATTGTAACATTAATTTATG-AATTATTGATCCAT-------TAGTT-------------------ATGATTATAAGATTAAATTACCTTAGGGATAACAGCGTAATTTCTTTGAAGAGTTCAAATCGATAAAGAAGTTTGCGACCTCGATGTTGGATTAAAATTAAT-TTTTGAT-GTAGCAGTTAAAA-TATT--AGGTCTGTTCGACCTTTAAAATTTTACATGATCTGAGTTTAAACCGGTGTGAGCCAGGTTGGTTTCTATCTTTAAA-TTAAAAT-----TATATTTTAGTACGAAAGGACCAAGTATAGATAA-AAT-TTAT---TTTATAATGAAAATTATT---------------ATTATTTTGGCAGATTAGTGCATTAAATTTAGAATTTAATT-ATGTAA---GTAT---TTACAAATAATACTTGATTATATTAGATATAATAATAATAATTATTAGTAGATTAATTTTAATTATT
Myrmecopora_uvida_N2	AATGGCCGCAGTATTTTGACTGTGCAAAGGTAGCATAATCATTAGTTTCTTAATTAGAAACTGGAATGAAAGGTTTTACGAAAAAATAACTGTCTCTTGATAGATGT--TTTAGAAATTTATATTTAAGTTAAAAAGCTTAAATAGTTTTAAAAGACGAGAAGACCCTATAGAGTTTTATAATTT---TTTTTATAATATATTAAATTGAATTTTTTAGGTTTTATTAAAT------AAATTATTTAATTGGGGTGATTGAAAAATTTATATAACTTTTTT-TTTTATTGTAACATTAATTTATG-AATTATTGATCCAT-------TAGTT-------------------ATGATTATAAGATTAAATTACCTTAGGGATAACAGCGTAATTTCTTTGAAGAGTTCAAATCGATAAAGAAGTTTGCGACCTCGATGTTGGATTAAAATTAAT-TTTTGAT-GTAGCAGTTAAAA-TATT--AGGTCTGTTCGACCTTTAAAATTTTACATGATCTGAGTTTAAACCGGTGTGAGCCAGGTTGGTTTCTATCTTTAAA-TTAAAAT-----TATATTTTAGTACGAAAGGACCAAGTATAGATAA-AAT-TTAT---TTTATAATGAAAATTATT---------------ATTATTTTGGCAGATTAGTGCATTAAATTTAGAATTTAATT-ATGTAA---GTAT---TTACAAATAATACTTGATTATATTAGATATAATAATAATAATTATTAGTAGATTAATTTTAATTATT
Myrmedonota_sp_N1	AATGGCCGCAGTATTTTGACTGTGCAAAGGTAGCATAATCATTAGTTTTTTAATTAAGAACTGGAATGAACGGTTGGACGAGAAAATAACTGTCTCTTTATAAATTA--TTTAGAATTTTATTTTTAAGTTAAAAAGCTTAAATTTTATTAAAAGACGAGAAGACCCTATAGAGTTTAATATAAT-TAATTATTAAATAGTTAGAATAGAATTATTTTAATATTATTAATT------ATTATATTTAATTGGGGTGATTAAAAAATTTATATAACTTTTTT--TTTATAAAAACATTTATTTATG-AGAAATTGATCCAT-------TTGTT-------------------ATGATTATAAGAGTAAATTACCTTAGGGATAACAGCGTTATTTCTTTTAAGAGTTCTAATCGATAAAGAAGTTTGCGACCTCGATGTTGGATTAAAATTAAA-GTTTGGT-GTAGTAGCTAAAT-GATT--AGGTCTGTTCGACCTTTAAAATTTTACATGATCTGAGTTTAAACCGGTGTGAGCCAGGTTGGTTTCTATCTTTAAT--TAAAATTT---AATATTTTAGTACGAAAGGACCAAGTATTAGTAATAA--TTAT---TATTTATTGAATATTAAT---------------ATTATTTTGGCAGATTAGTGCATTAAATTTAGAATTTAATT-ATGTAG---TTATA--CTATAAATAATACTTGGTATTAATAGATTTATTTTTAATAGTGATTAGTAGATTAATTTTAATAGTT
Myrmedonota_sp_N2	AATGGCCGCAGTATTTTGACTGTGCAAAGGTAGCATAATCATTAGTTTTTTAATTAAGAACTGGAATGAACGGTTGGACGAGAAAATAACTGTCTCTTTATAAATTA--TTTAGAATTTTATTTTTAAGTTAAAAAGCTTAAATTTTATTAAAAGACGAGAAGACCCTATAGAGTTTAATATAAT-TAATTATTAAATAGTTAGAATAGAATTATTTTAATATTATTAATT------ATTATATTTAATTGGGGTGATTAAAAAATTTATATAACTTTTTT--TTTATAAAAACATTTATTTATG-AGAAATTGATCCAT-------TTGTT-------------------ATGATTATAAGAGTAAATTACCTTAGGGATAACAGCGTTATTTCTTTTAAGAGTTCTAATCGATAAAGAAGTTTGCGACCTCGATGTTGGATTAAAATTAAA-GTTTGGT-GTAGTAGCTAAAT-GATT--AGGTCTGTTCGACCTTTAAAATTTTACATGATCTGAGTTTAAACCGGTGTGAGCCAGGTTGGTTTCTATCTTTAAT--TAAAATTT---AATATTTTAGTACGAAAGGACCAAGTATTAGTAATAA--TTAT---TATTTATTGAATATTAAT---------------ATTATTTTGGCAGATTAGTGCATTAAATTTAGAATTTAATT-ATGTAG---TTATA--CTATAAATAATACTTGGTATTAATAGATTTATTTTTAATAGTGATTAGTAGATTAATTTTAATAGTT
Orphnebius_sp_1	AATGGCCGCAGTATATTGACTGTGCAAAGGTAGCATAATCATTAGTTTTTTAATTAAAAGCTGGTATGAAGGATTGGACGAGAAAATTTCTGTCTCAATATAAATTA--TTTAGAATTTTATTTTTAAGTTAAAAAGCTTAATTATTATTAAAAGACGAGAAGACCCTATAGAGTTTTATTAATT-----GATTAAAATTTATAAATTTAATTTTTAAAAATTTAAGT---------GATTAATTTGATTGGGGTGATTAAAAAATTTAATAAACTTTTAT--TATAAAAGA-CATTAATTTATG-ATTAATTGATCCAT------ATAA---------------------ATGATTATAAGAATAAATTACCTTAGGGATAACAGCGTAATTTTTTTTTAGAGTTCAAATCGATAAAAAAGTTTGCGACCTCGATGTTGGATTAAAAAATAA-TTTTGGT-GTAGTAGCTAGAA-TGAT--AGGTCTGTTCGACCTTTAATATTTTACATGATCTGAGTTTAAACCGGTGTGAGCCAGGTTGGTTTCTATCTTTAAT----GAATGAA--TATATTTTAGTACGAAAGGACCAAATATATAAAA-TAT-TTTT--GTAAGAAATGAATTTTATTAATTTATAA------ATTATTTTGGCAGATTAGTGCATTAAATTTAGAATTTAATT-ATGTAA--TGAAA---TTACAAATAATACTTGTTTTTTAAAGATTTAATTTTAATATTTATAAGAAGGTTAATTATAATTATT
Orphnebius_sp_2	AATGGCCGCAGTATATTGACTGTGCAAAGGTAGCATAATCAATAGCTTTTTAATTAAAAGCTGGAATGAAGGATTGGACGAGAAAATTACTGTTTCATTGTAAATTA--TTTAGAATTTTATTATTAAGTTAAAAAGCTTAAGTGTTATTAAAAGACGAGAAGACCCTATAGAGTTTTATTTATT----ATTTGAAATTTTTTAATTTTTATTTTTATAGTTTAAGT----------AATAAATTTAATTGGGGTGATTAAAAAATTTAATAAACTTTTTA---TAATAATAACATTTATTTATG-ATTAGTTGATCCAT-----TAAA----------------------ATGATTATAAGAATAAATTACCTTAGGGATAACAGCGTAATTTTTTTTTAGAGTTCAAATCGATAAAAAAGTTTGCGACCTCGATGTTGGATTAAAATATAA-TTTTGGT-GTAGTAGCTAAAA-TTTT--AGGTCTGTTCGACCTATAAAATTTTACATGATCTGAGTTTAAACCGGTGTGAGCCAGGTTGGTTTCTATCTTTAAT--AAAAATT----TATATTTTAGTACGAAAGGACCAAATATAGAAAA-TAT-TTTT---TAATTTAAGAATTATATTAATATTA--------ATTATTTTGGCAGATTAGTGCATTAAATTTAGAATTTAATT-ATGTAA----TAAAA-TTACAAATAATACTTGTTTTTTAAAGATTTAATTTTAATATTTATAAGAAGATTAATTATAATTATT
Orphnebius_sp_3	???????????????????????????????????????????????????????????????????????????????????????????????????????????????????????????????????????????????????????????????????????????????????????????????????????????????????????????????????????????????????????????????????????????????????????????????????????????????????????????????????????????????????????????????????????????????????????????????????????????????????????????????????????????????????????????????????????????????????????????????????????????????????????????????????????????????????????????????????????????????????????????????????????????????????????????????????????????????????????????????????????????????????????????????????????????????????????????????????????????????????????????????????????????????????????????????????????
Orphnebius_sp_4	AATGGCTGCAGTATTTTGACTGTACAAAGGTAGCATAATCATTAGTTTTTTAATTAAGAACTAGAATGAAAGGTTGGACAAAAAATTGGTTGTTTCTAATTAATTAT---TTAAAATTTTATTTTTAAGTTAAAAAGCTTAAATGATTTTAAAAGACGAGAAGACCCTATAGAGTTTAATTATTT---------AAAATTTAAATTTATTATAAAAAAAAATTAG------------ATATAATTTAGTTGGGGTGATTTAAAAATTTAAGTGACTTTTTG-TTAATTTATAACATTAATTTATG-AATAATTGATCCAT----TTAAA----------------------ATGATTAAAAGAATAAATTACCTTAGGGATAACAGCGTTATTTCTTTTTAGAGTCCAAATCAATAAAGAAGATTGCGACCTCGATGTTGGATTAAAATATAT-TTTTGGT-GTAGAAGCTAAGA-AATT--AAGTCTGTTCGACTTTTTAAATTTTACATGATCTGAGTTTAAACCGGTGTGAGCCAGGTTGGTTTCTATCTTTAAT--TATAAAGAA--TATAATTTAGTACGAAAGGACCAATTATTATAAATAA--TTTA---TTTAAATAGAATATTATT---------------ATTATTTTGGCAGAATAGTGCATTAAATTTAGAATTTAAAT-ATGTAA----AATA--TTACAAATAATACTTGTATTTTAAAGATATTTTTTTATTATTTTTTAGAAGATTAATTATAGTGATT
Oxypoda_praecox	AATGGCCGCAGTATTTTGACTGTGCAAAGGTAGCATAATCATTAGTTTCTTAATTAGGAGCTGGAATGAAAGGTTGAACGAAAAAATAACTGTCTCTATATAAATTT--ATTAGAATTTTATTTTTAAGTTAAAAAGCTTAAATAATTTTAAAAGACGAGAAGACCCTATAGAGTTTTATATAGT-TTGTATTAAAAAAATAAATTTTTTATTGTAAAAATTTTAATGTAA------TTTATATTTAATTGGGGTGATTAAAAAATTTAAAAAACTTTTTT--TTTATTAAACCATAAATATATG-ATTAATTGATCCAT-------AATTT-------------------ATGATTATAAGATTAAATTACCTTAGGGATAACAGCGTAATTTCTTTTTAGAGTTCTAATCGATAAAGAAGTTTGCGACCTCGATGTTGGATTAAAATATAT-TTTTGGT-GTAGAAGCTTAAA-AATT--AGGTCTGTTCGACCTTTAAAATTTTACATGATCTGAGTTTAAACCGGTGTAAGCCAGGTTGGTTTCTATCTTTAAA----AAATTAA--AATATTTTAGTACGAAAGGACCAAATATTTAAAA-TAT-TTTT---TTATAATTGAATAATATTAATAA----------ATTATTTTGGCAGATTAGTGCATTAAATTTAGAATTTAATT-ATGTAG----TAAAA-TTACAAATAATACTTGATTTTAAAAGATATAATTTTAATATTATTAAGAAGTTTAATTTTAGTTATT
Parameotica_laticeps_N1	AATGGCCGCAGTATTTTGACTGTGCAAAGGTAGCATAATCATTAGTTTCTTAATTAGAAACTGGAATGAATGGTTGGACGAGAAAATAACTGTCTCTTTATAAATTA--TTTAGAATTTTATTTTTAAGTTAAAAAGCTTAAATTAGTTTAAAAGACGAGAAGACCCTATAGAGTTTAATATAAA--TTTTTGGTAATAATTTAATTTGAAATTTTAAAATTTTATTGATT------TTTATATTTAATTGGGGTGATTGAAAAATTTATTAAACTTTTTT--TGTATTAAAACATTAATTTTTG-ATTTTTTGATCCGT-------TATTT-------------------ATGATTAAAAGATTAAATTACCTTAGGGATAACAGCGTAATTTCTTTGAAGAGTTCAAATCGATAAAGAAGTTTGCGACCTCGATGTTGGATTAAAATTAAA-TTTTGGT-GTAGAAGCTAGAA--TTTTTAGGTCTGTTCGACCTTTAAAATTTTACATGATCTGAGTTTAAACCGGTGTGAGCCAGGTTGGTTTCTATCTTTAAA----TGATTAT--ATTATTATAGTACGAAAGGACCTAATAGTAATAA-AAT-TTAT--TTTTATATTGATCGTTAATAATTTTAA-------GTTATTTTGGCAGATTAGTGCATTAAATTTAGAATTTAATT-ATGTAA---TTATA--TTACAAATAATACTTGATTTTAATAGATTTAATTTTAATAATAGTTAGAAGGTTAATTTTGATTATT
Parameotica_laticeps_N2	AATGGCCGCAGTATTTTGACTGTGCAAAGGTAGCATAATCATTAGTTTCTTAATTAGAAACTGGAATGAATGGTTGGACGAGAAAATAACTGTCTCTTTATAAATTA--TTTAGAATTTTATTTTTAAGTTAAAAAGCTTAAATTAGTTTAAAAGACGAGAAGACCCTATAGAGTTTAATATAAA--TTTTTGGTAATAATTTAATTTGAAATTTTAAAATTTTATTGATT------TTTATATTTAATTGGGGTGATTGAAAAATTTATTAAACTTTTTT--TGTATTAAAACATTAATTTTTG-ATTTTTTGATCCGT-------TATTT-------------------ATGATTAAAAGATTAAATTACCTTAGGGATAACAGCGTAATTTCTTTGAAGAGTTCAAATCGATAAAGAAGTTTGCGACCTCGATGTTGGATTAAAATTAAA-TTTTGGT-GTAGAAGCTAGAA--TTTTTAGGTCTGTTCGACCTTTAAAATTTTACATGATCTGAGTTTAAACCGGTGTGAGCCAGGTTGGTTTCTATCTTTAAA----TGATTAT--ATTATTATAGTACGAAAGGACCTAATAGTAATAA-AAT-TTAT--TTTTATATTGATCGTTAATAATTTTAA-------GTTATTTTGGCAGATTAGTGCATTAAATTTAGAATTTAATT-ATGTAA---TTATA--TTACAAATAATACTTGATTTTAATAGATTTAATTTTAATAATAGTTAGAAGGTTAATTTTGATTATT
Pedinopleurus_sp	AATGGCCGCAGTATTTTGACTGTGCAAAGGTAGCATAATCATTAGTTTTTTAATTGAAAACTGGAATGAAAGGTTGAACGAGAAAATAACTGTCTCTTTATAATTTT---ATATAATTTTATTTTTAAGTTAAAAAGCTTAAATTTTTTTAAAAGACGAGAAGACCCTATAGAGTTTTATTAATT----ATTTAATAATAAATAATTAGTAATATACAAATTTTATTATTT------AATTAATTTGGTTGGGGTGATTGGAAAATTTAATTAACTTTTTT--TTTATAATTACATTAATATATG-ATTTATTGATCCAT-------AGTTT-------------------ATGATTATAAGATTAAATTACCTTAGGGATAACAGCGTAATTTCTTATAAGAGTTCAAATCGATTAAGAAGTTTGCGACCTCGATGTTGGATTAAAATTAAT-TCTTGGT-GTAGCAGCTAAGA-TATT--AGGTCTGTTCGACCTTTAAAATTTTACATGATCTGAGTTTAAACCGGTGTAAGCCAGGTTGGTTTCTATCTTTAAA----AAATTAA--TATATTTTAGTACGAAAGGACCTAGTAAATTAAA-AAT-TTTA---TTTATATTGAATATTAATAAGGT----------ATTATTTTGGCAGATTAGTGCATTAAAGTTAGAATTTAATT-ATGTAT---ATAAA--TTACAAATAATACTTGTATTATTTAGATTTTGTTATGATATTAATTAGAAGTTTAGTTTTAATAATT
Pelioptera_sp_prope_micans	AATGGCCGCAGTACTTTGACTGTGCAAAGGTAGCATAATCATTAGTTTCTTAATTAGAAACTGGAATGAAAGGTTGGACGAGAAAATAACTGTCTCTTTATAAATTT--TTTAAAATTTTATTTTTAAGTTAAAAAGCTTAAATGTATTTAAAAGACGAGAAGACCCTATAGAGTTTTATATAAT---TTTTTTTTATTCTTTAATTAGAAATTTTTATAGTTAATATAAA------ATTATATTTAGTTGGGGTGATTGAAAAATTTAATAAACTTTTTT-TTAATTTCTAACATTTATTTATGAATTAAT-GATCCAT-------TTTTT-------------------ATGATTATAAGATTAAATTACCTTAGGGATAACAGCGTAATTTCTTTGTAGAGTTCAAATCGTTAAAGAAGTTTGCGACCTCGATGTTGGATTAAATTTTAA-TTTTGGT-GTAGAAGCTAAAA--ATTTTAGGTCTGTTCGACCTTTAAAAATTTACATGATCTGAGTTTAAACCGGTGTGAGCCAGGTTGGTTTCTATCTTTAAA----AATTTTTT-TATATTTTAGTACGAAAGGACCAAATATAATAAATAA--TTTA---TGATTATTGAATATTAATAAGTGATAATAA---ATTATTTTGGCAGATTAGTGCATTAAATTTAGAATTTAATT-ATGTAA---ATAAAA-TTACAAATAATACTTGATATTTATTGATATATTTTTAATAATAGTAAGTAGTTTAATTTTAATTATT
Pella_caliginosa_N1	AATGGCCGCAGTATTTTGACTGTGCAAAGGTAGCATAATCATTAGTTTCTTAATTAGAAACTGGAATGAAAGGTTGGACGAGAAAATAACTGTCTCTTTATAAATTT--TTTAGAAGTTTATTTTTAAGTTAAAAAGCTTAAATGATTTTAAAAGACGAGAAGACCCTATAGAGTTTTATTAATT---ATTTAATAAAGTATTATTTTGAATATTAAAATTTTTATTTTTAG-----GATTAATTTGATTGGGGTGATTGAAAAATTTAATAAACTTTTTT--TTAATAAAAACATTAATTTATG-AATAGTTGATCCAT-------TATT--------------------ATGATTAAAAGATTAAATTACCTTAGGGATAACAGCGTAATTTCTTTTTAGAGTTCTAATCGATAAAGAAGGTTGCGACCTCGATGTTGGATTAAAATTAAT-TTATGGT-GTAGAAGCTATAA-TATT--AGGTCTGTTCGACCTTTAAAATTTTACATGATCTGAGTTTAAACCGGTGTGAGCCAGGTTGGTTTCTATCTTTAAA----AAATTTT--TATATTTTAGTACGAAAGGACCAAATATT-ATAAAAATTTTAT----TTTTATTGAATATTATTAAT------------ATTATTTTGGCAGATTAGTGCATTAAATTTAGAATTTAATT-ATGTAA---TAATA--TTACAAATAATACTTGTTTTTAATAGATTGTATTTTAATATTAATTAGTAGTTTAATTTTAATTATT
Pella_caliginosa_N2	AATGGCCGCAGTATTTTGACTGTGCAAAGGTAGCATAATCATTAGTTTCTTAATTAGAAACTGGAATGAAAGGTTGGACGAGAAAATAACTGTCTCTTTATAAATTT--TTTAGAAGTTTATTTTTAAGTTAAAAAGCTTAAATGATTTTAAAAGACGAGAAGACCCTATAGAGTTTTATTAATT---ATTTAATAAAGTATTATTTTGAATATTAAAATTTTTATTTTTAG-----GATTAATTTGATTGGGGTGATTGAAAAATTTAATAAACTTTTTT--TTAATAAAAACATTAATTTATG-AATAGTTGATCCAT-------TATT--------------------ATGATTAAAAGATTAAATTACCTTAGGGATAACAGCGTAATTTCTTTCTAGAGTTCTAATCGATAAAGAAGGTTGCGACCTCGATGTTGGATTAAAATTAAT-TTATGGT-GTAGAAGCTATAA-TATT--AGGTCTGTTCGACCTTTAAAATTTTACATGATCTGAGTTTAAACCGGTGTGAGCCAGGTTGGTTTCTATCTTTAAA----AAATTTT--TATATTTTAGTACGAAAGGACCAAATATT-ATAAAAATTTTAT----TTTTATTGAATATTATTAAT------------ATTATTTTGGCAGATTAGTGCATTAAATTTAGAATTTAATT-ATGTAA---TAATA--TTACAAATAATACTTGTTTTTAATAGATTGTATTTTAATATTAATTAGTAGTTTAATTTTAATTATT
Pella_humeralis	AATGGCCGCAGTATTTTGACTGTGCAAAGGTAGCATAATCATTAGTTTCTTAATTAGGAACTGGAATGAAAGGTTGGACGAGAAAATAACTGTCTCTTTATAAATTT--TTTAGAATTTTATTTTTAAGTTAAAAAGCTTAAATATATTTAAAAGACGAGAAGACCCTATAGAGTTTTATTAATT---TATTAATAAAATTGTGTATAGAATTTTTTAAACTTTATTATTA------AATTAATTTAATTGGGGTGATTAAAAAATTTAATAAACTTTTTT--TAAATTAAAACATTAATTTATG-ATTATTTGATCCAT-------TATT--------------------ATGATTATAAGATTAAATTACCTTAGGGATAACAGCGTAATTTCTTTTTAGAGTTCTAATCGATAAAGAAGTTTGCGACCTCGATGTTGGATTAAAATTAAT-TTTTGGT-GTAGAAGCTAAAA-TATT--AGGTCTGTTCGACCTTTAAAATTTTACATGATCTGAGTTTAAACCGGTGTGAGCCAGGTTGGTTTCTATCTTTAAA---TAAATTT---TATGTTTTAGTACGAAAGGACCAAATATT-ATAAATATTTTAT----TTTTATTGAATATTATTAAT------------ATTATTTTGGCAGATTAGTGCATTAAATTTAGAATTTAATT-ATGTAA---GAATA--TTACAAATAATACTTGTTTTTAATAGATTGCATTTTAATATTAATCAGAAGTTTAATTTTAATTATT
Philhygra_debilis_N1	AATGGCCGCAGTATTTTGACNGNGCAAAGGTAGCATAATCATTAGTTTCTTAATTAGAAACTGGAATGAAAGGTTGGACGAGAAGATAACTGTCTCTTTATAAATTT--TTTAGAATTTTATTTTTAAGTTAAAAAGCTTAAATTTTTTTAAAAGACGAGAAGACCCTATAGAGTTTTATATAAT---TTTATTTAATAATTTATACTGAATTTTTAAAATTTTAATTATT------ATTGTATTTAATTGGGGTGATTAAAAAATTTATAGAACTTTTTT--TTTATAAAAACATTAATTTATG-AATTATTGATCCAT-------TATTT-------------------ATGATTAAAAGATTAAATTACCTTAGGGATAACAGCGTAATTTCTTTTTAGAGTTCTAATCGATAAAGAAGTTTGCGACCTCGATGTTGGATTAAAATTAAG-TTTTGGT-GTAGCTGCTAAAG-TATT--AGGTCTGTTCGACCTTTAAAATTTTACATGATCTGAGTTTAAACCGGTGTGAGCCAGGTTGGTTTCTATCTTTAAA----AAATTAA--GATATTTTAGTACGAAAGGACCAAATATTTGTAA-AAT-TTAT---TAAAAATTGATTATTATTAAT------------ATTATTTTGGCAGATTAGTGCATTAAATTTAGGATTTAATT-ATGTGA--TTTATA--TTACAAATAATACTTGCTTTTAGTAGACATATATTTAATAGTTGTGAGAAGTTTTATTTTAATTATT
Philhygra_debilis_N2	AATGGCCGCAGTATTTTGACTGTGCAAAGGTAGCATAATCATTAGTTTCTTAATTAGAAACTGGAATGAAAGGTTGGACGAGAAAATAACTGTCTCTTTATAAATTT--TTTAGAATTTTATTTTTAAGTTAAAAAGCTTAAATTTTTTTAAAAGACGAGAAGACCCTATAGAGTTTTATATAAT--TTTTATTTAATAATTTAAATAGAATTTTTAAAATTTTAAGTATT------AGTATATTTAATTGGGGTGATTAAAAAATTTATAGAACTTTTTT--TTTATAAAAACATTAATTTATG-AATTATTGATCCAT-------TATTT-------------------ATGATTAAAAGATTAAATTACCTTAGGGATAACAGCGTAATTTCTTTTTAGAGTTCTAATCGATAAAGAAGTTTGCGACCTCGATGTTGGATTAAAATTAAG-TTTTGGT-GTAGCTGCTAAAA-TATT--AGGTCTGTTCGACCTTTAAAATTTTACATGATCTGAGTTTAAACCGGTGTGAGCCAGGTTGGTTTCTATCTTTAAA----AAATTAA--GATATTTTAGTACGAAAGGACCAAATATCTATAA-AAT-TTAT---TAAAAATTGATTATTATTAAA------------ATTATTTTGGCAGATTAGTGCATTAAATTTAGGATTTAATT-ATGTAA--TTTATA--TTACAAATAATACTTGCTTTTAATAGATATATTTTTAATAGTTGTAAGAAGTTTAATTTTGATTATT
Philhygra_fallaciosa_N1	AATGGCCGCAGTATTTTGACTGTGCAAAGGTAGCATAATCATTAGTTTCCTAATTAGAAACTGGAATGAAAGGTTGGACGAGAAAATAACTGTCTCTTTATAAATTT--TTTAGAATTTTATTTTTAAGTTAAAAAGCTTAAATTTTTTTAAAAGACGAGAAGACCCTATAGAGTTTTATATATA---TATATATAATAATTTAGATTGGATATTTAAAATTTTAAATATG------AATATATTTAATTGGGGTGATTAAAAAATTTAAAAAACTTTTTT--TTTATATAAACATTAATATATG-ATTTATTGATCCAT------AAATT--------------------ATGATTAAAAGATTAAATTACCTTAGGGATAACAGCGTAATTTCTTTGTAGAGTTCTAATCGATAGAGAAGTTTGCGACCTCGATGTTGGATTAAAATTAAG-TTCTGGT-GTAGAAGCTAGGA-TATT--AGGTCTGTTCGACCTTTAAAATTTTACATGATCTGAGTTTAAACCGGTGTGAGCCAGGTTGGTTTCTATCTTTAAA----AAAATAA--AATATTTTAGTACGAAAGGACCAAATATCTATAATAA--TTAT---TAAAAATTGATTGTTATTAAT------------ATTATTTTGGCAGATTAGTGCATTAAATTTAGGATTTAATT-ATGTAA--TTTATA--TTACAAATAATACTTGCTTTTAATTGATTTAATTTTAATGGTTGTGAGAAGATTAGTTTTAATTGTT
Philhygra_fallaciosa_N2	AATGGCCGCAGTATTTTGACTGTGCAAAGGTAGCATAATCATTAGTTTCTTAATTAGAAACTGGAATGAAAGGTTGGACGAGAAAATAACTGTCTCTTTATAAATTT--TTTAGAATTTTATTTTTAAGTTAAAAAGCTTAAATTTTTTTAAAAGACGAGAAGACCCTATAGAGTTTTATATATA--TATATAATAATAATTTAGATTGGATATTTAAAATTTTAAATATG------AATATATTTAATTGGGGTGATTAAAAAATTTAAAAAACTTTTTT--TTTATATAAACATTAATATATG-ATTTATTGATCCAT------AAATT--------------------ATGATTAAAAGATTAAATTACCTTAGGGATAACAGCGTAATTTCTTTGTAGAGTTCTAATCGATAGAGAAGTTTGCGACCTCGATGTTGGATTAAAATTAAG-TTCTGGT-GTAGAAGCTAGGA-TATT--AGGTCTGTTCGACCTTTAAAATTTTACATGATCTGAGTTTAAACCGGTGTGAGCCAGGTTGGTTTCTATCTTTAAA----AAAATAA--AATATTTTAGTACGAAAGGACCAAATATTTATAATAA--TTAT---TAAAAATTGATTGTTATTAAT------------ATTATTTTGGCAGATTAGTGCATTAAATTTAGGATTTAATT-ATGTAA--TTTATA--TTACAAATAATACTTGCTTTTAATTGATTTAATTTTAATGGTTGTGAGAAGATTAGTTTTAATTGTT
Philhygra_iterans_N1	AATGGCCGCAGTATTTTGACTGTGCAAAGGTAGCATAATCATTAGTTTCTTAATTAGAAACTGGAATGAAAGGTTGGACGAAAAAATAACTGTCTCTTTATAAATTT--TTTAGAATTTTATTTTTAAGTTAAAAAGCTTAAATTTATTTAAAAGACGAGAAGACCCTATAGAGTTTTATATAAT---TTTGTTTAATAATTTAGGTTGAATTTATTAAAGTTTTAGGTATT-----ATTATATTTAATTGGGGTGATTAAAAAATTTATATAACTTTTTT--TTAATAAAAACATTGATTTATG-AATATTTGATCCAT-------TATTT-------------------ATGATTAAAAGATTAAATTACCTTAGGGATAACAGCGTAATTTCTTTTTAGAGTTCTAATCGATAAAGAAGTTTGCGACCTCGATGTTGGATTAAAATTAAT-TTTTGGT-GTAGCTGCTAAAA-CATT--AGGTCTGTTCGACCTTTAAAATTTTACATGATCTGAGTTTAAACCGGTGTGAGCCAGGTTGGTTTCTATCTTTAAA---AAAAATAA--AATATTTTAGTACGAAAGGACCAAATATTTGTAA-AAG-TTAT---TAGAGATTGAATTTTATTAAT------------ATTATTTTGGCAGATTAGTGCATTAAATTTAGGATTTAATT-ATGTAA--TTTATA--TTACAAATAATACTTGCTTTTAATAGATAGAATTTTAATTATTACCAGAAGATTAATTTTAATTGTT
Philhygra_iterans_N2	AATGGCCGCAGTATTTTGACTGTGCAAAGGTAGCATAATCATTAGTTTCTTAATTAGAAACTGGAATGAAAGGTTGGACGAGAAAATAACTGTCTCTTTATAAATTT--TTTAGAATTTTATTTTTAAGTTAAAAAGCTTAAATTTATTTAAAAGACGAGAAGACCCTATAGAGTTTTATATAAT---TTTGTTTAATAATTTAGGTTGAATTTATTAAAGTTTTAGGTATT-----ATTATATTTAATTGGGGTGATTAAAAAATTTATATAACTTTTTT--TTAATAAAAACATTGATTTATG-AATATTTGATCCAT-------TATTT-------------------ATGATTAAAAGATTAAATTACCTTAGGGATAACAGCGTAATTTCTTTTTAGAGTTCTAATCGATAAAGAAGTTTGCGACCTCGATGTTGGATTAAAATTAAT-TTTTGGT-GTAGCTGCTAAAA-CATT--AGGTCTGTTCGACCTTTAAAATTTTACATGATCTGAGTTTAAACCGGTGTGAGCCAGGTTGGTTTCTATCTTTAAA---AAAAATAA--AATATTTTAGTACGAAAGGACCAAATATTTGTAA-AAG-TTAT---TAGAGATTGAATTTTATTAAT------------ATTATTTTGGCAGATTAGTGCATTAAATTTAGGATTTAATT-ATGTAA--TTTATA--TTACAAATAATACTTGCTTTTAATAGATAGAATTTTAATTATTACCAGAAGATTAATTTTAATTGTT
Placusa_sp_prope_tachyporoides	AATGGCCGCAGTATTTTGACTGTGCAAAGGTAGCATAATCATTAGTTTTTTAATTGAAAGCTGGAATGAAGGGTTTGACGAAAAAATAACTGTCTCTTTATAAATTT--TTTAGAATTTTATTTTTAAGTTAAAAAGCTTAAATATATTTAAAAGACGAGAAGACCCTATAGAGTTTTATATAAT---TAATATTAATAATTTTTATAGAATTTTTAAAAATTTTAATTTTA-----GTTATATTTTATTGGGGTGATAGAAAAATTTAAGTAACTTTTTT--TTTATATGAACATTTATATATG-ATTATTTGATCCAA-------TAATT-------------------TTGATTATAAGATTAAATTACCTTAGGGATAACAGCGTAATTTCTTTGAAGAGTTCTAATCGATAAAGAAGTTTGCGACCTCGATGTTGGATTAAAATATAA-TTTTGGT-GTAGAAGCTAGAA-TATT--AGGTCTGTTCGACCTTTAAAATTTTACATGATCTGAGTTTAAACCGGTGTGAGCCAGGTTGGTTTCTATCTTTAAA----TAGTTAA--AATATTTTAGTACGAAAGGACCAAATAYTTTAAA-AAT-TTTA---TAATATTTGATTAATATTAATT-----------ATTATTTTGGCAGATTAGTGCATTAAATTTAGAATTTAATT-ATGTAA---TTATA--TTACAGATAATACTTGATTTTAAAAGATATATTTTTAATTTTAGTGAGTAGTTTAATTTTAATTATT
Pontomalota_opaca_N1	AATGGCCGCAGTATTTTGACNGNGCAAAGGTAGCATAATCATTAGTTTTTTAATTAAAAACTGGAATGAAAGGNNGGACGAGAAAATATCTGTCTCTTTTTTAATTA--TTTAGAATTTTATTTTTAAGTTAAAAAGCTTAAATTTTTTTAAAAGACGAGAAGACCCTATAGAATTTTATATACATATTAAGTTAAATAGTTTTATTAGGATTTTAAAAATTTTACTTTA-------TATATATTTAGTTGGGGTGATTGAAAAATTTTATAAACTTTTTT--TTAATAAATACATAAATTTATG-AATTTTTGATCCAT--------ATGA-------------------ATGATTAAAAGATTAAATTACCTTAGGGATAACAGCGTTATTTCTTTGAAGAGTTCAAATCGATAAAGAAGTTTGCGACCTCGATGTTGGATTAAAATTTAT-TTTTGGT-GTAGAAGCTAAAA-AATT--AGGTCTGTTCGACCTTTAAAATTTTACATGATCTGAGTTTAAACCGGCGTGAGCCAGGTTGGTTTCTATCTTTAAA---ATTTTTAA--TATATTTTAGTACGAAAGGACCAAATATACATAATAA--TTAT---TTTTATTTGAATATTATTAATTAAT--------ATTATTTTGGCAGAGTAGTGCATTAAATTTAGAATTTAATT-ATGTAA---TTTT---TTACAAATAATACTTGATTTTAAAGGATATTAATATATTAGTAAGTAGAAGATTAATTTTAATAGTT
Pontomalota_opaca_N2	NNTGGCCGCAGTATTTTGACNGNGCAAAGGTAGCATAATCATTAGTTTTTTAATTAAAAACTGGAATGAAAGGNNGGACGAGAAAATATCTGTCTCTTTTTTAATTA--TTTAGAATTTTATTTTTAAGTTAAAAAGCTTAAATTTTTTTAAAAGACGAGAAGACCCTATAGAATTTTATATACATATTAAGTTAAATAGTTTTATTAGGATTTTAAAAATTTTACTTTA-------TATATATTTAGTTGGGGTGATTGAAAAATTTTATAAACTTTTTT--TTAATAAATACATAAATTTATG-AATTTTTGATCCAT--------ATGA-------------------ATGATTAAAAGATTAAATTACCTTAGGGATAACAGCGTTATTTCTTTGAAGAGTTCAAATCGATAAAGAAGTTTGCGACCTCGATGTTGGATTAAAATTTAT-TTTTGGT-GTAGAAGCTAAAA-AATT--AGGTCTGTTCGACCTTTAAAATTTTACATGATCTGAGTTTAAACCGGCGTGAGCCAGGTTGGTTTCTATCTTTAAA---ATTTTTAA--TATATTTTAGTACGAAAGGACCAAATATACATAATAA--TTAT---TTTTATTTGAATATTATTAATTAAT--------ATTATTTTGGCAGAGTAGTGCATTAAATTTAGAATTTAATT-ATGTAA---TTTT---TTACAAATAATACTTGATTTTAAAGGATATTAATATATTAGTAAGTAGAAGATTAATTTTAATAGTT
Silusida_marginella_N1	AATGGCCGCAGTATTTTGACTGTGCAAAGGTAGCATAATCATTAGTTTCTTAATTAGGAACTGGAATGAAAGGTTAAACGAGAAAATAACTGTCTCTTAATGAATTA--TTTAGAATTTTATTTTTTAGTTAAAAAGCTAAAATAAATTTAAAAGACGAGAAGACCCTATAGAGTTTAATAATTT--TATTTTATAAATAATTATTTAGTTTATAAAAGTTAATTTTTATATTTA--ATATTATTTTATTGGGGTGATAAAAAAATTTATAAAACTTTTTT--TTTATAAAAACATTAATATATG-AATTTTTGATCCAT-------TAATT-------------------ATGATTATAAGATTAAGTTACCTTAGGGATAACAGCGTAATTTTTTTTAAGAGTTCAAATCGATAAAAGAGTTTGCGACCTCGATGTTGGATTAAAATTAAA-TTTTGGT-GTAGAAGCTAAAA-TATTT-AGGTCTGTTCGACCTTTAAAATTTTACATGATCTGAGTTTAAACCGGTGTAAGCCAGGTTGGTTTCTATCTTTAAA----TATAAA---GATTTTTTAGTACGAAAGGACCAAAAATCTATAA-TAT-TTAT---TAAATATTGAATTTTATTAATAT----------ATTATTTTGGCAGATTAGTGCATTAAATTTAGAATTTAATT-ATGTAA---TTAAAA-TTACAAATAATACTTGATATTGATAGATTTATTATTAATAATTATTAGAAGATTAGTTTTGGTAATT
Silusida_marginella_N2	AATGGCCGCAGTATTTTGACTGTGCAAAGGTAGCATAATCATTAGTTTCTTAATTAGGAACTGGAATGAAAGGTTAAACGAGAAAATAACTGTCTCTTAATGAATTA--TTTAGAATTTTATTTTTTAGTTAAAAAGCTAAAATAAATTTAAAAGACGAGAAGACCCTATAGAGTTTAATAATTT--TATTTTATAAATAATTATTTAGTTTATAAAAGTTAATTTTTATATTTA--ATATTATTTTATTGGGGTGATAAAAAAATTTATAAAACTTTTTT--TTTATAAAAACATTAATATATG-AATTTTTGATCCAT-------TAATT-------------------ATGATTATAAGATTAAGTTACCTTAGGGATAACAGCGTAATTTTTTTTAAGAGTTCAAATCGATAAAAGAGTTTGCGACCTCGATGTTGGATTAAAATTAAA-TTTTGGT-GTAGAAGCTAAAA-TATTT-AGGTCTGTTCGACCTTTAAAATTTTACATGATCTGAGTTTAAACCGGTGTAAGCCAGGTTGGTTTCTATCTTTAAA----TATAAA---GATTTTTTAGTACGAAAGGACCAAAAATCTATAA-TAT-TTAT---TAAATATTGAATTTTATTAATAT----------ATTATTTTGGCAGATTAGTGCATTAAATTTAGAATTTAATT-ATGTAA---TTAAAA-TTACAAATAATACTTGATATTGATAGATTTATTATTAATAATTATTAGAAGATTAGTTTTGGTAATT
Stethusa_dichroa_N1	AATGGCCGCAGTATTTTGACTGTGCAAAGGTAGCATAATCATTAGTTTCTTAATTAGGAACTGGAATGAAGGGTTGGACGAGAAAATAACTGTCTCTTTATAATTTA--TTTAGAATTTTATTTTTAAGTTAGAAAGCTTAAATAATTTTAAAAGACGAGAAGACCCTATAGAGTTTTATAAAAT---ATATTTTAATATTAAAAGTTGATTTTTTATTTATTTAAAGTAT------ATTTTATTTTGTTGGGGTGATAAAAAAATTTAGTTAACTTTAAT--TTTATACAAACATTAATTTATG-AATTATTGATCCAT-------TAATT-------------------ATGATTAAAAGATTAAATTACCTTAGGGATAACAGCGTAATTTCTTTATAGAGTTCTAATCGATAAAGAAGTTTGCGACCTCGATGTTGGATTAAAATATAG-TTTTGGT-GTAGAAGCTAAAA-TATT--AGGTCTGTTCGACCTTTAAAATTTTACATGATCTGAGTTTAAACCGGTGTAAGCCAGGTTGGTTTCTATCTTTAAA-ATAAAAT-----AGTATTTTAGTACGAAAGGACCAAATACTTATAA-AAT-TTAT--TTTTTTTGTGAATATTATT---------------ATTATTTTGGCAGATTAGTGCATTAAATTTAGAATTTAATT-ATGTAA--TTTAAA--TTACAAATAATACTTGATGATAATTGATTTAGTGTTATTAATTGTTAGCAGATTAATTTTAGTAGTT
Stethusa_dichroa_N2	AATGGCCGCAGTATTTTGACTGTGCAAAGGTAGCATAATCATTAGTTTCTTAATTAGGAACTGGAATGAAGGGTTGGACGAGAAAATAACTGTCTCTTTATAATTTA--TTTAGAATTTTATTTTTAAGTTAGAAAGCTTAAATAATTTTAAAAGACGAGAAGACCCTATAGAGTTTTATAAAAT---ATATTTTAATATTAAAAGTTGATTTTTTATTTATTTAAAGTAT------ATTTTATTTTGTTGGGGTGATAAAAAAATTTAGTTAACTTTAAT--TTTATACAAACATTAATTTATG-AATTATTGATCCAT-------TAATT-------------------ATGATTAAAAGATTAAATTACCTTAGGGATAACAGCGTAATTTCTTTATAGAGTTCTAATCGATAAAGAAGTTTGCGACCTCGATGTTGGATTAAAATATAG-TTTTGGT-GTAGAAGCTAAAA-TATT--AGGTCTGTTCGACCTTTAAAATTTTACATGATCTGAGTTTAAACCGGTGTAAGCCAGGTTGGTTTCTATCTTTAAA-ATAAAAT-----AGTATTTTAGTACGAAAGGACCAAATACTTATAA-AAT-TTAT--TTTTTTTGTGAATATTATT---------------ATTATTTTGGCAGATTAGTGCATTAAATTTAGAATTTAATT-ATGTAA--TTTAAA--TTACAAATAATACTTGATGATAATTGATTTAGTGTTATTAATTGTTAGCAGATTAATTTTAGTAGTT
Stethusa_spuriella_N1	AATGGCCGCAGTATTTTGACTGTGCAAAGGTAGCATAATCATTAGTTTCTTAATTAGATACTGGAATGAAGGGTTGGACGAGAAAATAACTGTCTCTTTATAATTTA--TATAGAATTTTATTTTTAAGTTAAAAAGCTTAAATAAATTTAAAAGACGAGAAGACCCTATAGAGTTTTATATAAT---TTACATTAATATTTAAATTTGATTTTTTATTTATTTAATCTAA------ATTATATTTTGTTGGGGTGATGAAAAAATTTAATTAACTTTTAT--TTTATACAAACATTAATTTATG-AATTATTGATCCAT-----TAAATTTA------------------ATGATTAAAAGATCAAATTACCTTAGGGATAACAGCGTTATTTCTTTTTAGAGTTCTAATCGATAAAGAAGTTTGCGACCTCGATGTTGGATTAAAATATAA-TTTTGGT-GTAGAAGCTAAAA-TATT--AGGTCTGTTCGACCTTTAAAATTTTACATGATCTGAGTTTAAACCGGTGTAAGCCAGGTTGGTTTCTATCTTTAAA----TAAAAATATAATATTTTAGTACGAAAGGACCAAATATTTATAA-TAG-TTAT---TTTTAAGTGAATATTAATAAAT-----------ATTATTTTGGCAGATTAGTGCATTAAATTTAGAATTTAATT-ATGTAA--TTTATA--TTACAAATAATACTTGATGATTATTGATTTAATTTTATTAATTATTAGTAGATTAATTTTAGTAGTA
Stethusa_spuriella_N2	?????????????????????????????????CATAATCATTAGTTTCTTAATTAGATACTGGAATGAAGGGTTGGACGAGAAAATAACTGTCTCTTTATAATTTA--TATAGAATTTTATTTTTAAGTTAAAAAGCTTAAATAAATTTAAAAGACGAGAAGACCCTATAGAGTTTTATATAAT---TTACATTAATATTTAAATTTGATTTTTTATTTATTTAATTTAA------ATTATATTTTGTTGGGGTGATGAAAAAATTTAATTAACTTTTAT--TTTATACAAACATTAATTTATG-AATTATTGATCCAT-----TAAATTTA------------------ATGATTAAAAGATCAAATTACCTTAGGGATAACAGCGTTATTTCTTTTTAGAGTTCTAATCGATAAAGAAGTTTGCGACCTCGATGTTGGATTAAAATATAA-TTTTGGT-GTAGAAGCTAAAA-TATT--AGGTCTGTTCGACCTTTAAAATTTTACATGATCTGAGTTTAAACCGGTGTAAGCCAGGTTGGTTTCTATCTTTAAA----TAAAAATATAATATTTTAGTACGAAAGGACCAAATATTTATAA-TAG-TTAT---TTTTAAGTGAATATTAATAAAT-----------ATTATTTTGGCAGATTAGTGCATTAAATTTAGAATTTAATT-ATGTAA--TTTATA--TTACAAATAATACTTGATGATTATTGATTTAATTTTATTAATTATTAGTAGATTAATTTTAGTAGTA
Strigota_ambigua_N1	AATGGCCGCAGTATTTTGACTGTGCAAAGGTAGCATAATCATTAGTTTCTTAATTAGAAACTGGAATGAAAGGTTGGACGAGAAAATATCTGTCTCTTTATAAATTT--TTTAGAATTTTATTTTTAAGTTAAAAAGCTTAAATTTATTTAAAAGACGAGAAGACCCTATAGAGTTTAATAAAAT---TATTTATGAAAATTTAATTTGAATTATTTAAATTTTATAGGTAT-----ATTTTATTTAATTGGGGTGATGGAAAAATTTATAAAACTTTTTT--TTTATATAAACATTTATTTATG-ATTTAATGATCCAT-------TAATTTT-----------------ATGATTAAAAGATTAAATTACCTTAGGGATAACAGCGTAATTTTTTCTTAGAGTTCTAATCGATGAAAAAGATTGCGACCTCGATGTTGGATTAAAATTTAT-TTTTGGT-GTAGAAGCTAAAATAATT--AGGTCTGTTCGACCTTTAAAATTTTACATGATCTGAGTTTAAACCGGTGTGAGCCAGGTTGGTTTCTATCTTTAAA---TTAATAA---AATATTTTAGTACGAAAGGACCAAGTATTTATAATAA--TTAT----TATATATGAATATCATTAATTTATA-------ATTATTTTGGCAGATTAGTGCATTAAATTTAGAATTTAATT-ATGTAA-TTTATT---TTACAAATAATACATGGTTTTATTTGATATTATTAGTATATTAATTAGAAGATTAGTTTTAGTAATT
Strigota_ambigua_N2	AATGGCCGCAGTATTTTGACTGTGCAAAGGTAGCATAATCATTAGTTTCTTAATTAGAAACTGGAATGAAAGGTTGGACGAGAAAATATCTGTCTCTTTATAAATTT--TTTAGAATTTTATTTTTAAGTTAAAAAGCTTAAATTTATTTAAAAGACGAGAAGACCCTATAGAGTTTAATAAAAT---TATTTATGAAAATTTAATTTGAATTATTTAAATTTTATAGGTAT-----ATTTTATTTAATTGGGGTGATGGAAAAATTTATAAAACTTTTTT--TTTATATAAACATTTATTTATG-ATTTAATGATCCAT-------TAATTTT-----------------ATGATTAAAAGATTAAATTACCTTAGGGATAACAGCGTAATTTTTTCTTAGAGTTCTAATCGATGAAAAAGATTGCGACCTCGATGTTGGATTAAAATTTAT-TTTTGGT-GTAGAAGCTAAAATAATT--AGGTCTGTTCGACCTTTAAAATTTTACATGATCTGAGTTTAAACCGGTGTGAGCCAGGTTGGTTTCTATCTTTAAA---TTAATAA---AATATTTTAGTACGAAAGGACCAAGTATTTATAATAA--TTAT----TATATATGAATATCATTAATTTATA-------ATTATTTTGGCAGATTAGTGCATTAAATTTAGAATTTAATT-ATGTAA-TTTATT---TTACAAATAATACATGGTTTTATTTGATATTATTAGTATATTAATTAGAAGATTAGTTTTAGTAATT
Tachinus_proximus	AAGGGCCGCGGTATTTTGACTGTGCGAAGGTAGCATAATAATTAGTTTTTTAATTAAAAGCTGGTATGAACGGTTGAACGAGGGAATAACTGTCTCTATTTAATTTT--ATTAGAACTTTATTTTTAAGTTAAAAAGCTTAAATTTATTTAAAAGACGAGAAGACCCTATAGAGTTTTATATTTA----TTTTTTTTTAAAATTTAAAGAATTTTTTTTTTTATTAAATTA------AGGATATTTTATTGGGGTGATAGAAAAATTTAATTAACTTTTTT--TTTATTTAAACATTTATTTATG-AATTATTGATCCAT-------ATTTT-------------------ATGATTATTAGATTAAATTACCTTAGGGATAACAGCGTAATTTCTTTAAAGAGTTCAAATCGAAAAAGAAGTTTGCGACCTCGATGTTGGATTAAAATTTAT-TTTTGGT-GTAGGAGCTAAAA-AAAT--AGGTCTGTTCGACCTTTAAAATTTTACATGATCTGAGTTTAAACCGGCGTGAGCCAGGTTGGTTTCTATCTTTAAA---ACAATTG---AATATTTTAGTACGAAAGGACCAAGTATTTATAT-AAT-TTAT---TAAAAATTGAATTTTATTAATAGTTA-------GTTATTTTGGCAGATTAGTGCATTAAATTTAGAATTTAAAT-ATGTAA--ATTAAA--TTACAAGTAATACTTGTTTATAAAAGATTTAATTTTAGTATTTATTAGAAGGTTGATTTTAATTATT
Tarphiota_fucicola	AATGGCCGCAGTATTTTGACTGTGCAAAGGTAGCATAATCATTAGTTTCTTAATTAGGAACTGGAATGAAAGGTTGGACGAGAAAATATCTGTCTCTTTTTTAATTT--TTTAGAATTTTATTTTTAAGTTAAAAAGCTTAAATTTTTTTAAAAGACGAGAAGACCCTATAGAATTTTATATATATTTAAATTTAAATAATTTTATTAGTATTTTTAAAATTTTAATTTA-------TATATATTTAGTTGGGGTGATTGAAAAATTTAATAAACTTTTTT--TATATAAATACATTAATTTATG-AGTTTTTGATCCAT--------ATGA-------------------ATGATTAAAAGATTAAATTACCTTAGGGATAACAGCGTTATTTCTTTGAAGAGTTCAAATCGATAAAGAAGTTTGCGACCTCGATGTTGGATTAAAATTTAT-TTTTGGT-GTAGCAGCTAAAA-AATT--AGGTCTGTTCGACCTTTAAAATTTTACATGATCTGAGTTTAAACCGGTGTGAGCCAGGTTGGTTTCTATCTTTAAA----TAAAGAA--TATATTTTAGTACGAAAGGACCAAATATATATAATAA--TTAT---GTTTAATTGAATATTATTAATTT----------ATTATTTTGGCAGATTAGTGCATTAAATTTAGAATTTAATT-ATGTAA---TTTT---TTACAAATAATACTTGATTTTGAAAGATAATATTATATTGATCATTAGAAGTTTTATTTTAATAATT
Tetradonia_sp_1	AATGGCCGCAGTATTTTGACTGTGCAAAGGTAGCATAATCATTAGTTTTTTAATTAAAAGCTGGAATGAAAGGTCGAACGAGAAAAATTCTGTCTCTTTATTAATTA--TTTAGAATTTTATTTTTAAGTTAAAAAGCTTAAATTTTATTAAAAGACGAGAAGACCCTATAGAGTTTTATAAAAG---ATTTAATTTTAATTTAATTTGAATTATAAAAATTATAATTTTT------AATTTATTTAATTGGGGTGATTGAAAAATTTAATTAACTTTTTT--TTAATTTAAACATTTATTTATG-ATAAATTGATCCAT--------ATTA-------------------ATGATTATAAGATTAAATTACCTTAGGGATAACAGCGTAATTTCTTTTAAGAGTTCTAATCGATAAAGAAGTTTGCGACCTCGATGTTGGATTAAAATATAA-TTTTGGT-GTAGAAGCTAGAA-TATT--AGGTCTGTTCGACCTTTATAATTTTACATGATCTGAGTTTAAACCGGTGTAAGCCAGGTTGGTTTCTATCTTTAAT----TTATTAT--AATATTTCAGTACGAAAGGACCTAATATTAATAATAAT-TTAT---TTAATTTTGATTAATATT---------------ATTATTTTGGCAGATTAGTGCATTAAATTTAGAATTTAATA-ATGTAA--TTTATA--TTACAAATAATACTTGATATTAATAGATATATTTTTAATAATATTTAGAAGATTAATTTTAATAGTA
Tetradonia_sp_2	AATGGCCGCAGTATTTTGACTGTGCAAAGGTAGCATAATCATTAGTTTTTTAATTAAAAGCTGGAATGAAAGGTCGAACGAGAAAAAATCTGTCTCTTTRTTAATTA--TTTAGAATTTTATTTTTAAGTTAAAAAGCTTAAATTTTATTAAAAGACGAGAAGACCCTATAGAGTTTTATAAAAT---ATTTAATTTTAATTTAAATTGAATTTTTAAAATTATAATTTTT------GATTTATTTAATTGGGGTGATTGAAAAATTTACTTAACTTTTTT--TTTATTTAAACATTTATTTATG-ATAAATTGATCCAT------ATAA---------------------ATGATTATAAGATTAAATTACCTTAGGGATAACAGCGTAATTTTTTTTAAGAGTTCTAATCGATAAAGAAGTTTGCGACCTCGATGTTGGATTAAAAGATAG-TTTTGGT-GTAGTAGCTAAAA-TTTT--AGGTCTGTTCGACCTTTATAATTTTACATGATCTGAGTTTAAACCGGTGTAAGCCAGGTTGGTTTCTATCTTTAAT-TTATATT-----AATATTTCAGTACGAAAGGACCTAATATTAATAATAA--TTAT---TTTATTTTGATTAATATT---------------ATTATTTTGGCAGATTAGTGCATTAAATTTAGAATTTAATT-ATGTAA--ATTATA--TTACAAATAATACTTGATACTAGTAGATATATTTTTAATAATACTTAGAAGATTAATTTTAATAGTT
Tetrasticta_sp_1	AATGGCCGCAGTATTTTGACTGTGCAAAGGTAGCATAATCATTAGTTTCTTAATTAGAAACTGGAATGAAAGGTTGAACGAGAAAATAACTGTCTCATTATAATTTA--TTTAGAATTTTATTTTTAAGTTAAAAAGCTTAAATAAGTTTAAAAGACGAGAAGACCCTATAGAGTTTAATATTTA---ATAAATTAATTTTATTTATAGAATTTTATTTATATTATTATTAT-----TAAATATTTAATTGGGGTGATTAAAAAATTTATTAAACTTTTTT--TTAACTTAAACATTAATTTATG-AGTATGTGATCCAA-------TAATA-------------------TTGATTATAAGATTAAATTACCTTAGGGATAACAGCGTAATTTTTTTTAAGAGTTCTTATCGATAAAAAAGTTTGCGACCTCGATGTTGGATTAAAATTAAA-TTTTGGT-GTAGAAGCTAAAA-AATT--AGGTCTGTTCGACCTTTAAAATTTTACATGATCTGAGTTTAAACCGGTGTAAGCCAGGTTGGTTTCTATCTTTAAA--TGTATAT----AATATTTTAGTACGAAAGGACCAAATATTTATAATAA--TTAT--ATGTATATTGAATTATATTAAATAT---------ATTATTTTGGCAGATTAGTGCATTAAATTTAGAATTTAATT-ATGTAA-TTTTAATTATTACAAATAATA-TTGTGATTTATAGATATTTTATTAATATTAGTAAGAAGTTTAGTTTTAGTTGTA
Tetrasticta_sp_2	AATGGCCGCAGTATTTTGACTGTGCAAAGGTAGCATAATCATTAGTTTCTTAATTAGAAACTGGAATGAAAGGTTGAACGAGAAAATAACTGTCTCATTATAATTTT--TTTAGAATTTTATTTTTAAGTTAAAAAGCTTAAATTTATTTAAAAGACGAGAAGACCCTATAGAGTTTTATATATA---ATTTAATAATTTTATTTATTGTATTATTTATATATTATAAATT------TATATATTTAATTGGGGTGATTAAAAAATTTATTTAACTTTTTT--TTTATTATTACATTTATTTATG-ATTAATTGATCCAA-------AATTT-------------------TTGATTATAAGATTAAATTACCTTAGGGATAACAGCGTAATTTTTTTTAAGAGTTCTTATCGATAAAAAAGTTTGCGACCTCGATGTTGGATTAAAATTAAA-TTTTGGT-GTAGAAGCTAAAA-TATT--AGGTCTGTTCGACCTTTAAAATTTTACATGATCTGAGTTTAAACCGGTGTAAGCCAGGTTGGTTTCTATCTTTAAA---TTAATATA--AATATTTTAGTACGAAAGGACCAAATATTAGTAATAA--TTAT----ATAATTTGAATTATATTAAATTATTAAT----ATTATTTTGGCAGATTAGTGCATTAAATTTAGAATTTAATT-ATGTAA-TTTATTA--TTACAAATAATA-TTGTGATTAGTAGATATTTTATTAATATTAGTAAGTAGTTTAATTTTAGTTGTA
Thendelecrotona_sp	AATGGCCGCAGTATTTTGACTGTGCAAAGGTAGCATAATCATTAGTTTCTTAATTAGAAACTGGAATGAAAGGTTGAACGAAAAAATAACTGTCTCTTAATAAATTA--TTTAGAATTTTATTTTTAAGTTAAAAAGCTTAAATATAATTAAAAGACGAGAAGACCCTATAGAGTTTTATATAAA---ATTTTATATTTTTTAAGGTTGAATTTTATTAATTTTATAAAAT------TTTATAATTAATTGGGGTGATTGAAAAATTTAATTAACTTTTTT--TTTTAGAAA-CATTTATTTATG-AATAATTGATCCAA-------AATTT-------------------TTGATTATAAGAATAAATTACCTTAGGGATAACAGCGTAATTTCTTTTAAGAGTTCTGATCGATAAAGAAGTTTGCGACCTCGATGTTGGATTAAAATTAAT-TTTTGGT-GTAGAAGCTAAAA-TATT--AGGTCTGTTCGACCTTTGAAATTTTACATGATCTGAGTTTAGACCGGTGTAAGCCAGGTCGGTTTCTATCTTTAAT--TAAGATAA---AATATTTTAGTACGAAAGGACCAAATATTTATAA-AAA-TTAT---TAAAATTTGAATATTAATAAATT----------ATTATTTTGGCAGATTAGTGCATTAAATTTAGAATTTAATT-ATGTAA---TTGTA--TTACAAATAATACTTGATTTTGAAAGATATGGTTATGTTACTAGTAAGAAGTTTAATTTTAATTATT
Zyras_collaris	AATGGCCGCAGTATTTTGACTGTGCAAAGGTAGCATAATCATTAGTTTCTTAATTAGGGACTGGAATGAAAGGTTGGACGAGAAAATAACTGTCTCTTTATAAATTG--TTTAAAATTTTATTTTTAAGTTAAAAAGCTTAAATATTTTTAAAAGACGAGAAGACCCTATAGAGTTTAATTATGA----TAAATTTAAATTAATTATTGAATTTTAATAATTTTAATATTA------AAATAATTTAATTGGGGTGATTGAGAAATTTAATAAACTTTTTT--TATAAAAAAACATTAATTTATG-ATTTTTTGATCCAT-------TATTT-------------------ATGATTAAAAGATTAAATTACCTTAGGGATAACAGCGTAATTCCTTTGAAGAGTTCAAATCGATAAAGGAGTTTGCGACCTCGATGTTGGATTAAAATTTAA-TTTTGGT-GTAGTCGCTAAAA-TATT--AGGTCTGTTCGACCTTTAAAATTTTACATGATCTGAGTTTAAACCGGTGTAAGCCAGGTTGGTTTCTATCTTTAAT--TATATAT----TATATTTTAGTACGAAAGGATTAAATATAATAAA-AAT-TTTA--TTTAAAATTGAATATTAAT---------------ATTATTTTGGCAGACTAGTGCATTAAATTTAGAATTTAATT-ATGTAA---GTGTA--TTACAAATAATACTTGTATTTAGTTGATAGTATTATAATAATTTTCAGAAGATTAATTTTAATTATT
Zyras_perdecoratus_N1	AATGGCCGCAGTATTTTGACTGTGCAAAGGTAGCATAATCATTAGTTTCTTAATTAGAGGCTGGAATGAATGGTTGGACGAGAAAATAACTGTCTTTTTATAATTTT--ATTTGAATTTTATTTTTAAGTTAAAAAGCTTAAATAATTTTAAAAGACGAGAAGACCCTATAGAGTTTTATTAATT---TAGGTTTAATAGTTTTTTTTGTATAGTTTTAAATTATTATAGTTT----TATTAATTTAATTGGGGTGATTAAAAAATTTTATAAACTTTTTT--TATATGTTTACATTTATTTATG-AATATTTGATCCAT-AATTTTTATT--------------------ATGAT-ATAAGATTAAATTACCTTAGGGATAACAGCATAATTTTTTTGTAGAGTTCAAATCGATAAAGAAGTTTGTGACCTCGATGTTGGATTAAAATTTAT-TTTTGGTTGTAGAAGCTAAAA-AATT--AGGTCTGTTCGACCTTTAAAATTTTACATGATCTGAGTTTAAACCGGTGTAAGCCAGGTTGGTTTCTATCTTTATA----TAATTTATATATATTTTAGTACGAAAGGACCAAATATAGTAAA-AAT-TTTA--TTAATTATTGAATTTTATTAATAAT---------GTTATTTTGGCAGATTAGTGCATTAAATTTAGAATTTAATT-ATGTAA---AAATA--TTACAAATAATACTTGTTTTTAAATGATTATATTATAATAATATTAAGTAGATTAATTTTAATTATT
Zyras_perdecoratus_N2	AATGGCCGCAGTATTTTGACTGTGCAAAGGTAGCATAATCATTAGTTTCTTAATTAGAGGCTGGAATGAATGGTTGGACGAGAAAATAACTGTCTTTTTATAATTTT--ATTTGAATTTTATTTTTAAGTTAAAAAGCTTAAATAATTTTAAAAGACGAGAAGACCCTATAGAGTTTTATTAATT---TAGGTTTAATAGTTTTTTTTGTATAGTTTTAAATTATTATAGTTT----TATTAATTTAATTGGGGTGATTAAAAAATTTTATAAACTTTTTT--TATATGTTTACATTTATTTATG-AATATTTGATCCAT-AATTTTTATT--------------------ATGAT-ATAAGATTAAATTACCTTAGGGATAACAGCATAATTTTTTTGTAGAGTTCAAATCGATAAAGAAGTTTGTGACCTCGATGTTGGATTAAAATTTAT-TTTTGGTTGTAGAAGCTAAAA-AATT--AGGTCTGTTCGACCTTTAAAATTTTACATGATCTGAGTTTAAACCGGTGTAAGCCAGGTTGGTTTCTATCTTTATA----TAATTTATATATATTTTAGTACGAAAGGACCAAATATAGTAAA-AAT-TTTA--TTAATTATTGAATTTTATTAATAAT---------GTTATTTTGGCAGATTAGTGCATTAAATTTAGAATTTAATT-ATGTAA---AAATA--TTACAAATAATACTTGTTTTTAAATGATTATATTATAATAATATTAAGTAGATTAATTTTAATTATT
Zyras_sp_1_N1	AATGGCCGCAGTATTTTGACTGTGCAAAGGTAGCATAATCATTAGTTTTTTAATTGAAAACTGGAATGAAAGGTTGGACGAAAAAATAGCTGTCTCTTTATAATTTA--ATTAGAATTTTATTTTTAAGTTAAAAAGCTTAAATATTTTTAAAAGACGAGAAGACCCTATAGAGTTTTATTAATA--TAAAATTATTTTTTTGTTTTTAAATTTTAAAATATTATTGTTG-------TATTAATTTAATTGGGGTGATTAAAAAATTTAATAAACTTTTTT--TTTGTTTTAACATTAATTTATG-TTTTTTTGATCCAT-------TATT--------------------ATGATTAAAAGAATAAATTACCTTAGGGATAACAGCATAATTTCTTTTAAGAGTTCTAATCGATTAAGAAGTTTGTGACCTCGATGTTGGATTAAAATTAAT-TTTTGGT-GGAGAAACTAAAA-TATT--AGGTCTGTTCGACCTTTAAAATTTTACATGATCTGAGTTTAGACCGGTGTAAGCCAGGTCGGTTTCTATCTTTAAA---TTTATTAT--TATATTTTAGTACGAAAGGACCAATTATAATAAA-AAT-TTTA----TTAAAATGATTAATAATAATGGACTA------ATTATTTTGGCAGATTAGTGCATTAAATTTAGAATTTAATT-ATGTAA---TTAAAATTTACAGATAATACTTGTATAGATTAGATTTGATTTTAATGATTTTGAGAAGATTAATTTTAATGGTT
Zyras_sp_1_N2	AATGGCCGCAGTATTTTGACTGTGCAAAGGTAGCATAATCATTAGTTTTTTAATTGAAAACTGGAATGAAAGGTTGGACGAAAAAATAGCTGTCTCTTTATAATTTA--ATTAGAATTTTATTTTTAAGTTAAAAAGCTTAAATATTTTTAAAAGACGAGAAGACCCTATAGAGTTTTATTAATA--TAAAATTATTTTTTTGTTTTTAAATTTTAAAATATTATTGTTG-------TATTAATTTAATTGGGGTGATTAAAAAATTTAATAAACTTTTTT--TTTGTTTTAACATTAATTTATG-TTTTTTTGATCCAT-------TATT--------------------ATGATTAAAAGAATAAATTACCTTAGGGATAACAGCATAATTTCTTTTAAGAGTTCTAATCGATTAAGAAGTTTGTGACCTCGATGTTGGATTAAAATTAAT-TTTTGGT-GGAGAAACTAAAA-TATT--AGGTCTGTTCGACCTTTAAAATTTTACATGATCTGAGTTTAGACCGGTGTAAGCCAGGTCGGTTTCTATCTTTAAA---TTTATTAT--TATATTTTAGTACGAAAGGACCAATTATAATAAA-AAT-TTTA----TTAAAATGATTAATAATAATGGACTA------ATTATTTTGGCAGATTAGTGCATTAAATTTAGAATTTAATT-ATGTAA---TTAAAATTTACAGATAATACTTGTATAGGTTAGATTTGATTTTAATGATTTTAAGAAGATTAATTTTAATGGTT
Zyras_sp_2_N1	AATGGCCGCAGTATTTTGACTGTGCAAAGGTAGCATAATAATTAGTTTTTTAATTGAAAGCTGGAATGAAGGGTTGGACGAGAGAATAACTGTCTCTTTATAAATTA--GTTATAATTTTATTTTTAAGTTAAAAAGCTTAAATTTATTTAAAAGACGAGAAGACCCTATAGAGTTTTATTTATT---TTGTATAAAAAATAAGTTTAGAATTATTATTGTTTTTATATAA------ATTAAATTTAGTTGGGGTGATTGAAAAATTTAATGAACTTTTTT--TTTATTTAAACATTAATATATG-AATAATTGATCCAT-------AATTT-------------------ATGATTAAAAGATTAAATTACCTTAGGGATAACAGCGTAATTTCTTTGTAGAGTTCTAATCGATTAAGAAGTTTGCGACCTCGATGTTGGATTAAAAAATAG-TTTTGGT-GTAGAAGCTAAAA-TATTT-AGGTCTGTTCGACCTTTAAAATTTTACATGATCTGAGTTTAGACCGGCGTAAGCCAGGTTGGTTTCTATCTTTAAT----AATTTTT--AATATTTTAGTACGAAAGGACCAAATATTATGAATAA--TTTA--TTTAAAATTGATTATTATTAAT------------ATTATTTTGGCAGATAAGTGCATTAAAATTAGAATTTAATT-ATGTAA-ATGATAAT-TTACAAATAATACTTGTATTTTATAGATTTAATTTTAATATTGGTAAGAAGTTTAATTTTAATAATT
Zyras_sp_2_N2	AATGGCCGCAGTATTTTGACTGTGCAAAGGTAGCATAATAATTAGTTTTTTAATTGAAAGCTGGAATGAAGGGTTGGACGAGAGAATAACTGTCTCTTTATAAATTA--GTTATAATTTTATTTTTAAGTTAAAAAGCTTAAATTTATTTAAAAGACGAGAAGACCCTATAGAGTTTTATTTATT---TTGTATAAAAAATAAGTTTAGAATTATTATTGTTTTTATATAA------ATTAAATTTAGTTGGGGTGATTGAAAAATTTAATGAACTTTTTT--TTTATTTAAACATTAATATATG-AATAATTGATCCAT-------AATTT-------------------ATGATTAAAAGATTAAATTACCTTAGGGATAACAGCGTAATTTCTTTGTAGAGTTCTAATCGATTAAGAAGTTTGCGACCTCGATGTTGGATTAAAAAATAG-TTTTGGT-GTAGAAGCTAAAA-TATTT-AGGTCTGTTCGACCTTTAAAATTTTACATGATCTGAGTTTAGACCGGCGTAAGCCAGGTTGGTTTCTATCTTTAAT----AATTTTT--AATATTTTAGTACGAAAGGACCAAATATTATGAATAA--TTTA--TTTAAAATTGATTATTATTAAT------------ATTATTTTGGCAGATAAGTGCATTAAAATTAGAATTTAATT-ATGTAA-ATGATAAT-TTACAAATAATACTTGTATTTTATAGATTTAATTTTAATATTGGTAAGAAGTTTAATTTTAATAATT
Zyras_sp_3_N1	AATGGCCGCAGTATTTTGACTGTGCAAAGGTAGCATAATCATTAGTTTTTTAATTGAAAGCTTGTATGAAGGGTTGAACGAGAAAATAACTGTCTCTTTATTAATTT--TTTAGAATTTTATTATTAAGTTAAAAAGCTTAAATAACTTTAAAAGACGAGAAGACCCTATAGAGTTTTATTAATT---TTATAATAAATTTATATATTGAATAATTAGTATATTATTGTAA------GATTACTTTAGTTGGGGTGATTGAAAAATTTAATAAACTTTTTT--TTAAAAAAAACATTAATATATG-AATTCTTGATCCAT-------AGTTT-------------------ATGATTATAAGATTAAATTACCTTAGGGATAACAGCGTAATTTCTTTGTAGAGTTCAAATCGATTAAGAAGTTTGCGACCTCGATGTTGGATTAAAATTAAT-TTTTGGT-GTAGAAGCTAAAA-TATT--AGGTCTGTTCGACCTTTAAAATTTTACATGATCTGAGTTTAAACCGGTGTAAGCCAGGTTGGTTTCTATCTTTAAA----TAAATAA--AATATTTTAGTACGAAAGGACCAAATATTATAAA-AAT-TTTA--TTTAATATTGATTATTAGTAAAT-----------ATTATTTTGGCAGATTAGTGCATTAAATTTAGAATTTAATT-ATGTAA-TTTTTTA--TTACAAATAATACTTGTATTTTAGAGATTTAATTTTAATAATTATTAGTAGATTAATTTTAATTGTT
Zyras_sp_3_N2	AATGGCCGCAGTATTTTGACTGTGCAAAGGTAGCATAATCATTAGTTTTTTAATTGAAAGCTTGTATGAAGGGTTGAACGAGAAAATAACTGTCTCTTTATTAATTT--TTTAGAATTTTATTATTAAGTTAAAAAGCTTAAATAACTTTAAAAGACGAGAAGACCCTATAGAGTTTTATTAATT---TTATAATAAATTTATATATTGAATAATTAGTATATTATTGTAA------GATTACTTTAGTTGGGGTGATTGAAAAATTTAATAAACTTTTTT--TTAAAAAAAACATTAATATATG-AATTCTTGATCCAT-------AGTTT-------------------ATGATTATAAGATTAAATTACCTTAGGGATAACAGCGTAATTTCTTTGTAGAGTTCAAATCGATTAAGAAGTTTGCGACCTCGATGTTGGATTAAAATTAAT-TTTTGGT-GTAGAAGCTAAAA-TATT--AGGTCTGTTCGACCTTTAAAATTTTACATGATCTGAGTTTAAACCGGTGTAAGCCAGGTTGGTTTCTATCTTTAAA----TAAATAA--AATATTTTAGTACGAAAGGACCAAATATTATAAA-AAT-TTTA--TTTAATATTGATTATTAGTAAAT-----------ATTATTTTGGCAGATTAGTGCATTAAATTTAGAATTTAATT-ATGTAA-TTTTTTA--TTACAAATAATACTTGTATTTTAGAGATTTAATTTTAATAATTATTAGTAGATTAATTTTAATTGTT
Zyras_sp_prope_perdecoratus_N1	AATGGCCGCAGTATTTTGACTGTGCAAAGGTAGCATAATCATTAGTTTCTTAATTAGAAGCTGGAATGAATGGTTGGACGAGAAAATAACTGTCTTTTTATAATTTT--ATTTGAATTTTATTTTTAAGTTAAAAAGCTTAAATAATTTTAAAAGACGAGAAGACCCTATAGAGTTTTATTAATT---TAGGTTTAATAGTTTTTTTTGTATAGTTTTAAATTATTATAGTTT----TATTAATTTAATTGGGGTGATTAAAAAATTTTATAAACTTTTTT--TATATATTTACATTTATTTATG-AATATTTGATCCATAATTTTTTATT--------------------ATGAT-ATAAGATTAAATTACCTTAGGGATAACAGCATAATTTTTTTGTAGAGTTCAAATCGATAAAGAAGTTTGTGACCTCGATGTTGGATTAAAATTTAT-TTTTGGTTGTAGAAGCTAAAA-AATT--AGGTCTGTTCGACCTTTAAAATTTTACATGATCTGAGTTTAAACCGGTGTAAGCCAGGTTGGTTTCTATCTTTATA----TAATTTA--TATATTTTAGTACGAAAGGACCAAATATAGTAAA-AAT-TTTA--TTAATTATTGAATTTTATTAATAAT---------GTTATTTTGGCAGATTAGTGCATTAAATTTAGAATTTAATT-ATGTAA---AAATA--TTACAAATAATACTTGTTTTTAAATGATTATATTATAATAATATTAAGTAGATTAATTTTAATTATT
Zyras_sp_prope_perdecoratus_N2	AATGGCCGCAGTATTTTGACTGTGCAAAGGTAGCATAATCATTAGTTTCTTAATTAGAAGCTGGAATGAATGGTTGGACGAGAAAATAACTGTCTTTTTATAATTTT--ATTTGAATTTTATTTTTAAGTTAAAAAGCTTAAATAATTTTAAAAGACGAGAAGACCCTATAGAGTTTTATTAATT---TAGGTTTAATAGTTTTTTTTGTATAGTTTTAAATTATTATAGTTT----TATTAATTTAATTGGGGTGATTAAAAAATTTTATAAACTTTTTT--TATATATTTACATTTATTTATG-AATATTTGATCCATAATTTTTTATT--------------------ATGAT-ATAAGATTAAATTACCTTAGGGATAACAGCATAATTTTTTTGTAGAGTTCAAATCGATAAAGAAGTTTGTGACCTCGATGTTGGATTAAAATTTAT-TTTTGGTTGTAGAAGCTAAAA-AATT--AGGTCTGTTCGACCTTTAAAATTTTACATGATCTGAGTTTAAACCGGTGTAAGCCAGGTTGGTTTCTATCTTTATA----TAATTTA--TATATTTTAGTACGAAAGGACCAAATATAGTAAA-AAT-TTTA--TTAATTATTGAATTTTATTAATAAT---------GTTATTTTGGCAGATTAGTGCATTAAATTTAGAATTTAATT-ATGTAA---AAATA--TTACAAATAATACTTGTTTTTAAATGATTATATTATAATAATATTAAGTAGATTAATTTTAATTATT

[COI + Leu2 + COII]

[Mask	123123123123123123123123123123123123123123123123123123123123123123123123123123123123123123123123123123123123123123123123123123123123123123123123123123123123123123123123123123123123123123123123123123123123123123123123123123123123123123123123123123123123123123123123123123123123123123123123123123123123123123123123123123123123123123123123123123123123123123123123123123123123123123123123123123123123123123123123123123123123123123123123123123123123123123123123123123123123123123123123123123123123123123123123123123123123123123123123123123123123123123123123123123123123123123123123123123123123123123123123123123123123123123123123123123123123123123123123123123123123123123123123123123123123123123123123123123123123123123123123123123123123123123123123123123123123123123123123123123123123123123123123123123123123123123123123123123123123123123123123123123123123123123123123123123123123123123123123123123123123123123123123123123123123123123123123123123123123123123123123123123123123123123123123123123123123123123123123123123123123123123123123123123123123123123123123123123123123123123123123123123123123123123123123123123123123123123123123123123123123123123123123123123123123123123123123123123123123123123123123123123123123123123123123123123123123123123123123123123123123123123123123123123123123123123123123123123123123123123123123123123123123123123123123123123123123123123123123123123123123123123123123123123123123123123123123123123123123123123123123123123123123123123123..........((((((((..(((......))).((((.........))))....(((((.............)))))))))))))........123123123123123123123123123123123123123123123123123123123123123123123123123123123123123123123123123123123123123123123123123123123123123123123123123123123123123123123123123123123123123123123123123123123123123123123123123123123123123123123123123123123123123123123123123123123123123123123123123123123123123123123123123123123123123123123123123123123123123123123123123123123123123123123123123123123123123123123123123123123123123123123123123123123123123123123123123123123123123123123123123123123123123123123123123123123]
Acrotona_cf_assecla	ATAGTTGGAACTTCTTTAAGATTGCTTATTCGAGCTGAATTAGGAAATCCAGGATCATTAATTGGAGATGACCAAATTTATAATGTTATTGTTACTGCACATGCTTTTATTATAATTTTTTTTATAGTTATACCAATTGTAATTGGAGGATTTGGAAATTGGTTAGTTCCTTTAATATTAGGAGCTCCAGATATAGCTTTTCCACGTATAAATAATATAAGATTTTGACTTTTACCTCCTTCTTTAACATTACTATTAATAAGAAGAATAGTAGAAAGAGGAGCGGGAACTGGATGAACTGTATATCCCCCGCTTTCTTCAAATATTGCCCATGGAGGAGCATCTGTTGATTTAGCAATTTTCAGTCTTCATTTAGCAGGAATTTCTTCTATTTTAGGTGCTGTAAATTTTATTTCTACAGTAATTAATATACGAACGACAGGAATTACATTTGATCGAATACCATTATTTGTATGATCAGTAGCTATTACGGCTTTATTATTACTTCTATCCCTACCTGTATTAGCCGGAGCTATTACAATACTTTTAACTGATCGAAATTTAAATACTTCTTTTTTTGACCCAGCAGGAGGAGGAGATCCAATTTTATATCAACATTTATTTTGATTTTTTGGGCACCCTGAAGTCTATATTTTAATTTTACCCGGATTTGGAATAATTTCTCATATTATTAGTCAAGAAAGAGGAAAAAAGGAAACTTTTGGTACCTTAGGAATAATTTATGCTATAATAGCTATTGGTCTTTTAGGATTTGTTGTATGGGCTCATCATATATTTACTGTAGGAATAGATGTTGACACACGAGCATATTTTACATCAGCAACAATAATTATTGCAGTTCCTACTGGAATTAAAATTTTTAGATGATTAGCTACTTTACACGGAACACAAATTAATTACTCTCCTTCAATATTATGAGCTTTAGGATTTGTTTTTTTATTTACTGTCGGAGGATTAACAGGAGTAATTTTAGCTAATTCTTCTATCGATATTATCCTTCATGATACTTATTACGTAGTAGCTCATTTTCACTATGTTTTATCAATAGGGGCAGTCTTTGCTATTATAGCAGGATTAATTCAGTGATTTCCATTATTTACAGGATTAACCCTTAATGAAAATTTCTTAAAAATCCAATTTTTAACTATATTTATCGGAGTAAATTTAACATTTTTTCCACAGCACTTCCTAGGATTAGCTGGAATGCCTCGACGTTATTCTGATTATCCAGACGCTTATACGACATGAAATATTATTTCTTCATTAGGAAGATTAATTTCTTTAGTAAGAATTATTTTTTTAATTTTTATTTTATGAGAAAGATTTTCTTCAATACGAAAAAGAATTTCATCATTAAATTTAGCATCATCAATTGAATGATTACAAAATATACCTCCTGCTGAACATAGTTATTCAGAATTACCTATATTGTCTAAT-------------TTCTAATATGGCAGAATAGTGCAATGGATTTAAGAACCATATAT-AAAG---TTTACA----CTTT-TTTTAGAAA-------ATGGCAACATGAAAAACTTTAACAATTCAAGATAGAGCTTCCCCTCTAATAGAGCAATTAATATTCTTTCACGATCATACTTTAATAATTTTATTGATAATTACTATACTAGTAGGATATATTATATTAAGTTTATTTTTCAATAAATTTAATTATCGATATTTATTAGAAGGTCAAATAATTGAATTAATTTGAACTATTTTACCAGCTATTACTTTAATTTTTATTGCTTTACCATCTTTACGTCTTTTATATTTACTTGATGAAATCAATAATCCCTTAATTACAATTAAAACTATTGGGCATCAATGATATTGATCTTATGAATATTCAGATTTTAAAAATATTGAATTTGATTCTTATATAATTCCTACTAATGAATTAAAAAATTTTAACTTTCGACTTCTTGATGTTGATAATCGCATTAGTATTCCATTTAATTCTCAAATTCGAATATTAGTGACTGCAGCTGACGTTCTACACTCATGAACTATTCCTTCATTAAGAGTTAAA
Acrotona_cf_austiniana_N1	ATAGTAGGAACATCCTTAAGATTACTTATTCGAGCAGAATTAGGCAACCCCGGGTCATTAATTGGGGATGACCAGATTTATAATGTTATTGTAACTGCTCATGCCTTTATTATAATTTTTTTTATAGTTATGCCAATTGTTATTGGAGGATTTGGTAACTGATTAGTACCCCTTATATTAGGGGCCCCTGATATAGCATTCCCCCGAATAAATAATATAAGCTTTTGATTATTACCTCCCTCACTTACTCTCTTATTAATAAGAAGAATAATTGAAAGAGGGGCCGGTACAGGATGAACAGTATACCCCCCACTATCTTCTAATATTGCCCATGGTGGAGCCTCAGTTGATTTGGCAATTTTTAGCTTACATCTAGCAGGTATCTCCTCAATTTTAGGAGCCGTAAATTTTATTTCTACAGTAATTAATATACGATCCACAGGTATTACTTTTGATCGTATGCCTTTATTTGTTTGATCAGTAGCAATTACTGCTTTATTACTTCTGCTTTCACTTCCAGTTTTAGCCGGAGCCATTACTATACTATTAACAGATCGAAATTTAAATACTTCTTTTTTTGACCCTGCCGGAGGGGGAGACCCTATCCTATACCAACATTTATTTTGATTTTTTGGACACCCCGAAGTCTATATTCTTATTTTACCAGGCTTTGGAATAATTTCTCATATTATTAGACAAGAAAGTGGAAAAAAGGAAACTTTTGGAACCTTAGGGATAATTTATGCTATAATAGCCATTGGACTCTTAGGATTTGTTGTTTGAGCCCATCATATATTTACTGTCGGTATAGACGTAGACACCCGAGCTTATTTTACCTCAGCCACAATAATTATTGCTGTGCCCACTGGTATCAAAATTTTCAGGTGATTGGCAACTTTACACGGCACACAAATTAACTATTCACCTGCAATACTATGAGCCTTAGGATTTGTATTTTTATTTACAGTTGGGGGATTAACAGGTGTCATTTTAGCAAATTCATCTATTGATATTATTCTTCATGATACCTACTACGTAGTTGCTCATTTTCATTATGTACTATCTATAGGAGCAGTGTTTGCTATTATAGCAGGATTAATTCAATGATTCCCTCTCTTTACTGGCCTAACATTAAATGAAAATTTTTTAAAAATTCAATTTTTAATTATATTTATTGGTGTAAATTTAACCTTCTTTCCGCAACATTTTTTAGGATTAGCGGGTATGCCGCGACGTTATTCAGACTATCCAGATGCCTATACTGCTTGAAATGTAGTCTCTTCTCTAGGAAGATTAATTTCTCTAATCAGAATTATTTTTTTAATCTTTATCCTTTGAGAAAGATTTTCTTCTATACGTAAAAGCATCACCCCTTTAAACTTATCTTCTTCTATTGAATGATTACAAAATATACCTCCCGCCGAACACAGCTATTCTGAACTTCCAATATTATCTAAC-------------TTCTAATATGGCAGATTAGTGCAATGGATTTAAGTCCCAAATAT-AAAG---TTTAAC----CTTT-TTTTAGAAA-------ATGGCAACATGAAAAACCCTAACTATTCAAGATAGTGCATCTCCATTAATAGAACAATTAATATTTTTCCATGATCACACATTAATAATTTTATTAATAATTACAACTTTAGTAGGATATATTATAGCTAGACTATTTTTTAATAAATTTAATTATCGCTATCTACTTGAAGGACAAATAATTGAACTAATTTGAACAATTCTTCCCGCCATTACGTTAATTTTTATTGCCCTCCCATCATTACGCCTTTTATATTTACTTGATGAAATTAATAGCCCCTTAATTACTATTAAAACAATTGGACATCAATGATACTGGTCATACGAATACTCCGATTTCAAAAATATTGAATTTGACTCATATATAATTCCAATTAATGAAATAAAATTTTTTAATTTTCGACTTTTAGACGTTGACAACCGAATTAGAATTCCGTTTAATTCCCAAATTCGAATACTTGTAACAGCCGCAGACGTTTTACATTCTTGAACCATTCCCTCACTAAGAGTAAAA
Acrotona_cf_austiniana_N2	ATAGTAGGAACATCCTTAAGATTACTTATTCGAGCAGAATTAGGCAACCCCGGGTCATTAATTGGGGATGACCAGATTTATAATGTTATTGTAACTGCTCATGCCTTTATTATAATTTTTTTTATAGTTATGCCAATTGTTATTGGAGGATTTGGTAACTGATTAGTACCCCTTATATTAGGGGCCCCTGATATAGCATTCCCCCGAATAAATAATATAAGCTTTTGATTATTACCTCCCTCACTTACTCTCTTATTAATAAGAAGAATAATTGAAAGAGGGGCCGGCACAGGATGAACAGTATACCCCCCACTATCTTCTAATATTGCCCATGGTGGAGCCTCAGTTGATTTGGCAATTTTTAGCTTACATCTAGCAGGTATCTCCTCAATTTTAGGAGCCGTAAATTTTATTTCTACAGTAATTAATATACGATCCACAGGTATTACTTTTGATCGTATGCCTTTATTTGTTTGATCAGTAGCAATTACTGCTTTATTACTTCTGCTTTCACTTCCAGTTTTAGCCGGAGCCATTACTATACTATTAACAGATCGAAATTTAAATACTTCTTTTTTTGACCCTGCCGGAGGGGGAGACCCTATCCTATACCAACATTTATTTTGATTTTTTGGACACCCCGAAGTCTATATTCTTATTTTACCGGGCTTTGGAATAATTTCTCATATTATTAGACAAGAAAGTGGAAAAAAGGAAACTTTTGGAACCTTAGGGATAATTTATGCTATAATGGCCATTGGACTCTTAGGATTTGTTGTTTGAGCCCATCATATATTTACTGTCGGTATAGACGTAGACACCCGAGCTTATTTTACCTCAGCCACAATAATTATTGCTGTGCCCACTGGTATTAAAATTTTCAGGTGATTAGCAACTTTACACGGCACACAAATTAACTATTCACCTGCAATACTATGAGCCTTAGGATTTGTATTTTTATTTACAGTTGGGGGATTAACAGGTGTCATTTTAGCAAATTCATCTATTGATATTATTCTTCATGATACCTACTACGTAGTTGCTCATTTTCATTATGTACTATCTATAGGAGCAGTGTTTGCTATTATAGCAGGATTAATTCAATGATTCCCTCTCTTTACTGGCCTAACATTAAATGAAAATTTTTTAAAAATTCAATTTTTAATTATATTTATTGGTGTAAATTTAACCTTCTTTCCGCAACATTTTTTAGGATTAGCGGGTATGCCGCGACGTTATTCAGACTATCCAGATGCCTATACTGCTTGAAATGTAGTCTCTTCTCTAGGAAGATTAATTTCTCTAATCAGAATTATTTTTTTAATCTTTATCCTTTGAGAAAGATTTTCTTCTATACGTAAAAGCATCACCCCTTTAAACTTATCTTCTTCTATTGAATGATTACAAAATATACCTCCCGCCGAACACAGCTATTCTGAACTTCCAATATTATCTAAC-------------TTCTAATATGGCAGATTAGTGCAATGGATTTAAGTCCCAAATAT-AAAG---TTTAAC----CTTT-TTTTAGAAA-------ATGGCAACATGAAAAACCCTAACTATTCAAGATAGTGCATCTCCATTAATAGAACAATTAATATTTTTCCATGATCACACATTAATAATTTTATTAATAATTACAACTTTAGTAGGATATATTATAGCTAGACTATTTTTTAATAAATTTAATTATCGCTATCTACTTGAAGGACAAATAATTGAACTAATTTGAACAATTCTTCCCGCCATTACGTTAATTTTTATTGCCCTCCCATCATTACGCCTTTTATATTTACTTGATGAAATTAATAGCCCCTTAATTACTATTAAAACAATTGGGCATCAATGATACTGGTCATACGAATACTCCGATTTCAAAAATATTGAATTTGACTCATATATAATTCCAATTAATGAAATAAAATTTTTTAATTTTCGACTTTTAGACGTTGACAACCGAATTAGAATTCCGTTTAATTCCCAAATTCGAATACTTGTAACAGCCGCAGACGTTTTACATTCTTGAACCATTCCCTCACTAAGAGTAAAA
Actocharina_sp_N1	ATAGTAGGAACCTCTTTAAGATTATTAATTCGTGCTGAATTAGGAAACCCTGGATCTTTAATTGGAGACGACCAAATTTATAATGTAATTGTTACCGCTCATGCCTTTATTATGATTTTTTTTATAGTAATACCAATTGTAATTGGAGGCTTTGGGAATTGATTAGTACCCCTAATACTAGGAGCTCCTGATATGGCATTCCCACGAATAAATAATATAAGATTTTGACTTTTACCTCCTTCTTTAACATTACTTCTCATAAGTAGAATGGTAGAAAGAGGAGCAGGTACTGGCTGAACAGTTTATCCCCCCCTGTCTTCAAATATCTCCCATGGAGGAGCATCCGTAGATTTAGCAATTTTCAGTCTTCATTTAGCAGGAATTTCATCAATCTTAGGCGCTGTAAATTTTATTTCAACCGTAATCAATATACGATCAATTGGAATTACTTTTGACCGCATACCATTATTTGTTTGATCAGTAGCTATTACAGCTCTTCTTCTACTCTTATCCCTTCCAGTACTAGCAGGAGCTATTACAATACTATTAACAGACCGAAATCTAAATACTTCTTTCTTTGACCCTGCAGGAGGAGGAGACCCCATTCTCTACCAACATCTATTTTGATTTTTCGGCCATCCTGAAGTATATATTTTAATTCTACCAGGCTTTGGAATAATTTCTCATATTATTAGACAAGAAAGAGGTAAAAAAGAAACATTCGGAACATTAGGAATAATTTATGCAATAACAGCTATTGGCCTATTAGGGTTTGTTGTATGAGCTCATCATATATTTACCGTTGGAATAGACGTAGATACACGAGCATACTTTACTTCTGCAACCATAATTATTGCTGTCCCAACAGGAATTAAAATTTTCAGTTGACTAGCCACACTACACGGAACACAAATTAATTATTCACCTGCCATACTTTGAGCCCTTGGATTTGTTTTTCTATTTACAGTAGGAGGATTAACAGGAGTAATTTTAGCTAATTCCTCAATTGATATCATCCTCCATGATACTTACTACGTAGTTGCCCATTTTCACTATGTTTTATCAATAGGAGCAGTTTTTGCCATTATAGGAGGACTAATTCAATGATTCCCTTTATTTACTGGATTAACTTTAAACGAAAACTTCCTAAAAATTCAATTTTTAACAATATTTATTGGAGTTAATTTAACTTTTTTCCCTCAACATTTTCTAGGATTAGCTGGTATACCTCGACGCTACTCCGATTACCCAGATGCATATACAACCTGAAATATTATTTCATCAATTGGTAGATTAATCTCATTAACAAGAATTATCTTTTTAATTTTTATCTTATGAGAAAGATTTACATCCATACGAAAAAGAATTTCATCAATAAATTTACCTACGTCTATTGAATGATTACAAAATATACCACCTGCCGAACATAGATACTCTGAATTACCAATATTAGCTAAC-------------TTCTAATATGGCAGATTAGTGCAATGGATTTAAGCCCCATATAT-AAAG---TTTA------CTTT-TGTTAGAAA-------ATGGCAACATGAAAAACTTTAACAATTCAAGATAGAGCCTCCCCTTTAATAGAACAATTAATATTTTTCCATGATCACACTTTAATAATTTTACTAATAATTACAACTCTTGTTGGATATATTATAGCTAGATTATTTTTTAACAACTATAATTATCGTTTCTTACTAGAAGGACAAACTATTGAACTAATTTGAACAATCTTACCTGCTATTACTCTAATTTTTATCGCAATTCCGTCTCTACGTCTACTTTACTTATTAGACGAAATTAATAATCCATTAATCACTATCAAAACAATTGGACATCAATGGTACTGATCTTATGAATATTCAGATTTCAAAAATATTGAATTTGACTCATATATAATTCCAACTAATGAAATAAAATTATTTAACTTCCGATTACTAGATGTAGATAATCGTATCACCATCCCATTTAATACTCAAATTCGAATACTTGTAACTGCAGCAGACGTTCTTCATTCCTGAACTATTCCAACTTTAAGCGTAAAA
Actocharina_sp_N2	ATAGTAGGAACCTCTTTAAGATTATTAATTCGTGCTGAATTAGGAAACCCTGGATCTTTAATTGGAGACGACCAAATTTATAATGTAATTGTTACCGCTCATGCCTTTATTATGATTTTTTTTATAGTAATACCAATTGTAATTGGAGGCTTTGGGAATTGATTAGTACCCCTAATACTAGGAGCTCCTGATATGGCATTCCCACGAATAAATAATATAAGATTTTGACTTTTACCTCCTTCTTTAACATTACTTCTCATAAGTAGAATGGTAGAAAGAGGAGCAGGTACTGGCTGAACAGTTTATCCCCCCCTGTCTTCAAATATCTCCCATGGAGGAGCATCCGTAGATTTAGCAATTTTCAGTCTTCATTTAGCAGGAATTTCATCAATCTTAGGCGCTGTAAATTTTATTTCAACCGTAATCAATATACGATCAATTGGAATTACTTTTGACCGCATACCATTATTTGTTTGATCAGTAGCTATTACAGCTCTTCTTCTACTCTTATCCCTTCCAGTACTAGCAGGAGCTATTACAATACTATTAACAGACCGAAATCTAAATACTTCTTTCTTTGACCCTGCAGGAGGAGGAGACCCCATTCTCTACCAACATCTATTTTGATTTTTCGGCCATCCTGAAGTATATATTTTAATTCTACCAGGCTTTGGAATAATTTCTCATATTATTAGACAAGAAAGAGGTAAAAAAGAAACATTCGGAACATTAGGAATAATTTATGCAATAACAGCTATTGGCCTATTAGGGTTTGTTGTATGAGCTCATCATATATTTACCGTTGGAATAGACGTAGATACACGAGCATACTTTACTTCTGCAACCATAATTATTGCTGTCCCAACAGGAATTAAAATTTTCAGTTGACTAGCCACACTACACGGAACACAAATTAATTATTCACCTGCCATACTTTGAGCCCTTGGATTTGTTTTTCTATTTACAGTAGGAGGATTAACAGGAGTAATTTTAGCTAATTCCTCAATTGATATCATCCTCCATGATACTTACTACGTAGTTGCCCATTTTCACTATGTTTTATCAATAGGAGCAGTTTTTGCCATTATAGGAGGACTAATTCAATGATTCCCTTTATTTACTGGATTAACTTTAAACGAAAACTTCCTAAAAATTCAATTTTTAACAATATTTATTGGAGTTAATTTAACTTTTTTCCCTCAACATTTTCTAGGATTAGCTGGTATACCTCGACGCTACTCCGATTACCCAGATGCATATACAACCTGAAATATTATTTCATCAATTGGTAGATTAATCTCATTAACAAGAATTATCTTTTTAATTTTTATCTTATGAGAAAGATTTACATCCATACGAAAAAGAATTTCATCAATAAATTTACCTACGTCTATTGAATGATTACAAAATATACCACCTGCCGAACATAGATACTCTGAATTACCAATATTAGCTAAC-------------TTCTAATATGGCAGATTAGTGCAATGGATTTAAGCCCCATATAT-AAAG---TTTA------CTTT-TGTTAGAAA-------ATGGCAACATGAAAAACTTTAACAATTCAAGATAGAGCCTCCCCTTTAATAGAACAATTAATATTTTTCCATGATCACACTTTAATAATTTTACTAATAATTACAACTCTTGTTGGATATATTATAGCTAGATTATTTTTTAACAACTATAATTATCGTTTCTTACTAGAAGGACAAACTATTGAACTAATTTGAACAATCTTACCTGCTATTACTCTAATTTTTATCGCAATTCCGTCTCTACGTCTACTTTACTTATTAGACGAAATTAATAATCCATTAATCACTATCAAAACAATTGGACATCAATGGTACTGATCTTATGAATATTCAGATTTCAAAAATATTGAATTTGACTCATATATAATTCCAACTAATGAAATAAAATTATTTAACTTCCGATTACTAGATGTAGATAATCGTATCACCATCCCATTTAATACTCAAATTCGAATACTTGTAACTGCAGCAGACGTTCTTCATTCCTGAACTATTCCAACTTTAAGCGTAAAA
Aleochara_moerens_N1	ATAGTTGGAACTTCCTTAAGACTTTTAATTCGTGCTGAACTAGGAAATCCTGGATCATTAATTGGAGATGATCAAATTTATAATGTAATTGTTACTGCCCACGCTTTCATTATAATTTTTTTTATAGTTATACCAATTGTAATTGGAGGATTTGGAAATTGACTAGTTCCTTTAATATTAGGAGCCCCTGATATAGCATTTCCTCGAATAAATAATATAAGATTTTGATTATTACCCCCATCATTAACATTATTATTAATAAGAAGAATAGTAGAAASAGGAGCAGGAACTGGATGAACAGTATATCCACCTCTTTCAGCAAATATTGCCCATAGAGGCTCATCTGTAGATTTAGCAATTTTTAGACTTCATTTAGCAGGAATTTCATCAATTCTAGGAGCTGTAAATTTTATTTCAACAATTATTAATATACGCTCTAGAGGAATATCATTTGATAAAATACCTTTATTTGTTTGATCTGTAGCAATTACAGCTTTACTACTATTATTATCTTTACCTGTTTTAGCAGGAGCAATTACAATATTATTAACAGATCGAAATCTAAATACTTCATTTTTTGACCCTGCAGGAGGTGGTGATCCAATTTTATATCAACATTTATTTTGATTTTTTGGTCATCCAGAAGTTTATATTCTAATCCTTCCAGGATTTGGAATAATCTCTCATATTATTAGTCAAGAAAGTGGAAAAAAAGAAACTTTTGGGACTTTAGGTATAATTTATGCTATAATAGCTATTGGATTATTAGGATTTGTTGTATGAGCTCATCATATATTTACAGTTGGAATAGATGTAGATACACGAGCATATTTTACATCAGCAACAATAATTATTGCTGTACCCACTGGAATTAAAATTTTTAGATGACTAGCTACATTACATGGTACACAAATTAATTATNCTCCATCTATATTATGAGCTTTAGGATTTGTATTTTTATTTACAGTAGGTGGATTAACAGGAGTTATTCTTGCTAATTCTTCAATTGACATTATTTTACATGATACTTATTATGTAGTAGCACATTTTCACTATGTATTATCAATAGGAGCTGTATTTGCAATTATAGCAGGATTTATTCAATGATTCCCCCTATTTACAGGATTAACACTTAATAATAAATTATTAAAAATTCAATTCTTAACTATATTTATTGGAGTTAATATTACTTTTTTCCCCCAACATTTCCTTGGATTAGCAGGAATACCACGACGATATTCAGATTATCCAGATGCCTACACAACATGAAATATTATCTCTTCAATTGGAAGATTAATTTCTATAGTAAGAATTATTTTTTTCCTATTCATTATTTGAGAAAGATTCTCTTCTATACGAAAAAGAATTTCATCATTAAATATATCAACGTCAATTGAATGACTTCAATCAATACCTCCTTCTGAACATAGATATTCTGAATTACCAATATTATCTAAT-------------TTCTAATGTGACAGATTAGTGTAATGGATTTAAAACCCATATAT-AAAG---TTTAAC----CTTT-CTTTAGAAAA------ATGGCAACATGAAAAACTTTGACAACTCAAGATAGAGCATCACCATTAATGGAACAATTAATATTTTTCCATGATCATACTTTAATAATTTTACTAATTATTACAATATTAGTAGGATATATTATAATAAGATTATTTTTTAATAAATATAATTACCGTTACTTATTAGAAGGACAAATAATTGAATTAATTTGAACTATTTTACCTGCAATTACTTTAATTTTTATTGCTTTACCGTCATTACGATTATTATATTTACTAGATGAAATTAATAATCCATTAATTACTATTAAAACAATTGGACATCAATGATATTGATCTTATGAATATTCAGATTTCAAAAATATTGAATTTGATTCTTATATAATTCCTACTAATGAATTAAAATCTTATAATTTTCGACTATTAGATGTTGATAACCGTATTGCAATTCCTTATAAATCACAAATTCGAATACTAGTATCAGCAGCAGATGTTCTTCATTCATGAACAATTCCATCGCTAAGAGTAAAA
Aleochara_moerens_N2	ATAGTTGGAACTTCCTTAAGACTTTTAATTCGTGCTGAACTAGGAAATCCTGGATCATTAATTGGAGATGATCAAATTTATAATGTAATTGTTACTGCCCACGCTTTCATTATAATTTTTTTTATAGTTATACCAATTGTAATTGGAGGATTTGGAAATTGACTAGTTCCTTTAATATTAGGAGCCCCTGATATAGCATTTCCTCGAATAAATAATATAAGATTTTGATTATTACCCCCATCATTAACATTATTATTAATAAGAAGAATAGTAGAAAGAGGAGCAGGAACTGGATGAACAGTATATCCACCTCTTTCAGCAAATATTGCTCATAGAGGCTCATCTGTAGATTTAGCAATTTTTAGACTTCATTTAGCAGGAATTTCATCAATTCTAGGAGCTGTAAATTTTATTTCAACAATTATTAATATACGCTCTAGAGGAATATCATTTGATAAAATACCTTTATTTGTTTGATCTGTAGCAATTACAGCTTTACTACTATTATTATCTTTACCTGTTTTAGCAGGAGCAATTACAATATTATTAACAGATCGAAATCTAAATACTTCATTTTTTGACCCTGCAGGAGGTGGTGATCCAATTTTATATCAACATTTATTTTGATTTTTTGGTCATCCAGAAGTTTATATTCTAATCCTTCCAGGATTTGGAATAATCTCTCATATTATTAGTCAAGAAAGTGGAAAAAAAGAAACTTTTGGGACTTTAGGTATAATTTATGCTATAATAGCTATTGGATTATTAGGATTTGTTGTATGAGCTCATCATATATTTACAGTTGGAATAGATGTAGATACACGAGCATATTTTACATCAGCAACAATAATTATTGCTGTACCCACTGGAATTAAAATTTTTAGATGACTAGCTACATTACATGGTACACAAATTAATTATTCTCCATCTATATTATGAGCTTTAGGATTTGTATTTTTATTTACAGTAGGTGGATTAACAGGAGTTATTCTTGCTAATTCTTCAATTGACATTATTTTACATGATACTTATTACGTAGTAGCACATTTTCACTATGTATTATCAATAGGAGCTGTATTTGCAATTATAGCAGGATTTATTCAATGATTCCCCCTATTTACAGGATTAACACTTAATAATAAATTATTAAAAATTCAATTCTTAACTATATTTATTGGAGTTAATATTACTTTTTTCCCCCAACATTTCCTTGGATTAGCAGGAATACCACGACGATATTCAGATTATCCAGATGCCTACACAACATGAAATATTATCTCTTCAATTGGAAGATTAATTTCTATAGTAAGAATTATTTTTTTCCTATTCATTATTTGAGAAAGATTCTCTTCTATACGAAAAAGAATTTCATCATTAAATATATCAACGTCAATTGAATGACTTCAATCAATACCTCCTTCTGAACATAGATATTCTGAATTACCAATATTATCTAAT-------------TTCTAATGTGACAGATTAGTGTAATGGATTTAAAACCCATATAT-AAAG---TTTAAC----CTTT-CTTTAGAAAA------ATGGCAACATGAAAAACTTTGACAACTCAAGATAGAGCATCACCATTAATGGAACAATTAATATTTTTCCATGATCATACTTTAATAATTTTACTAATTATTACAATATTAGTAGGATATATTATAATAAGATTATTTTTTAATAAATATAATTACCGTTACTTATTAGAAGGACAAATAATTGAATTAATTTGAACTATTTTACCTGCAATTACTTTAATTTTTATTGCTTTACCGTCATTACGATTATTATATTTACTAGATGAAATTAATAATCCATTAATTACTATTAAAACAATTGGACATCAATGATATTGATCTTATGAATATTCAGATTTCAAAAATATTGAATTTGATTCTTATATAATTCCTACTAATGAATTAAAATCTTATAATTTTCGACTATTAGATGTTGATAACCGTATTGCAATTCCTTATAAATCACAAATTCGAATACTAGTATCAGCAGCAGATGTTCTTCATTCATGAACAATTCCATCGCTAAGAGTAAAA
Alevonota_egregia_N1	ATAATAGGAACTTCTCTAAGATTATTAATTCGAGCTGAATTAGGAAATCCAGGTTCATTAATTGGTGATGACCAAATTTATAATGTTATTGTTACAGCTCATGCTTTTATTATAATTTTTTTTATAGTAATACCTATTGTAATTGGAGGATTCGGAAATTGATTAATTCCTTTAATGCTTGGAGCTCCTGATATAGCATTTCCTCGAATAAATAATATAAGATTTTGATTATTACCTCCTTCTTTAACTCTTCTTTTAATAAGAAGAATAGTAGAAAGAGGAGTAGGAACAGGATGAACTGTATATCCACCTTTATCTTCTAATATTGCCCATAGAGGAGCTTCAGTAGATTTAGCTATTTTTAGATTACATTTAGCAGGAATCTCTTCTATTCTAGGAGCTGTAAATTTTATCTCTACAATTATTAATATACGATCTACAGGAATTTTTTTTGATCGTATGCCTTTATTTGTTTGATCTGTAGCAATTACAGCTTTACTACTTTTGTTATCTTTACCAGTATTAGCTGGAGCTATTACTATATTATTAACAGACCGAAATTTAAATACTTCTTTTTTTGATCCAGCAGGAGGAGGAGACCCAATTTTATATCAACATTTATTTTGATTTTTTGGTCACCCTGAAGTATACATTTTAATTCTTCCAGGATTTGGAATAATTTCTCATATTATTAGTCAAGAAAGAGGAAAAAAAGAAACTTTTGGGACATTAGGAATAATTTATGCAATAATAACAATTGGATTATTAGGATTTGTTGTATGAGCTCACCATATATTTACAGTAGGAATAGATGTTGATACTCGAGCTTATTTTACATCTGCAACAATAATTATTGCTATTCCTACTGGTATTAAAATTTTTAGTTGATTAGCAACTTTACATGGAACTCAAATTAATTATTCACCAGCAATATTATGAGCTTTAGGTTTTGTATTTTTATTTACTATTGGAGGATTAACAGGAGTTATTTTAGCTAATTCATCAATTGATATTATTCTTCATGATACATATTATGTAGTAGCTCACTTTCATTATGTTCTTTCTATAGGAGCTGTATTTGCTATTATAGCAGGATTAATTCAATGATTCCCATTATTTACTGGATTAACATTAAATGAAAATTTTTTAAAAATTCAATTTTTAACAATATTTCTAGGTGTTAATTTAACTTTTTTTCCACAACATTTTCTAGGATTAGCAGGAATACCTCGACGATACTCAGATTATCCAGATGCTTACTCAACATGAAATATAATCTCTTCTATTGGAAGATTTATTTCATTAATTAGTATTATTTTTTTCCTTTTTATTTTATGAGAAAGATTTACATCTATACGAAAAAGAATATCATCATTAAATTTATCTACTTCAATTGAATGACTTCAATTAATACCTCCTGCTGAACATAGATATTCAGAATTACCTTTACTTTCAAAA-------------TTCTAATATGGCAGATTAGTGCAATGGATTTAAGCCCCATATAT-AAAG---TTTATAT---CTTT-TTTTAGAAA-------ATGGCAACATGAAAAACTTTAACTATTCAAGATAGAGCCTCTCCTTTAATAGAACAACTAATATTTTTCCATGATCATACTTTAATAATTTTATTAATAATTACAACTTTAGTTGGATATATTATAATAAGATTATTAATTAATAAATATAATTATCGATATTTACTTGAAGGACAAATAATTGAATTAATTTGAACAATTCTTCCAGCAATAACATTAATTTTTATTGCTTTACCTTCACTTCGTCTACTTTATTTATTAGATGAAATTAATAATCCTTTAATTACAATTAAAACAATTGGACATCAATGATACTGATCTTATGAATACTCCGATTTTAAAAATATTGAATTTGACTCTTATATAATTCCAACAAATGAAATAAATTATTTTAATTTTCGTTTACTAGATGTTGATAATCGAATTGTAATTCCTTATAATTCTCAAATTCGAATACTTGTTACAGCTGCTGATGTTCTTCATTCATGAACAATTCCTTCACTAAGTGTAAAA
Alevonota_egregia_N2	ATAATAGGAACTTCTCTAAGATTATTAATTCGAGCTGAATTAGGAAATCCAGGTTCATTAATTGGTGATGACCAAATTTATAATGTTATTGTTACAGCTCATGCTTTTATTATAATTTTTTTTATAGTAATACCTATTGTAATTGGAGGATTCGGAAATTGATTAATTCCTTTAATGCTTGGAGCTCCTGATATAGCATTTCCTCGAATAAATAATATAAGATTTTGATTATTACCTCCTTCTTTAACTCTTCTTTTAATAAGAAGAATAGTAGAAAGAGGAGTAGGAACAGGATGAACTGTATATCCACCTTTATCTTCTAATATTGCCCATAGAGGAGCTTCAGTAGATTTAGCTATTTTTAGATTACATTTAGCAGGAATCTCTTCTATTCTAGGAGCTGTAAATTTTATCTCTACAATTATTAATATACGATCTACAGGAATTTTTTTTGATCGTATGCCTTTATTTGTTTGATCTGTAGCAATTACAGCTTTACTACTTTTGTTATCTTTACCAGTATTAGCTGGAGCTATTACTATATTATTAACAGACCGAAATTTAAATACTTCTTTTTTTGATCCAGCAGGAGGAGGAGACCCAATTTTATATCAACATTTATTTTGATTTTTTGGTCACCCTGAAGTATACATTTTAATTCTTCCAGGATTTGGAATAATTTCTCATATTATTAGTCAAGAAAGAGGAAAAAAAGAAACTTTTGGGACATTAGGAATAATTTATGCAATAATAACAATTGGATTATTAGGATTTGTTGTATGAGCTCACCATATATTTACAGTAGGAATAGATGTTGATACTCGAGCTTATTTTACATCTGCAACAATAATTATTGCTATTCCTACTGGTATTAAAATTTTTAGTTGATTAGCAACTTTACATGGAACTCAAATTAATTATTCACCAGCAATATTATGAGCTTTAGGTTTTGTATTTTTATTTACTATTGGAGGATTAACAGGAGTTATTTTAGCTAATTCATCAATTGATATTATTCTTCATGATACATATTATGTAGTAGCTCACTTTCATTATGTTCTTTCTATAGGAGCTGTATTTGCTATTATAGCAGGATTAATTCAATGATTCCCATTATTTACTGGATTAACATTAAATGAAAATTTTTTAAAAATTCAATTTTTAACAATATTTCTAGGTGTTAATTTAACTTTTTTTCCACAACATTTTCTAGGATTAGCAGGAATACCTCGACGATACTCAGATTATCCAGATGCTTACTCAACATGAAATATAATCTCTTCTATTGGAAGATTTATTTCATTAATTAGTATTATTTTTTTCCTTTTTATTTTATGAGAAAGATTTACATCTATACGAAAAAGAATATCATCATTAAATTTATCTACTTCAATTGAATGACTTCAATTAATACCTCCTGCTGAACATAGATATTCAGAATTACCTTTACTTTCAAAA-------------TTCTAATATGGCAGATTAGTGCAATGGATTTAAGCCCCATATAT-AAAG---TTTATAT---CTTT-TTTTAGAAA-------ATGGCAACATGAAAAACTTTAACTATTCAAGATAGAGCCTCTCCTTTAATAGAACAACTAATATTTTTCCATGATCATACTTTAATAATTTTATTAATAATTACAACTTTAGTTGGATATATTATAATAAGATTATTAATTAATAAATATAATTATCGATATTTACTTGAAGGACAAATAATTGAATTAATTTGAACAATTCTTCCAGCAATAACATTAATTTTTATTGCTTTACCTTCACTTCGCCTACTTTATTTATTAGATGAAATTAATAATCCTTTAATTACAATTAAAACAATTGGACATCAATGATACTGATCTTATGAATACTCCGATTTTAAAAATATTGAATTTGACTCTTATATAATTCCAACAAATGAAATAAATTATTTTAATTTTCGTTTACTAGATGTTGATAATCGAATTGTAATTCCTTATAATTCTCAAATTCGAATACTTGTTACAGCTGCTGATGTTCTTCATTCATGAACAATTCCTTCACTAAGTGTAAAA
Alevonota_rufotestacea	ATAGTAGGAACATCTTTAAGATTACTAATTCGAGCTGAATTAGGTAATCCTGGATCTCTAATTGGAGATGATCAAATTTATAATGTAATTGTAACAGCACATGCTTTTATTATAATTTTTTTTATAGTTATGCCAATTGTAATTGGAGGGTTTGGAAATTGATTAGTTCCGTTAATACTTGGAGCTCCTGATATAGCCTTTCCTCGAATAAATAATATAAGATTTTGACTTTTACCTCCTTCTTTAAGCCTTCTTTTAATAAGAAGAATAGTAGAAAGAGGAGCAGGTACTGGATGAACAGTGTATCCCCCACTATCATCCAATATTGCTCATAGAGGATCATCTGTAGATTTAGCAATTTTTAGTCTTCATTTAGCTGGAATCTCATCTATTTTAGGAGCTGTAAACTTTATTTCTACTATCATTAATATACGATCTATTGGAATACAATTTGATCGAATACCTTTATTTGTTTGATCTGTAGCAATTACAGCTTTATTATTACTGCTATCACTTCCAGTATTAGCTGGAGCTATTACTATATTACTAACTGATCGAAATCTAAATACTTCTTTCTTTGACCCTGCTGGAGGAGGAGATCCAATTTTATACCAACATTTATTTTGATTTTTTGGACACCCCGAAGTTTATATTTTAATTTTACCTGGATTTGGTATAATCTCCCATATTATTAGACAAGAAAGAGGAAAAAAAGAAACATTTGGAACTTTAGGAATAATCTATGCTATAATAGCAATTGGATTATTAGGATTCGTAGTCTGAGCTCACCATATATTTACTATTGGAATAGATGTTGACACTCGAGCTTATTTTACTTCAGCTACAATAATTATTGCTGTACCAACAGGTATTAAAATTTTTAGATGATTAGCAACATTACATGGAACTCAAATTAACTACTCTCCTTCTATATTATGAGCTTTAGGATTTGTATTTTTATTTACAGTTGGAGGATTAACAGGAGTAATTTTAGCTAACTCATCAATTGATATTATTCTCCATGACACTTATTATGTTGTTGCTCATTTTCATTATGTACTTTCTATAGGAGCAGTATTTGCTATTATAGCAGGACTAATTCAATGATTCCCATTATTTACAGGATTAACCCTAAATGAAAATTTTTTAAAAATCCAATTTTTAATTATATTCACTGGAGTTAATTTAACTTTTTTTCCTCAACATTTTTTAGGCCTTGCTGGAATACCTCGACGTTATTCTGATTACCCAGATGCCTATTCAACTTGAAATATAATTTCATCAATTGGAAGATTAATTTCATTAATCGGCATTCTGTTTTTACTTTTTATTATATGAGAAAGTTTTTCATCAATACGTAAAAGAATTTCATCATTAAATTTATCTTCTTCAATTGAATGACTTCAGATAATACCACCATCAGAACATAGATATTCAGAATTACCTCTACTTTCTAAT-------------TTCTAATGTGGCAGACTAGTGCAATGGATTTAAGTCCCATATAT-AAAG-ATTTT-------CTTT-TTTTAGAAA-------ATGATAACATGAAAAACCCTAACTATTCAAGATAGAGCTTCACCTTTAATAGAACAATTAATATTTTTCCATGATCATACTTTAATAATTCTTCTAATAATTACAATTTTAGTAGGATATATTATAGCAAGATTATTTTTTAATAAATTTAATTACCGGTACTTATTAGAAGGTCAAATAATTGAATTAATCTGAACTATTTTACCAGCAATAACATTAATTTTTATTGCTTTACCATCCTTACGACTTCTTTATATACTAGATGAAATTAATAATCCATTAGTTACAATTAAAACAATTGGACATCAATGATACTGATCATATGAATACTCTGATTTTAAATCTATTGAATTTGATTCTTATATGATTCCTACAAATGAATTAAATTATTTTAATTTCCGACTATTAGATGTTGATAATCGTATTGTAATTCCGTATAATTCTCAAATTCGAATACTTGTAACAGCTGCTGATGTTCTTCACTCATGAACTATTCCTTCTTTAAGTGTAAAA
Aloconota_cambrica_N1	??????????????????????????????CGAGCCGAGCTAGGAAACCCAGGTTCATTAATTGGAGACGATCAAATTTATAATGTAATTGTTACAGCCCATGCATTTATTATAATTTTTTTTATAGTAATACCTATCATTATTGGCGGATTCGGAAACTGATTAGTGCCTTTAATATTAGGTGCTCCAGATATAGCATTTCCTCGAATAAATAATATAAGATTTTGATTATTACCTCCTTCATTATCACTTCTTTTAATAAGAAGAATAGTAGAAAGAGGAGCGGGAACAGGCTGAACAGTTTATCCTCCTTTATCTTCTAATATTGCTCATGGGGGATCATCAGTAGACTTAGCAATTTTTAGACTTCATCTAGCTGGAATTTCTTCTATTTTAGGAGCAGTAAATTTTATTTCAACTATTATCAATATACGCTCCAAAGGAATTTCATTTGATCGAATACCTTTATTTGTATGATCTGTAGCTATTACTGCCCTCCTTCTTTTACTATCACTTCCAGTTTTAGCAGGAGCTATTACAATATTATTAACTGACCGAAATCTTAATACCTCATTTTTTGACCCTGCAGGAGGAGGAGATCCAATTCTTTATCAACATTTATTTTGATTTTTTGGTCACCCAGAAGTTTATATCCTAATTCTTCCAGGATTTGGTATAATTTCACATATTATTAGACAAGAAAGAGGGAAAAAAGAAACTTTTGGTACTTTAGGAATAATCTATGCAATAATAGCAATTGGATTATTAGGATTTGTTGTATGAGCACATCATATATTTACAGTAGGAATAGATGTAGATACACGTGCATATTTTACCTCAGCAACAATAATTATTGCTATTCCAACAGGAATTAAAATTTTTAGATGACTAGCTACATTACACGGAACACAAATTAACTACTCACCCTCCATATTATGAGCCTTAGGATTTGTATTCTTATTTACTGTAGGAGGTTTAACAGGAGTAATTTTAGCTAATTCATCAATTGATATTATTTTACACGACACTTATTATGTTGTAGCTCATTTTCACTATGTCCTTTCTATAGGAGCAGTATTTGCAATTATAGCAGGATTAATTCAATGATTCCCTTTATTCACTGGATTAACTTTAAACGAAAATTTTTTAAAAATTCAATTTTTAACAATATTCGCAGGAGTAAATTTAACATTTTTTCCACAACATTTTCTAGGACTTGCAGGAATACCTCGACGATACTCAGATTACCCCGATGCTTATACTACATGAAATATTTTATCATCAATTGGTAGACTAATCTCTTTAATTAGTATTATTTTCCTATTATTTATTTTATGAGAAAGATTTTCATCTATGCGAAAAAGAATCTCCTCATTAAATTTATCTTCATCAATTGAATGACTACAAAATACACCTCCTGCAGAACATAGCTATTCAGAACTACCCTTACTTTCAAAT-------------TTCTAATATGGCAGATTAGTGCATTGGATTTAAACCCCACTCAT-AAAG---ATTACAT---CTTT-TTTTAGAAA-------ATGGCAACATGAAAAACCCTTACTATCCAAGATAGAGCCTCTCCTTTAATAGAACAATTAATATTTTTCCACGATCATACACTAATAATTTTATTAATAATCACAGTACTAGTAGGATATATTATAACAAGTCTATTCTTTAACAAATTCAATTATCGATATTTACTTGAAGGACAAATAATTGAACTTATTTGAACTATCCTACCAGCAATAACATTAATTTTTATTGCCCTTCCTTCATTACGACTATTATATTTATTAGATGAAATTAATAACCCACTAATTACTATTAAAACAATCGGACACCAATGATACTGATCCTACGAATACTCTGATTTTAATAATATTGAATTTGATTCATATATACTACCCACTAATGAATTAAATAATTTCAACTTTCGATTATTAGATGTAGATAATCGAATTTCAATTCCTTATAATTCCCAAATTCGAATATTAGTTACAGCTGCTGATGTTCTTCATTCATGAACAATCCCNTCATTAAGAGTAAAA
Aloconota_cambrica_N2	ATAGTAGGCACCTCTTTAAGATTATTAATCCGAGCCGAGCTAGGAAACCCAGGTTCATTAATTGGAGACGATCAAATTTATAATGTAATTGTTACAGCCCATGCATTTATTATAATTTTTTTTATAGTAATACCTATCATTATTGGCGGATTCGGAAACTGATTAGTGCCTTTAATATTAGGTGCTCCAGATATAGCATTTCCTCGAATAAATAATATAAGATTTTGATTATTACCTCCTTCATTATCACTTCTTTTAATAAGAAGAATAGTAGAAAGAGGAGCGGGAACAGGCTGAACAGTTTATCCTCCTTTATCTTCTAATATTGCTCATGGGGGATCATCAGTAGACTTAGCAATTTTTAGACTTCATCTAGCTGGAATTTCTTCTATTTTAGGAGCAGTAAATTTTATTTCAACTATTATCAATATACGCTCCAAAGGAATTTCATTTGATCGAATACCTTTATTTGTATGATCTGTAGCTATTACTGCCCTCCTTCTTTTACTATCACTTCCAGTTTTAGCAGGAGCTATTACAATATTATTAACTGACCGAAATCTTAATACCTCATTTTTTGACCCTGCAGGAGGAGGAGATCCAATTCTTTATCAACATTTATTTTGATTTTTTGGTCACCCAGAAGTTTATATCCTAATTCTTCCAGGATTTGGTATAATTTCACATATTATTAGACAAGAAAGAGGGAAAAAAGAAACTTTTGGTACTTTAGGAATAATCTATGCAATAATAGCAATTGGATTATTAGGATTTGTTGTATGAGCACATCATATATTTACAGTAGGAATAGATGTAGATACACGTGCATATTTTACCTCAGCAACAATAATTATTGCTATTCCAACAGGAATTAAAATTTTTAGATGACTAGCTACATTACACGGAACACAAATTAACTACTCACCCTCCATATTATGAGCCTTAGGATTTGTATTCTTATTTACTGTAGGAGGTTTAACAGGAGTAATTTTAGCTAATTCATCAATTGATATTATTTTACACGACACTTATTATGTTGTAGCTCATTTTCACTATGTCCTTTCTATAGGAGCAGTATTTGCAATTATAGCAGGATTAATTCAATGATTCCCTTTATTCACTGGATTAACTTTAAACGAAAATTTTTTAAAAATTCAATTTTTAACAATATTCGCAGGAGTAAATTTAACATTTTTTCCACAACATTTTCTAGGACTTGCAGGAATACCTCGACGATACTCAGATTACCCCGATGCTTATACTACATGAAATATTTTATCATCAATTGGTAGACTAATCTCTTTAATTAGTATTATTTTCCTATTATTTATTTTATGAGAAAGATTTTCATCTATGCGAAAAAGAATCTCCTCATTAAATTTATCTTCATCAATTGAATGACTACAAAATACACCTCCTGCAGAACATAGCTATTCAGAACTACCCTTACTTTCAAAT-------------TTCTAATATGGCAGATTAGTGCATTGGATTTAAACCCCACTCAT-AAAG---ATTACAT---CTTT-TTTTAGAAA-------ATGGCAACATGAAAAACCCTTACTATCCAAGATAGAGCCTCTCCTTTAATAGAACAATTAATATTTTTCCACGATCATACACTAATAATTTTATTAATAATCACAGTACTAGTAGGATATATTATAACAAGTCTATTCTTTAACAAATTCAATTATCGATATTTACTTGAAGGACAAATAATTGAACTTATTTGAACTATCCTACCAGCAATAACATTAATTTTTATTGCCCTTCCTTCATTACGACTATTATATTTATTAGATGAAATTAATAACCCACTAATTACTATTAAAACAATCGGACACCAATGATACTGATCCTACGAATACTCTGATTTTAATAATATTGAATTTGATTCATATATACTACCCACTAATGAATTAAATAATTTCAACTTTCGATTATTAGATGTAGATAATCGAATTTCAATTCCTTATAATTCCCAAATTCGAATATTAGTTACAGCTGCTGATGTTCTTCATTCATGAACAATCCCATCATTAAGAGTAAAA
Aloconota_currax_N1	ATAGTAGGAACCTCTTTAAGATTATTAATTCGGGCTGAATTAGGAAATCCAGGATCATTAATTGGCGATGATCAAATTTATAATGTAATTGTTACAGCACATGCTTTTATTATAATTTTTTTTATAGTTATACCTATTGTTATTGGTGGATTTGGTAATTGATTAATTCCTTTAATATTAGGTGCTCCTGATATAGCATTCCCCCGAATAAATAATATAAGATTTTGACTATTACCTCCTTCATTAACTCTTCTTTTAAGAAGAAGAATAGTAGAAAGAGGGGCTGGAACAGGATGAACAGTTTACCCCCCCTTATCTTCCAATATTGCCCATGGTGGATCTTCAGTTGATTTAGCTATTTTTAGACTTCATCTAGCAGGAATTTCTTCTATTTTAGGAGCAGTAAATTTTATTTCCACAATTATTAATATACGATCTATAGGTATCTTATTTGATCGAATACCTTTATTTGTTTGATCTGTAGCAATTACTGCTTTATTACTTTTATTATCACTACCTGTACTTGCTGGCGCAATTACAATATTATTAACAGATCGAAATTTAAATACCTCTTTTTTTGACCCAGCCGGAGGAGGAGACCCAATTCTATACCAACATTTATTCTGATTTTTTGGACATCCAGAAGTTTATATTTTAATTTTACCAGGATTTGGAATAATTTCACATATTATTAGACAAGAAAGAGGAAAAAAAGAAACTTTCGGAACTTTAGGAATAATTTATGCAATAATAGCTATTGGATTACTAGGATTTGTAGTATGAGCACATCATATATTTACTGTAGGAATAGATGTTGATACTCGTGCTTATTTTACTTCAGCAACCATAATTATTGCTGTTCCCACAGGAATTAAAATTTTTAGCTGATTAGCAACATTACATGGAACTCAAATTAATTATTCACCTTCTATACTTTGATCGCTAGGATTTGTATTCCTATTTACTGTAGGAGGATTAACAGGTGTAATTTTAGCTAATTCATCAATTGATATTATTCTACATGATACTTATTATGTAGTAGCTCATTTTCATTATGTTCTTTCTATAGGAGCAGTATTTGCTATTATAGCAGGTTTAATTCAATGATTTCCCTTATTTACAGGACTAACTTTAAATGAAAATTTTCTAAAAATTCAATTTTTAACAATATTTATAGGAGTTAACTTAACATTTTTTCCACAACATTTTTTAGGATTAGCAGGTATACCTCGTCGATATTCAGATTACCCTGATGCCTATACAACATGAAATATTATATCTTCAATTGGTAGATTAATTTCATTAATTAGAATTATTTTCTTATTATTTATTTTATGGGAAAGATTTAGATCTATACGAAAAAGAATTTCATCATTAAATTTATCTTCATCTATTGAATGATTACAAAATATACCTCCCATAGAACATAGCTACTCAGAGTTACCTTTATTGTCAAAT-------------TTCTAATATGGCAGATTAGTGCATTGGATTTAAATCCCAAATAT-AAAG---ATTATAT---CTTT-TTTTAGAAA-------ATGGCAACATGAAAAACCTTAACTATTCAAGATAGAGCTTCACCTTTAATAGAACAATTAATATTTTTCCATGATCATACTTTAATAATTTTATTAATAATTACAACATTAGTAAGTTATATTTTAACAACATTATTTATTAATAAATTTAATTATCGATATTTACTAGAAGGTCAAATAATTGAATTAATCTGAACTATTTTACCAGCATTAACATTAATTTTTATTGCTCTTCCTTCCCTTCGATTATTATACTTATTAGATGAAATTAATAATCCTTTAATTACTATTAAAACTATTGGACACCAATGATATTGATCTTATGAATATTCTGATTTTAACAATATTGAATTTGATTCTTATATAATTCCTACTAATGAATTAAAAAATTTTAATTTTCGATTACTAGATGTTGATAATCGAATTTCTATCCCATATAATTCTCAAATTCGTATATTAGTAACTGCAGCCGATGTTCTTCACTCATGAACAANNCCNTCATTAAGAGTAAAA
Aloconota_currax_N2	????????????????????????????????????????????????????????????????????????????????????????????????????????????????????TTTTTTTATAGTTATACCTATTGTTATTGGTGGATTTGGTAATTGATTAATTCCTTTAATATTAGGTGCTCCTGATATAGCATTCCCCCGAATAAATAATATAAGATTTTGACTATTACCTCCTTCATTAACTCTTCTTTTAAGAAGAAGAATAGTAGAAAGAGGGGCTGGAACAGGATGAACAGTTTACCCCCCCTTATCTTCCAATATTGCCCATGGTGGATCTTCAGTTGATTTAGCTATTTTTAGACTTCATCTAGCAGGAATTTCTTCTATTTTAGGAGCAGTAAATTTTATTTCCACAATTATTAATATACGATCTATAGGTATCTTATTTGATCGAATACCTTTATTTGTTTGATCTGTAGCAATTACTGCTTTATTACTTTTATTATCACTACCTGTACTTGCTGGCGCAATTACAATATTATTAACAGATCGAAATTTAAATACCTCTTTTTTTGACCCAGCCGGAGGAGGAGACCCAATTCTATACCAACATTTATTCTGATTTTTTGGACATCCAGAAGTTTATATTTTAATTTTACCAGGATTTGGAATAATTTCACATATTATTAGACAAGAAAGAGGAAAAAAAGAAACTTTCGGAACTTTAGGAATAATTTATGCAATAATAGCTATTGGATTACTAGGATTTGTAGTATGAGCACATCATATATTTACTGTAGGAATAGATGTTGATACTCGTGCTTATTTTACTTCAGCAACCATAATTATTGCTGTTCCCACAGGAATTAAAATTTTTAGCTGATTAGCAACATTACATGGAACTCAAATTAATTATTCACCTTCTATACTTTGATCGCTAGGATTTGTATTCCTATTTACTGTAGGAGGATTAACAGGTGTAATTTTAGCTAATTCATCAATTGATATTATTCTACATGATACTTATTATGTAGTAGCTCATTTTCATTATGTTCTTTCTATAGGAGCAGTATTTGCTATTATAGCAGGTTTAATTCAATGATTTCCCTTATTTACAGGACTAACTTTAAATGAAAATTTTCTAAAAATTCAATTTTTAACAATATTTATAGGAGTTAACTTAACATTTTTTCCACAACATTTTTTAGGATTAGCAGGTATACCTCGTCGATATTCAGATTACCCTGATGCCTACACAACATGAAATATTATATCTTCAATTGGTAGATTAATTTCATTAATTAGAATTATTTTCTTATTATTTATTTTATGGGAAAGATTTAGATCTATACGAAAAAGAATTTCATCATTAAATTTATCTTCATCTATTGAATGATTACAAAATATACCTCCCATAGAACATAGCTACTCAGAGTTACCTTTATTGTCAAAT-------------TTCTAATATGGCAGATTAGTGCATTGGATTTAAATCCCAAATAT-AAAG---ATTATAT---CTTT-TTTTAGAAA-------ATGGCAACATGAAAAACCTTAACTATTCAAGATAGAGCTTCACCTTTAATAGAACAATTAATATTTTTCCATGATCATACTTTAATAATTTTATTAATAATTACAACATTAGTAAGTTATATTTTAACAACATTATTTATTAATAAATTTAATTATCGATATTTACTAGAAGGTCAAATAATTGAATTAATCTGAACTATTTTACCAGCATTAACATTAATTTTTATTGCTCTTCCTTCCCTTCGATTATTATACTTATTAGATGAAATTAATAATCCTTTAATTACTATTAAAACTATTGGACACCAATGATATTGATCTTATGAATATTCTGATTTTAACAATATTGAATTTGATTCTTATATAATTCCTACTAATGAATTAAAAAATTTTAATTTTCGATTACTAGATGTTGATAATCGAATTTCTATCCCATATAATTCTCAAATTCGTATATTAGTAACTGCAGCCGATGTTCTTCACTCATGAACAATTCCNTCATTAAGAGTAAAA
Aloconota_gregaria	ATAGTGGGAACCTCTTTAAGTTTATTAATTCGAGCCGAATTAGGCAACCCTGGTTCCTTAATTGGTGATGATCAAATTTATAATGTAATTGTCACAGCTCATGCTTTTATTATAATTTTTTTCATAGTTATACCTATTGTTATTGGAGGATTTGGAAATTGATTAATCCCACTAATATTAGGAGCTCCAGATATAGCATTCCCCCGAATAAATAATATAAGATTTTGATTATTACCACCATCTTTAAGACTTCTTTTAATAAGAAGAATAGTAGAAAGTGGAGCAGGAACTGGATGAACAGTGTATCCTCCCTTATCTTCTAATATTGCTCATGGAGGGTCTTCAGTTGATCTAGCAATTTTTAGATTACATTTAGCTGGAATTTCATCTATTTTAGGAGCAGTAAATTTTATTTCAACAATTATTAATATACGTTCTTCAGGAATCTCATTTGATCGAATACCTTTATTTGTTTGATCAGTAGCAATTACTGCGTTACTTTTACTACTATCATTACCTGTATTAGCTGGAGCTATTACTATACTATTAACTGATCGAAATTTAAATACTTCTTTTTTTGATCCAGCAGGAGGAGGTGACCCTATTCTTTATCAACACTTATTTTGATTTTTTGGTCACCCAGAAGTATATATTCTAATTCTTCCAGGATTCGGTATAATTTCCCATATTATTAGTCAAGAAAGAGGTAAAAAAGAAACTTTTGGAACTTTAGGAATAATTTACGCAATAATAGCGATTGGTTTATTAGGTTTTGTAGTTTGAGCTCATCATATATTTACAGTAGGAATAGATGTTGATACTCGTGCTTATTTTACTTCAGCTACTATAATTATTGCAGTTCCAACTGGTATTAAAATTTTTAGATGATTAGCAACTTTACATGGAACACAAATTAATTATTCACCTTCTATATTATGAGCTCTAGGATTTGTATTTTTATTCACTGTAGGAGGATTAACAGGAGTAATTCTTGCTAATTCATCAATTGATATTATTTTACATGATACTTACTATGTTGTTGCTCATTTCCATTATGTTCTCTCTATAGGTGCAGTATTTGCTATCATAGCTGGATTAATTCAATGATTCCCTTTATTTACAGGATTAACATTAAATGAAAATTTTTTAAAAATTCAATTTTTAACTATATTTATTGGAGTTAATTTAACCTTTTTCCCCCAACATTTTCTAGGATTAGCAGGAATACCTCGTCGATATTCAGATTACCCTGATGCTTACACTACTTGAAATATTATTTCTTCAATTGGAAGCCTTATTTCATTAGTAAGAGTTATTTTCTTATTATTTATTTTATGAGAAAGGTTTAGAAGAATACGAAAAAGTATTTCTTCATTAAATTTATCATCAGCTATCGAATGATTACAAAGAATACCGCCATCTGAACATAGGTACTCTGAGCTACCTTTACTTTCTAAT-------------TTCTAATATGGCAGATTAGTGCAATGGATTTAAGTCCCATATAT-AAAG---TTTAAC----CTTT-TTTTAGAAA-------ATGGCAACATGAAAAACCTTAACCATTCAAGATAGAGCTTCTCCATTAATAGAACAATTAATATTTTTCCATGATCACACATTAATAATTTTATTAATAATTACAACCTTAGTAGGCTATATTATAGCAAGACTATTTTTCAATAAATTTAATTATCGGTACTTACTAGAAGGTCAAATAATTGAACTAATTTGAACAATTTTACCAGCAATAACATTAATTTTTATTGCACTTCCTTCTTTACGACTACTTTACTTATTAGATGAAATTAATAATCCATTAATTACTATTAAAACTATTGGGCATCAATGGTACTGATCTTATGAATATTCTGATTTTAAAAATATTGAATTTGATTCTTATATAATTCCTACAAATGAAATAAATAATTTTAATTTTCGTTTATTAGATGTTGATAATCGAATTGTTATTCCTTACAATTCTCAAATTCGTATNTTAGTAACAGCAGCTGATGTACTTCATTCATGA????????????????????????
Aloconota_sp_N1	ATAGTTGGGACATCATTAAGATTATTAATTCGAGCTGAATTAGGAAATCCAGGTTCATTAATTGGAGACGACCAAATTTATAATGTAATTGTAACTGCACATGCTTTTATTATGATTTTTTTTATAGTAATACCAATTGTTATTGGAGGATTTGGAAATTGATTAGTACCATTAATATTAGGAGCTCCTGATATAGCTTTTCCTCGAATAAATAATATAAGATTTTGACTTCTTCCTCCTTCTTTAACACTTTTACTAATAAGAAGAATAGTAGAAAGTGGAGCAGGAACAGGATGAACTGTATACCCACCATTATCCGCTAATATTGCTCATGGAGGATCTTCAGTAGATTTAGCAATTTTTAGTCTTCACCTCGCTGGAATTTCATCTATTTTAGGAGCTGTAAATTTTATTTCTACAGTTATTAATATACGAACGACTGGAATTTCATTTGACCGAATACCTTTATTTGTATGATCTGTAGTAATTACTGCCTTACTATTACTTTTATCTCTTCCAGTTCTAGCAGGAGCAATTACTATACTACTAACAGACCGAAATCTAAATACTTCTTTTTTTGATCCTGCTGGAGGAGGAGATCCAATTCTTTATCAACACTTATTTTGATTTTTTGGACACCCAGAAGTATATATTTTAATTCTTCCAGGATTTGGAATAATCTCTCATATTATTAGGCAAGAAAGAGGAAAAAAAGAAACTTTTGGAACTTTAGGTATAATTTATGCTATAATAGCAATTGGTCTTCTTGGATTTGTTGTATGAGCACATCATATATTTACAGTAGGAATAGATGTTGATACTCGAGCCTATTTTACTTCAGCAACAATAATTATTGCCATTCCTACAGGAATTAAAATTTTTAGTTGATTAGCAACATTACATGGAACACAAATTAATTATTCCCCTTCTATATTATGAGCATTAGGTTTCGTATTTTTATTTACTGTTGGAGGTTTAACTGGTGTAATTCTTGCTAATTCATCTATCGATATTATTCTACATGATACTTATTATGTAGTTGCACACTTTCATTATGTACTTTCTATAGGAGCTGTATTTGCTATTATAGCAGGCCTAATTCAATGATTCCCTCTCTTTACAGGATTAACACTTAATGAAAATTTCTTAAAAATTCAATTTTTAACTATATTTATTGGTGTTAATTTAACCTTTTTCCCACAACATTTCTTAGGATTAGCTGGAATACCACGACGATACTCAGATTATCCTGATGCTTATACAACATGAAATATAATCTCTTCTATTGGAAGATTAATTTCCTTAATTAGAATTATATTTCTATTATTTATTTTATGAGAAAGATTCTCTTCAATACGAAAAAGAATTTCCTCATTAAATCTATCTTCATCAATTGAATGATTACAACAAATACCTCCTGCTGAACATAGTTACTCAGAATTGCCTATACTTTCAAAT-------------TTCTAATATGGCAGATTAGTGCAATGGACTTAAAAACCATATAT-AAAG---TTTATT----CTTT-TTTTAGAAA-------ATGGCAACATGAAAAACTTTAACGATTCAAGACAGTGCATCACCTTTAATAGAACAATTAATATTCTTTCATGATCATACTTTAATAATTCTTCTTATAATTACTGTATTAGTTAGATATATCATAACAAGATTATTTTTTAATAAATTCAATTACCGTTACTTACTAGAAGGACAAATAATTGAATTAATCTGAACTATTTTACCAGCTATAACTTTAATTTTTATTGCTCTGCCATCTTTACGATTATTATATTTATTAGATGAAATTAATAATCCTTTAATTACCATTAAAACTATTGGACACCAATGATACTGATCCTATGAATATTCAGACTTTTTAAATATTGAATTTGATTCATATATAATTCCTACAAATGAATTAAATAATTTCAATTTTCGATTATTAGATGTAGATAATCGAATTGTAATTCCTTATAATTCTCAAATTCGGATACTTGTAACAGCTGCTGATGTTTTACATTCTTGAACAATCCCATCTTTAAGTGTAAA?
Aloconota_sp_N2	ATAGTTGGGACATCATTAAGATTATTAATTCGAGCTGAATTAGGAAATCCAGGTTCATTAATTGGAGACGACCAAATTTATAATGTAATTGTAACTGCACATGCTTTTATTATGATTTTTTTTATAGTAATACCAATTGTTATTGGAGGATTTGGAAATTGATTAGTACCATTAATATTAGGAGCTCCTGATATAGCTTTTCCTCGAATAAATAATATAAGATTTTGACTTCTTCCTCCTTCTTTAACACTTTTACTAATAAGAAGAATAGTAGAAAGTGGAGCAGGAACAGGATGAACTGTATACCCACCATTATCCGCTAATATTGCTCATGGAGGATCTTCAGTAGATTTAGCAATTTTTAGTCTTCACCTCGCTGGAATTTCATCTATTTTAGGAGCTGTAAATTTTATTTCTACAGTTATTAATATACGAACGACTGGAATTTCATTTGACCGAATACCTTTATTTGTATGATCTGTAGTAATTACTGCCTTACTATTACTTTTATCTCTTCCAGTTCTAGCAGGAGCAATTACTATACTACTAACAGACCGAAATCTAAATACTTCTTTTTTTGATCCTGCTGGAGGAGGAGATCCAATTCTTTATCAACACTTATTTTGATTTTTTGGACACCCAGAAGTATATATTTTAATTCTTCCAGGATTTGGAATAATCTCTCATATTATTAGGCAAGAAAGAGGAAAAAAAGAAACTTTTGGAACTTTAGGTATAATTTATGCTATAATAGCAATTGGTCTTCTTGGATTTGTTGTATGAGCACATCATATATTTACAGTAGGAATAGATGTTGATACTCGAGCCTATTTTACTTCAGCAACAATAATTATTGCCATTCCTACAGGAATTAAAATTTTTAGTTGATTAGCAACATTACATGGAACACAAATTAATTATTCCCCTTCTATATTATGAGCATTAGGTTTCGTATTTTTATTTACTGTTGGAGGTTTAACTGGTGTAATTCTTGCTAATTCATCTATCGATATTATTCTACATGATACTTATTATGTAGTTGCACACTTTCATTATGTACTTTCTATAGGAGCTGTATTTGCTATTATAGCAGGCCTAATTCAATGATTCCCTCTCTTTACAGGATTAACACTTAATGAAAATTTCTTAAAAATTCAATTTTTAACTATATTTATTGGTGTTAATTTAACCTTTTTCCCACAACATTTCTTAGGATTAGCTGGAATACCACGACGATACTCAGATTATCCTGATGCTTATACAACATGAAATATAATCTCTTCTATTGGAAGATTAATTTCCTTAATTAGAATTATATTTCTATTATTTATTTTATGAGAAAGATTCTCTTCAATACGAAAAAGAATTTCCTCATTAAATTTATCTTCATCAATTGAATGATTACAACAAATACCTCCTGCTGAACATAGTTACTCAGAATTGCCTATACTTTCAAAT-------------TTCTAATATGGCAGATTAGTGCAATGGACTTAAAAACCATATAT-AAAG---TTTATT----CTTT-TTTTAGAAA-------ATGGCAACATGAAAAACTTTAACGATTCAAGACAGTGCATCACCTTTAATAGAACAATTAATATTCTTTCATGATCATACTTTAATAATTCTTCTTATAATTACTGTATTAGTTAGATATATCATAACAAGATTATTTTTTAATAAATTCAATTACCGTTACTTACTAGAAGGACAAATAATTGAATTAATCTGAACTATTTTACCAGCTATAACTTTAATTTTTATTGCTCTCCCATCTTTACGATTATTATATTTATTAGATGAAATTAATAATCCTTTAATTACCATTAAAACTATTGGACACCAATGATACTGATCCTATGAATATTCAGACTTTTTAAATATTGAATTTGATTCATATATAATTCCTACAAATGAATTAAATAATTTCAATTTTCGATTATTAGATGTAGATAATCGAATTGTAATTCCTTATAATTCTCAAATTCGGATACTTGTAACAGCTKCTGATGTTTTACATTCTTGAACAATCCCNTCTTTAAGTGTAAAA
Alpinia_sp_prope_alpicola_N1	ATAATTGGGACATCATTAAGATTACTTATTCGAGCAGAATTAGGAAATCCAGGTTCACTAATTGGAGATGATCAAATTTATAATGTTATTGTAACAGCACATGCTTTTATCATAATTTTTTTTATAGTAATACCCATTGTAATTGGTGGATTTGGAAATTGACTTGTTCCTTTAATACTAGGAGCACCAGATATAGCATTCCCCCGAATGAATAATATAAGATTCTGGTTACTCCCCCCATCTTTAACACTACTTCTAATAAGAAGAATAGTAGAAAGTGGGGCAGGGACAGGATGAACAGTTTATCCACCTTTATCCTCAAATATTGCACACAGAGGATCTTCAGTTGACCTAGCAATTTTTAGATTACATCTTGCTGGTATTTCATCAATTTTAGGAGCAGTTAATTTTATTTCTACAGTAATTAACATACGATCAACTGGTATTTCATTTGATCGAATACCTTTATTTGTTTGATCTGTTGCTATTACTGCTTTATTACTTTTATTATCACTTCCAGTTTTAGCAGGAGCAATCACAATATTATTAACGGATCGAAATTTAAATACATCATTTTTTGATCCAGCAGGAGGAGGAGACCCAATTCTTTACCAACATTTATTTTGATTTTTTGGGCATCCTGAAGTTTATATTTTAATTTTACCAGGATTTGGAATAATTTCCCATATTATTAGACAAGAAAGAGGAAAAAAGGAAACTTTTGGAACACTTGGGATAATTTATGCAATAATAGCAATTGGATTATTAGGATTTGTTGTTTGAGCCCATCATATATTTACAGTTGGAATAGATGTTGATACACGAGCATACTTTACTTCAGCAACAATAATTATTGCTGTTCCAACAGGAATTAAAATTTTTAGATGATTAGCAACTTTACATGGAACTCAAATTAACTATTCCCCTTCAATACTTTGAGCCTTAGGGTTTGTATTTTTATTTACAGTTGGAGGATTAACAGGAGTAATTCTTGCTAATTCCTCCATTGATATTATTCTTCATGATACTTATTATGTAGTTGCTCATTTCCATTATGTCTTATCAATAGGGGCAGTATTTGCAATTATAGCTGGTTTAATTCAATGATTCCCATTATTTACTGGTTTAACATTAAATGAAAATTTTTTAAAAATCCAATTTTTAACTATATTCATTGGAGTTAATCTCACTTTTTTTCCACAACATTTTCTAGGATTAGCAGGTATACCTCGACGATATTCAGATTATCCGGATGCTTATACAACTTGAAATATAATTTCATCAATTGGAAGATTAATTTCATTAATAAGAATTATTTTTTTAATTTTTATCCTATGAGAAAGATTTTCTTCAATACGAAAAAGAATTTCATCATTAAACTTATCATCATCAATTGAATGACTTCAATCTATACCTCCTGCTGAACATAGTTATTCCGAATTACCTATACTTTCACAT-------------TTCTAATGTGGCAGATTAGTGCAATGGATTTAAGTACCAAATAT-AAAG---TTTATG----CTTT-TTTTAGAAA-------ATGGCAACATGAAAAACTTTAACAGTTCAAGATAGAGCATCTCCTTTAATAGAACAATTAATATTCTTCCATGATCACACATTAATAATTTTGCTCATAATCACAACATTAGTTGGATATATTATAGCAAGATTATTTTTTAATAAATTTAATTATCGATACTTGTTAGAAGGACAAATAATTGAATTAATCTGAACTATTCTTCCTGCAATTACATTAATTTTTATTGCATTACCTTCTTTACGACTATTATACCTTTTAGATGAAATTAATAACCCTTTAATTACTATTAAAACAATTGGGCATCAATGATATTGATCATATGAATATTCAGATTTTAAAAATATTGAATTTGATTCATATATAATTCCCATTAATGAAATAAATAATTATAACTTTCGACTATTAGATGTTGATAATCGAATTGTTATTCCGTATAATTCACAAATTCGAATATTAGTTTCTGCTGCAGATGTTCTACATTCATGAACTATTCCATCATTAAGTGTTAAA
Alpinia_sp_prope_alpicola_N2	ATAATTGGGACATCATTAAGATTACTTATTCGAGCAGAATTAGGAAATCCAGGTTCACTAATTGGAGATGATCAAATTTATAATGTTATTGTAACAGCACATGCTTTTATCATAATTTTTTTTATAGTAATACCCATTGTAATTGGTGGATTTGGAAATTGACTTGTTCCTTTAATACTAGGAGCACCAGATATAGCATTCCCCCGAATGAATAATATAAGATTCTGGTTACTCCCCCCATCTTTAACACTACTTCTAATAAGAAGAATAGTAGAAAGTGGGGCAGGGACAGGATGAACAGTTTATCCACCTTTATCCTCAAATATTGCACACAGAGGATCTTCAGTTGACCTAGCAATTTTTAGATTACATCTTGCTGGTATTTCATCAATTTTAGGAGCAGTTAATTTTATTTCTACAGTAATTAACATACGATCAACTGGTATTTCATTTGATCGAATACCTTTATTTGTTTGATCTGTTGCTATTACTGCTTTATTACTTTTATTATCACTTCCAGTTTTAGCAGGAGCAATCACAATATTATTAACGGATCGAAATTTAAATACATCATTTTTTGATCCAGCAGGAGGAGGAGACCCAATTCTTTACCAACATTTATTTTGATTTTTTGGGCATCCTGAAGTTTATATTTTAATTTTACCAGGATTTGGAATAATTTCCCATATTATTAGACAAGAAAGAGGAAAAAAGGAAACTTTTGGAACACTTGGGATAATTTATGCAATAATAGCAATTGGATTATTAGGATTTGTTGTTTGAGCCCATCATATATTTACAGTTGGAATAGATGTTGATACACGAGCATACTTTACTTCAGCAACAATAATTATTGCTGTTCCAACAGGAATTAAAATTTTTAGATGATTAGCAACTTTACATGGAACTCAAATTAACTATTCCCCTTCAATACTTTGAGCCTTAGGGTTTGTATTTTTATTTACAGTTGGAGGATTAACAGGAGTAATTCTTGCTAATTCCTCCATTGATATTATTCTTCATGATACTTATTATGTAGTTGCTCATTTCCATTATGTCTTATCAATAGGGGCAGTATTTGCAATTATAGCTGGTTTAATTCAATGATTCCCATTATTTACTGGTTTAACATTAAATGAAAATTTTTTAAAAATCCAATTTTTAACTATATTCATTGGAGTTAATCTCACTTTTTTTCCACAACATTTTCTAGGATTAGCAGGTATACCTCGACGATATTCAGATTATCCGGATGCTTATACAACTTGAAATATAATTTCATCAATTGGAAGATTAATTTCATTAATAAGAATTATTTTTTTAATTTTTATCCTATGAGAAAGATTTTCTTCAATACGAAAAAGAATTTCATCATTAAACTTATCATCATCAATTGAATGACTTCAATCTATACCTCCTGCTGAACATAGTTATTCCGAATTACCTATACTTTCACAT-------------TTCTAATGTGGCAGATTAGTGCAATGGATTTAAGTACCAAATAT-AAAG---TTTATG----CTTT-TTTTAGAAA-------ATGGCAACATGAAAAACTTTAACAGTTCAAGATAGAGCATCTCCTTTAATAGAACAATTAATATTCTTCCATGATCACACATTAATAATTTTGCTCATAATCACAACATTAGTTGGATATATTATAGCAAGATTATTTTTTAATAAATTTAATTATCGATACTTGTTAGAAGGACAAATAATTGAATTAATCTGAACTATTCTTCCTGCAATTACATTAATTTTTATTGCATTACCTTCTTTACGACTATTATACCTTTTAGATGAAATTAATAACCCTTTAATTACTATTAAAACAATTGGGCATCAATGATATTGATCATATGAATATTCAGATTTTAAAAATATTGAATTTGATTCATATATAATTCCCATTAATGAAATAAATAATTATAACTTTCGACTATTAGATGTTGATAATCGAATTGTTATTCCGTATAATTCACAAATTCGAATATTAGTTTCTGCTGCAGATGTTCTACATTCATGAACTATTCCATCATTAAGTGTTAAA
Amaurodera_yaoana_N1	ATAGTTGGAACATCACTTAGACTATTAATTCGAGCAGAATTAGGAAATCCTGGTTCTTTAATTGGAGATGATCAAATTTATAATGTAATTGTAACAGCTCATGCATTTGTTATGATTTTTTTTATAGTTATACCTATTGTAATTGGTGGATTTGGAAATTGATTAGTTCCTTTAATACTTGGAGCTCCAGATATAGCATTCCCACGAATAAACAACATAAGATTTTGATTATTACCACCATCTTTAACATTACTTTTAATAAGAAGAATAGTTGAAAGAGGTGCAGGGACTGGATGAACAGTTTATCCTCCTTTATCATCAAATATTGCTCATGGAGGATCTTCAGTTGATTTAGCAATTTTTAGTCTCCATTTAGCTGGAATTTCATCTATTCTAGGAGCTGTAAATTTTATTTCTACTATTATCAATATACGATCAATTGGAATTTCATTTGATCGAATACCATTATTTGTATGATCAGTAGCTATTACAGCTTTATTACTTTTATTATCTCTTCCTGTTTTAGCTGGTGCTATTACTATACTTTTAACTGATCGAAACTTAAATACTTCATTTTTCGATCCAGCAGGAGGAGGAGACCCAATTCTTTATCAGCATTTATTTTGATTTTTTGGTCATCCTGAAGTTTATATTTTAATTTTACCAGGATTTGGAATAATTTCTCACATTATTAGACAAGAAAGAAATAAAAAAGAAACTTTTGGAACTCTCGGAATAATTTATGCTATAATAGCAATTGGATTATTAGGATTTGTAGTATGAGCTCATCATATATTTACAGTAGGAATAGATGTTGATACTCGAGCTTATTTTACATCTGCTACAATAATTATTGCTGTTCCTACAGGAATTAAAATTTTTAGATGATTAGCTACATTACATGGAACCCAAATTAATTATTCACCTTCAATATTATGAGCTTTAGGATTTGTATTTTTATTTACAGTTGGAGGATTAACTGGAGTTATTCTAGCTAATTCTTCTATTGATATTATTTTACATGATACTTATTATGTAGTTGCTCATTTTCATTATGTTCTCTCAATAGGAGCTGTATTCGCAATTATAGCAGGATTAATTCAATGATTCCCCTTATTTACAGGATTAACTCTTAATGAAAATTTCTTAAAAATTCAATTTTTATCAATATTTATTGGAGTAAATTTAACATTTTTTCCTCAACATTTCCTTGGATTAGCAGGCATACCACGACGATACTCTGATTATCCAGATGCTTATACTACTTGAAATGTGATTTCATCTATTGGAAGAATAATTTCTCTTAGAAGAATTATTTTCTTTATATTTATTTTATGAGAAAGATTCTCCTCAATACGAAAAAGACTTTCATCTTTAAATTTAACCTCATCAATTGAATGGTTACAAAATATACCACCAGCTGAACATAGATATTCAGAATTACCAATGTTGTCTAAT-------------TTCTAATATGGCAGATTAGTGCAATGGATTTAAGTACCATTTAT-AAAG---TTTATA----CTTT-TTTTAGAAA-------ATGGCAACATGAAAAACATTAACTATTCAAGATAGAGCATCCCCTTTAATGGAACAATTAATATTTTTCCATGATCATACTTTAATAATTCTTTTAATAATTACAATAATAGTAGGATACATTATAGCAAGATTATTTTTTAATACATTTAATTATCGATTTTTATTAGAAGGACAAATGATTGAATTAATTTGAACCATTCTTCCAGCTATTACTCTAATTTTTATTGCTTTACCTTCTTTACGTTTACTTTATTTATTAGATGAAATTAATAACCCATTAATTACAATTAAAACAATTGGACATCAATGATACTGATCTTATGAATATTCTGATTTTAAAAATATTGAATTTGATTCTTATATAATTCCTTCTAATGAATTAAATAACTATAATTTTCGATTATTAGATGTTGATAATCGAATTGTTATTCCTTTTAACTCTCAAATTCGAATATTAGTGACAGCAGCAGATGTTTTACACTCATGAACTATTCCATCATTAAGAGTAAAA
Amaurodera_yaoana_N2	???????????????????????????????????????????????????????????????????????????????????????????????????????????????????????????????????????????????????????????????????????????????????????????????????????????????????????????????????????????????????????????????????????????????????????????????????????????????????????????????????????????????????????????????????????????????????????????????????????????????????????????????????????????????????????????????????????????????????????????????????????????????????????????????????????????????????????????????????????????????????????????????????????????????????????????????????????????????????????????????????????????????????????????????????????????????????????????????????????????????????????????????????????????????????????????????????????????????????????????????????????????????????????????????????????????????????????????????????????????????????????????????????????????????????????????????????????????????????????????????????????????????????????????????????????????????????????????????????????????????????????????????????????????????????????????????????????????????????????????????????????????????????????????????????????????????????????????????????????????????????????????????????????????????????????????????????????????????????????????????????????????????????????????????????????????????????????????????????????????????????????????????????????????????????????????????????????????????????????????????????????????????????????????????????????????????????????????????????????????????????????????????????????????????????????????????????????????????????????????????????????????????????????????????????????????????????????????????????????????????????????????????????????????????????????????????????????????????????????????????????????????????????????????????????????????????????????????????????????????????????????????????????????????????????????????????????????????????????????????????????????????????????????????????????????????????????????????????????????????????????????????????????????????????????????????????????????????????????
Amidobia_talpa	ATGGTTGGAACATCATTAAGACTTCTGATTCGAGCAGAATTAGGTAACCCAGGCTCTCTAATTGGAGACGATCAAATTTATAACGTAATTGTTACTGCTCATGCTTTTGTAATAATTTTTTTTATAGTAATACCAATTGTAATTGGAGGCTTTGGAAATTGATTAGTTCCCTTAATATTAGGAGCCCCTGATATAGCTTTCCCTCGAATAAATAATATAAGATTTTGACTTCTTCCACCTTCATTAACTTTACTTTTAATAAGAAGTATAGTAGAAAGAGGAGCAGGAACTGGATGAACAGTGTACCCTCCTCTTTCTTCAAATATTGCTCATGGAGGATCCTCTGTTGATTTAGCAATTTTTAGACTTCATCTTGCAGGTATCTCTTCTATTTTAGGAGCAGTTAATTTTATCTCTACAGTAATTAATATACGATCAATTGGTATTTCTTTTGACCGAATACCTTTATTTGTTTGATCTGTTGCTATTACAGCTTTATTATTACTTCTTTCATTACCTGTATTAGCAGGAGCTATTACAATATTACTTACAGATCGAAACTTAAATACATCTTTTTTTGACCCAGCTGGAGGTGGAGACCCAATTCTTTACCAACATTTATTTTGATTTTTTGGTCATCCAGAAGTTTATATTCTCATTCTTCCAGGATTCGGAATAATCTCTCATATTATTAGCCAAGAAAGTGGAAAAAAGGAAACTTTTGGAACATTAGGTATAATTTATGCAATAATAGCAATTGGATTATTAGGATTTGTAGTCTGAGCTCATCATATATTTACAGTTGGAATAGATGTTGACACTCGAGCTTACTTTACATCTGCAACTATAATTATTGCAGTTCCAACTGGAATTAAAATTTTCAGATGATTAGCAACACTTCATGGAACTCAAATTAATTACTCTCCTTCAATATTATGAGCTTTAGGATTTGTATTTTTATTTACAGTAGGAGGTTTAACTGGAGTTATTCTAGCTAATTCTTCCATTGATATTATTCTTCATGACACTTACTATGTAGTAGCTCATTTTCACTATGTATTATCAATAGGAGCAGTTTTTGCAATTATAGCAAGCTTAATTCAATGATTCCCATTATTTACAGGATTAACTTTAAATGAAAATTTTTTAAAAATTCAATTTTTAACTATATTTTTAGGAGTAAATTTAACTTTCTTCCCTCAACATTTTTTAGGATTAGCAGGAATACCTCGACGATATTCTGACTACCCTGATGCTTACACTACATGAAATGTAATTTCTTCAATTGGTAGATTAATTTCTCTAATTAGAATTATTTTTTTAATTTTTATTCTTTGAGAAAGCTTTACAAGTTTACGAAAAAGAATTTCATCATTAAATTTATCTTCATCAATTGAATGACTTCAAACTATACCGCCCGCTGAACATAGATACTCTGAACTTCCAATAATCTCTCAT-------------TTCTAATATGGCAGATTAGTGCAATGGATTTAAGTCCCATACAT-AAAG---TTTAAC----CTTT-TTTTAGAAA-------ATGGCAACATGAAAAACTTTAACAATCCAAGATAGAGCTTCCCCTTTAATAGAACAATTAATATTTTTCCATGATCATACTTTAATAATTTTATTAATAATTACTATTTTAGTAGGTTATATTATATCAAGACTATTCCTAAATACATATAATTATCGTTATTTACTTGAAGGACAAATAATTGAATTAATTTGAACTATTCTACCAGCTTTAACTTTAATTTTCATTGCTTTACCTTCTCTTCGTCTTCTTTATTTATTAGATGAAATTAATAGCCCATTAATTACAATTAAAACTATTGGACATCAATGATATTGATCATATGAATACTCTGACTTTAAAAATATTGAATTTGACTCTTATATAATTCCTACTAATGAATTAAAAAATTTTAATTTTCGTCTATTAGATGTAGATAATCGAATTGTAATTCCATTTAATTCTCAAATTCGAATATTAGTTACAGCCGCAGATGTTCTTCACTCATGAACAATTCCTTCTTTAAGAGTGAAA
Amischa_analis_N1	ATAGTAGGAACTTCATTAAGTTTATTAATTCGAGCTGAATTAGGAAATCCCGGATCATTAATTGGAGATGACCAAATTTATAATGTAATTGTTACTGCACATGCTTTTATTATAATTTTTTTTATAGTTATACCTATTGTAATTGGAGGATTTGGAAATTGACTTGTTCCTTTAATATTAGGAGCCCCTGATATAGCTTTCCCTCGAATAAATAATATAAGATTTTGATTATTACCTCCCTCATTAACATTATTATTAATAAGAAGTATAGTTGAAAGAGGAGCTGGGACAGGATGAACTGTTTATCCACCTCTTTCATCAAACATTGCTCATGGAGGGTCATCAGTAGATCTAGCAATTTTTAGCCTTCATTTAGCAGGAATTTCATCTATTTTAGGAGCAGTTAATTTTATTTCTACTGTAATTAATATACGATCAACAGGAATTTCATTCGACCGCATACCTTTATTTGTATGATCAGTAGCAATTACAGCCCTATTATTACTTCTTTCTCTTCCTGTTCTTGCAGGAGCAATTACTATATTATTAACAGATCGAAATTTAAATACTTCTTTTTTTGACCCTGCCGGAGGGGGAGATCCTATTTTATATCAACATCTATTTTGATTTTTTGGACATCCAGAAGTTTATATTTTAATTTTACCTGGCTTTGGTATAATTTCTCATATTATTAGTCAAGAAAGAGGAAAAAAAGAAACTTTTGGAACACTAGGCATAATCTATGCAATAATAGCAATTGGTCTTCTAGGATTTGTTGTTTGAGCTCATCACATATTTACAGTAGGAATAGATGTTGATACACGAGCTTATTTTACTTCAGCTACTATAATTATTGCAGTACCTACTGGAATTAAAATTTTCAGTTGACTAGCAACCTTACATGGGACTCAAATTAATTATTCACCCTCTATACTATGAACATTAGGATTCGTTTTTCTTTTTACTGTAGGAGGATTAACAGGAGTAATTCTAGCTAATTCTTCTATTGATATTATTCTACATGACACTTATTATGTTGTCGCTCATTTTCACTATGTTCTTTCTATAGGAGCAGTATTTGCAATTATAGCAGGATTAATTCAATGATTTCCATTATTTACAGGACTTACACTAAATGAAAATTTTTTAAAAATTCAATTTTTTTCAATATTTATTGGAGTAAATTTAACATTTTTCCCTCAACATTTCTTAGGATTAGCAGGTATGCCTCGACGATATTCTGATTACCCAGATGCTTATACTACTTGAAATATTGTATCCTCTATTGGTAGATTAATTTCATTAATTAGAATTATTTTTTTAATTTTTATTTTATGAGAAAGATTTACTTCCATACGAAAAAGAATTTCATCTATAAATTTATCCTCTTCAATTGAATGACTTCAAACTATACCACCAGCTGAACATAGATACTCTGAATTACCTATAATTTCTATT-------------TTCTAATATGGCAGATTAGTGCAATGGACTTAAACCCCATATAT-AAAG---ATTATA----CTTT-TTTTAGAAA-------ATGGCAACATGAAAAACTCTTACTATTCAAGATAGAGCCTCTCCTTTAATAGAACAACTAATATTTTTCCATGATCATACCTTAATAATTTTATTAATAATTACTACATTAGTTGGGTATACTATACTTAGATTATTTTTTAATTCTTTTAATTACCGATATTTACTAGAAGGACAATTAATTGAATTAATCTGAACTATTCTTCCAGCTTTAACTTTAATTTTTATTGCTTTACCTTCACTTCGACTTTTATATTTATTAGATGAAATTAATAACCCCTTAATTACTATTAAAACTATTGGACATCAATGATATTGATCATATGAATATTCAGACTTCAAAAATATTGAATTTGATTCATATATAATCCCTACTAATGAATTAAAATCGTTTAATTTTCGTTTACTAGATGTAGATAATCGAATTGTTATTCCTTTTAATTCACAAATTCGTATATTAGTAACTGCAGCAGATGTTCTTCATTCATGAACAATCCCATCACTAAGTGTTAAA
Amischa_analis_N2	ATAGTAGGAACTTCATTAAGTTTATTAATTCGAGCTGAATTAGGAAATCCCGGATCATTAATTGGAGATGACCAAATTTATAATGTAATTGTTACTGCACATGCTTTTATTATAATTTTTTTTATAGTTATACCTATTGTAATTGGAGGATTTGGAAATTGACTTGTTCCTTTAATATTAGGAGCCCCTGATATAGCTTTCCCTCGAATAAATAATATAAGATTTTGATTATTACCTCCCTCATTAACATTATTATTAATAAGAAGTATAGTTGAAAGAGGAGCTGGGACAGGATGAACTGTTTATCCACCTCTTTCATCAAACATTGCTCATGGAGGGTCATCAGTAGATCTAGCAATTTTTAGCCTTCATTTAGCAGGAATTTCATCTATTTTAGGAGCAGTTAATTTTATTTCTACTGTAATTAATATACGATCAACAGGAATTTCATTCGACCGCATACCTTTATTTGTATGATCAGTAGCAATTACAGCCCTATTATTACTTCTTTCTCTTCCTGTTCTTGCAGGAGCAATTACTATATTATTAACAGATCGAAATTTAAATACTTCTTTTTTTGACCCTGCCGGAGGGGGAGATCCTATTTTATATCAACATCTATTTTGATTTTTTGGACATCCAGAAGTTTATATTTTAATTTTACCTGGCTTTGGTATAATTTCTCATATTATTAGTCAAGAAAGAGGAAAAAAAGAAACTTTTGGAACACTAGGCATAATCTATGCAATAATAGCAATTGGTCTTCTAGGATTTGTTGTTTGAGCTCATCACATATTTACAGTAGGAATAGATGTTGATACACGAGCTTATTTTACTTCAGCTACTATAATTATTGCAGTACCTACTGGAATTAAAATTTTCAGTTGACTAGCAACCTTACATGGGACTCAAATTAATTATTCACCCTCTATACTATGAGCATTAGGATTCGTTTTTCTTTTTACTGTAGGAGGATTAACAGGAGTAATTCTAGCTAATTCTTCTATTGATATTATTCTACATGACACTTATTATGTTGTCGCTCATTTTCACTATGTTCTTTCTATAGGAGCAGTATTTGCAATTATAGCAGGATTAATTCAATGATTTCCATTATTTACAGGACTTACACTAAATGAAAATTTTTTAAAAATTCAATTTTTTTCAATATTTATTGGAGTAAATTTAACATTTTTCCCTCAACATTTCTTAGGATTAGCAGGTATACCTCGACGATATTCTGATTACCCAGATGCTTATACTACTTGAAATATTGTATCCTCTATTGGTAGATTAATTTCATTAATTAGAATTATTTTTTTAATTTTTATTTTATGAGAAAGATTTACTTCCATACGAAAAAGAATTTCATCTATAAATTTATCCTCTTCAATTGAATGACTTCAAACTATACCACCAGCTGAACATAGATACTCTGAATTACCTATAATTTCTATT-------------TTCTAATATGGCAGATTAGTGCAATGGACTTAAACCCCATATAT-AAAG---ATTATA----CTTT-TTTTAGAAA-------ATGGCAACATGAAAAACTCTTACTATTCAAGATAGAGCCTCTCCTTTAATAGAACAACTAATATTTTTCCATGATCATACCTTAATAATTTTATTAATAATTACTACATTAGTTGGATATATTATACTTAGATTATTTTTTAATTCTTTTAATTACCGATATTTACTAGAAGGACAATTAATTGAATTAATCTGAACTATTCTTCCAGCTTTAACTTTAATTTTTATTGCTTTACCTTCACTTCGACTTTTATATTTATTAGATGAAATTAATAACCCCTTAATTACTATTAAAACTATTGGACATCAATGATATTGATCATATGAATATTCAGACTTCAAAAATATTGAATTTGATTCATATATAATCCCTACTAATGAATTAAAATCGTTTAATTTTCGTTTACTAGATGTAGATAATCGAATTGTTATTCCTTTTAATTCACAAATTCGTATATTAGTAACTGCAGCAGATGTTCTTCATTCATGAACAATCCCATCACTAAGTGTTAAA
Amischa_nigrofusca_N1	ATAGTAGGAACTTCATTAAGTTTATTAATTCGAGCTGAATTAGGAAATCCCGGATCATTAATTGGAGATGACCAAATTTATAATGTAATTGTTACTGCACATGCTTTTATTATAATTTTTTTTATAGTTATACCTATTGTAATTGGAGGATTTGGAAATTGACTTGTTCCTTTAATATTAGGAGCCCCTGATATAGCTTTCCCTCGAATAAATAATATAAGATTTTGATTATTACCTCCCTCATTAACATTATTATTAATAAGAAGTATAGTTGAAAGAGGAGCTGGGACAGGATGAACTGTTTATCCACCTCTTTCATCAAACATTGCTCATGGAGGGTCATCAGTAGATCTAGCAATTTTTAGCCTTCATTTAGCAGGAATTTCATCTATTTTAGGAGCAGTTAATTTTATTTCTACTGTAATTAATATACGATCAACAGGAATTTCATTCGACCGCATACCTTTATTTGTATGATCAGTAGCAATTACAGCCCTATTATTACTTCTTTCTCTTCCTGTTCTTGCAGGAGCAATTACTATATTATTAACAGATCGAAATTTAAATACTTCTTTTTTTGACCCTGCCGGAGGGGGAGATCCTATTTTATATCAACATCTATTTTGATTTTTTGGACATCCAGAAGTTTATATTTTAATTTTACCTGGCTTTGGTATAATTTCTCATATTATTAGTCAAGAAAGAGGAAAAAAAGAAACTTTTGGAACACTAGGCATAATCTATGCAATAATAGCAATTGGTCTTCTAGGATTTGTTGTTTGAGCTCATCACATATTTACAGTAGGAATAGATGTTGATACACGAGCTTATTTTACTTCAGCTACTATAATTATTGCAGTACCTACTGGAATTAAAATTTTCAGTTGACTAGCAACCTTACATGGGACTCAAATTAATTATTCACCCTCTATACTATGAGCATTAGGATTCGTTTTTCTTTTTACTGTAGGAGGATTAACAGGAGTAATTCTAGCTAATTCTTCTATTGATATTATTCTACATGACACTTATTATGTTGTCGCTCATTTTCACTATGTTCTTTCTATAGGAGCAGTATTTGCAATTATAGCAGGATTAATTCAATGATTTCCATTATTTACAGGACTTACACTAAATGAAAATTTTTTAAAAATTCAATTTTTTTCAATATTTATTGGAGTAAATTTAACATTTTTCCCTCAACATTTCTTAGGATTAGCAGGTATACCTCGACGATATTCTGATTACCCAGATGCTTATACTACTTGAAATATTGTATCCTCTATTGGTAGATTAATTTCATTAATTAGAATTATTTTTTTAATTTTTATTTTATGAGAAAGATTTACTTCCATACGAAAAAGAATTTCATCTATAAATTTATCCTCTTCAATTGAATGACTTCAAACTATACCACCAGCTGAACATAGATACTCTGAATTACCTATAATTTCTATT-------------TTCTAATATGGCAGATTAGTGCAATGGACTTAAACCCCATATAT-AAAG---ATTATA----CTTT-TTTTAGAAA-------ATGGCAACATGAAAAACTCTTACTATTCAAGATAGAGCCTCTCCTTTAATAGAACAACTAATATTTTTCCATGATCATACCTTAATAATTTTATTAATAATTACTACATTAGTTGGGTATATTATACTTAGATTATTTTTTAATTCTTTTAATTACCGATATTTACTAGAAGGACAATTAATTGAATTAATCTGAACTATTCTTCCAGCTTTAACTTTAATTTTTATTGCTTTACCTTCACTTCGACTTTTATATTTATTAGATGAAATTAATAACCCCTTAATTACTATTAAAACTATTGGACATCAATGATATTGATCATATGAATATTCAGACTTCAAAAATATTGAATTTGATTCATATATAATCCCTACTAATGAATTAAAATCGTTTAATTTTCGTTTACTAGATGTAGATAATCGAATTGTTATTCCTTTTAATTCACAAATTCGTATATTAGTAACTGCAGCAGATGTTCTTCATTCATGAACAATCCCATCACTAAGTGTTAAA
Amischa_nigrofusca_N2	ATAGTAGGAACTTCATTAAGTTTATTAATTCGAGCTGAATTAGGAAATCCCGGATCATTAATTGGAGATGACCAAATTTATAATGTAATTGTTACTGCACATGCTTTTATTATAATTTTTTTTATAGTTATACCTATTGTAATTGGAGGATTCGGAAATTGACTTATTCCTTTAATATTAGGAGCCCCTGATATAGCTTTCCCTCGAATAAATAATATAAGATTTTGATTATTACCTCCCTCATTAACATTATTATTAATAAGAAGTATAGTTGAAAGAGGAGCTGGGACAGGATGAACTGTTTATCCACCTCTTTCATCAAACATTGCTCATGGAGGATCATCAGTAGATCTAGCAATTTTTAGCCTTCATTTAGCAGGAATTTCATCTATTTTAGGAGCAGTTAATTTTATTTCTACTGTAATTAATATACGATCAACAGGAATTTCATTCGACCGTATACCTTTATTTGTATGATCAGTAGCAATTACAGCTCTATTATTACTTCTTTCTCTTCCTGTTCTTGCAGGAGCAATTACTATATTATTAACAGATCGAAATTTAAATACTTCTTTTTTTGACCCTGCCGGAGGAGGAGATCCTATTTTATATCAACATCTATTTTGATTTTTTGGACATCCAGAAGTTTATATTTTAATTTTACCTGGCTTTGGTATAATTTCTCATATTATTAGTCAAGAAAGAGGAAAAAAAGAAACTTTTGGAACACTAGGCATAATCTATGCAATAATAGCAATTGGTCTTCTAGGATTTGTTGTTTGAGCTCATCACATATTTACAGTAGGAATAGATGTTGATACACGAGCTTATTTTACTTCAGCTACTATAATTATTGCAGTACCTACTGGAATTAAAATTTTTAGTTGACTAGCAACCTTACATGGAACTCAAATTAATTATTCACCCTCTATACTATGAGCATTAGGATTCGTTTTCCTTTTTACTGTAGGAGGATTAACAGGAGTAATTCTAGCTAATTCTTCTATTGATATTATTCTACATGACACTTATTATGTTGTCGCTCATTTTCACTATGTTCTTTCTATAGGAGCAGTATTTGCAATTATAGCAGGATTAATTCAATGATTTCCATTATTTACAGGACTTACACTAAATGAAAATTTTTTAAAAATTCAATTTTTTTCAATATTTATTGGAGTAAATTTAACATTTTTCCCTCAACATTTCTTAGGATTAGCAGGTATACCTCGACGATATTCTGATTACCCAGATGCTTATACTACTTGAAATATTGTATCCTCTATTGGTAGATTAATTTCATTAATTAGAATTATTTTTTTAATTTTTATTTTATGAGAAAGATTTACTTCCATACGAAAAAGAATTTCATCTATAAATTTATCCTCTTCAATTGAATGACTTCAAACTATACCGCCAGCTGAACATAGATACTCTGAATTACCTATAATTTCTATT-------------TTCTAATATGGCAGATTAGTGCAATGGACTTAAACCCCATATAT-AAAG---ATTATA----CTTT-TTTTAGAAA-------ATGGCAACATGAAAAACTCTTACTATTCAAGATAGAGCCTCTCCTTTAATAGAACAACTAATATTTTTCCATGATCATACCTTAATAATTTTATTAATAATTACTACATTAGTTGGGTATATTATACTTAGACTATTTTTTAATTCTTTTAATTACCGATATTTACTAGAAGGACAATTAATTGAATTAATCTGAACTATTCTTCCAGCTTTAACTTTAATTTTTATTGCTTTACCTTCACTTCGACTTTTATATTTATTAGATGAAATTAATAACCCCTTAATTACTATTAAAACTATTGGACATCAATGATATTGATCATATGAATATTCAGACTTCAAAAATATTGAATTTGATTCATATATAATCCCTACTAATGAATTAAAATCGTTTAATTTTCGTTTACTAGATGTAGATAATCGAATTGTTATTCCTTTTAATTCACAAATTCGTATATTAGTAACTGCAGCAGATGTTCTTCATTCATGAACAATCCCATCACTAAGTGTTAAA
Atheta_aeneipennis	ATAGTGGGAACCTCCCTTAGTTTATTAATTCGAGCTGAATTAGGAAACCCTGGTTCACTTATTGGTGATGATCAAATTTATAATGTTATTGTAACGGCACATGCTTTTATCATAATTTTTTTCATAGTAATGCCTATTGTAATTGGTGGATTTGGTAATTGACTAGTCCCTTTAATGTTAGGGGCTCCAGATATAGCATTCCCTCGAATAAACAATATGAGATTTTGGTTATTACCTCCTTCCTTAACATTACTTTTAATGAGAAGAATAGTTGAAAGTGGAGCAGGAACAGGCTGAACTGTATATCCTCCTCTATCATCCAATATTGCCCATGGCGGTTCTTCAGTTGATTTGGCTATTTTTAGTCTTCATCTAGCAGGAATTTCATCAATTCTAGGTGCTGTAAATTTCATTTCAACTGTAATTAATATACGATCAACAGGTATTTCATTTGATCGGATACCTTTATTTGTTTGATCAGTAGCAATTACAGCTCTACTTTTACTGCTATCTTTACCAGTTTTAGCTGGAGCTATTACTATGCTTTTAACAGACCGTAATTTAAATACTTCTTTTTTTGATCCTGCTGGAGGAGGAGATCCAATTCTTTATCAACATTTATTTTGATTCTTTGGCCATCCTGAAGTTTATATTTTAATTTTACCTGGGTTTGGTATAATTTCCCATATTATTAGACAAGAAAGAGGAAAAAAGGAAACTTTTGGTACTCTAGGAATAATCTATGCAATAATAGCAATTGGTTTATTAGGATTTGTTGTATGAGCACATCATATATTTACTGTTGGAATAGATGTTGACACTCGAGCTTATTTTACATCCGCTACAATAATTATTGCTGTTCCAACAGGAATTAAAATTTTTAGTTGATTAGCAACTCTTCATGGTACTCAAATTAATTATTCACCTTCTATGTTATGAGCTCTAGGATTTGTTTTTTTATTCACTGTTGGAGGATTAACTGGAGTTATTTTAGCTAATTCATCAATTGATATTATTTTACATGATACTTATTATGTAGTAGCTCATTTCCATTATGTTCTCTCTATAGGAGCAGTATTTGCAATTATAGCAGGATTAATTCAATGATTTCCATTATTTACTGGATTAACACTTAATGAAAATTTTTTAAAAATTCAATTTTTAACTATATTTATTGGAGTAAATCTTACATTCTTTCCACAACATTTCTTAGGATTAGCAGGAATACCTCGACGATACTCTGATTACCCAGATGCTTACACAACTTGAAATGTAATCTCATCAATTGGTAGTTTAATTTCATTAGTAAGAATTATTTTCTTAATTTTTATTTTATGAGAAAGATTTACTTCAATACGAAAAAGAATTTCATCTTTAAATCTATCAGCATCAATTGAATGATTACAATCAATACCTCCTGCTGAACATAGTTATTCAGAATTGCCTATACTTTCCCAC-------------TTCTAATGTGGCAGATTAGTGCAATGGATTTAAGTCCCATATAT-AAAG---TTTATA----CTTT-TTTTAGAAA-------ATGGCGACATGAAAAACCTTAACAATTCAAGACAGAGCTTCTCCATTAATAGAACAATTAATATTTTTCCATGATCATACATTAATAATTTTATTAATAATCACTGTTTTAGTAGGCTATATTATAGCAAGTTTATTTTTTAATAAATTTAATTATCGGTATTTATTAGAAGGACAAATAATTGAATTAATTTGAACTATTTTACCAGCAATTACTTTAATTTTTATTGCTCTACCATCTTTACGGTTACTTTATTTATTAGATGAAATTAATAACCCACTTATCACTATTAAAACTATTGGACATCAGTGATACTGATCATATGAATACTCAGATTTTAAAAATATTGAATTTGATTCATATATAATTCCAACAAATGAAATAAATAACTATAATTTCCGATTATTAGATGTAGATAATCGAATTGTTGTACCTTTTAATTCACAAATTCGAATATTAGTTACTGCTGCTGATGTTTTACATTCTTGAACAATTCCATCTTTAAGAGTAAAA
Atheta_bosnica	ATAATTGGGACATCATTAAGTTTACTAATTCGAGCAGAATTAGGAAACCCCGGTTCACTAATTGGAGATGATCAAATTTATAATGTAATTGTTACAGCACATGCTTTTATCATAATTTTTTTTATAGTGATACCAGTTGTAATTGGAGGATTTGGTAATTGATTAATCCCCTTAATATTAGGAGCCCCTGATATAGCTTTTCCTCGAATAAATAACATAAGATTTTGACTACTTCCTCCTTCATTAACATTATTGTTGATAAGAAGAATAGTAGAAAGTGGAGCAGGAACTGGATGAACAGTTTACCCCCCACTATCTTCTAATATTGCCCACGGTGGATCTTCAGTTGACTTAGCTATTTTTAGACTACATTTAGCTGGAATTTCATCAATTTTAGGTGCCGTAAATTTTATTTCAACAGTAATTAATATACGATCTATTGGTATTTCATTTGATCGAATACCTTTATTTGTATGATCAGTTGCTATTACTGCTTTACTACTTTTGCTATCTTTACCAGTTTTAGCAGGAGCTATTACAATGCTTTTAACAGATCGAAATTTAAATACATCATTTTTTGATCCAGCAGGAGGTGGAGACCCAATTCTTTACCAACATTTATTTTGATTTTTTGGCCATCCTGAAGTTTATATTCTAATTTTACCAGGATTTGGAATAATTTCCCACATTATCAGACAGGAAAGAGGTAAAAAAGAAACTTTTGGTACTTTAGGAATAATTTATGCAATAATAGCAATTGGTTTATTAGGCTTTGTTGTTTGAGCACATCATATATTTACAGTAGGAATAGATGTAGATACACGAGCTTATTTTACCTCAGCAACTATAATTATTGCTGTTCCTACAGGAATTAAAATTTTTAGTTGATTAGCAACTTTACACGGTACTCAAATTAATTATTCTCCTTCAATGTTATGAGCTTTAGGATTTGTATTTTTATTTACAGTTGGAGGATTAACAGGAGTTATTCTAGCTAATTCTTCAATTGATATCATTTTACATGACACTTATTATGTAGTTGCTCATTTTCATTATGTACTTTCTATAGGAGCAGTATTTGCTATTATAGCTGGTTTAATTCAATGATTTCCCTTATTTACTGGATTAACACTTAATGAAAATTTTTTAAAGATTCAATTCTTAACAATATTCATTGGAGTAAACTTAACATTTTTTCCTCAACATTTTCTAGGATTAGCAGGAATACCTCGTCGTTATTCAGATTATCCTGATGCTTATACTACTTGAAACGTTATTTCATCAATTGGGAGATTAATCTCCTTCGTAAGAATTATTTTCTTAATTTTTATTTTATGGGAAAGATTTTCTTCTATACGAAAAAGAATTTTCTCATTAAATTTAACTTCTTCAATTGAATGACTTCAGACTATACCTCCTGCCGAACATAGATATTCTGAATTACCTATGCTTTCACAT-------------TTCTAATGTGGCAGATTAGTGCAATGGATTTAAGCCCCAAATAT-AAAG---TTTAAA----CTTT-TTTTAGAAAA------ATGGCAACATGAAAAACTTTAACCGTTCAAGATAGCGCCTCTCCTTTAATAGAACAATTAATATTCTTTCACGACCATACTCTAATAATTTTATTAATAATTACAACCTTAGTTGGATATATTATAGCAAGACTATTTTTTAATAGATTCAATTATCGATATCTTTTAGAAGGTCAAATAATTGAATTAATCTGAACTATTCTTCCAGCAATTACTTTAATTTTTATTGCTCTTCCATCTCTACGACTCTTATATTTACTTGATGAAATTAATAACCCTTTAATCACCATTAAAACAATTGGTCATCAATGATATTGATCTTATGAATATTCAGATTTTAAAAATATTGAATTTGATTCCTACATAATTCCTACAAATGAAATAAATAATTTTAATTTTCGTTTATTAGATGTTGATAATCGAATTGTTATTCCCTATAATTCGCAAATTCGAATATTAGTAACTGCTGCAGATGTTCTCCATTCATGAACTATTCCATCTTTAAGAGTAAAA
Atheta_celata_N1	ATAGTTGGAACCTCACTAAGATTACTAATTCGAGCTGAATTAGGAAACCCCGGATCTTTAATTGGTGATGACCAAATTTATAATGTAATTGTTACTGCTCATGCTTTTGTTATAATTTTTTTTATAGTAATACCAATTGTTATTGGAGGATTTGGAAATTGATTAATTCCACTAATATTAGGAGCCCCAGATATAGCATTTCCTCGTATAAATAATATAAGATTCTGACTTTTACCTCCTTCTTTAACTCTTTTACTAATAAGAAGTATAGTCGAAAGAGGGGCTGGAACTGGTTGAACAGTTTATCCACCCCTATCTTCTAATATTGCCCATGGTGGAGCTTCAGTAGATTTAGCTATTTTCAGGCTTCACTTAGCAGGAATTTCATCTATTCTAGGAGCTGTAAATTTCATTTCAACAGTAATTAATATACGATCAACAGGAATTTCATTTGATCGAATACCTTTATTTGTTTGATCAGTTGCAATTACAGCTTTACTTCTTTTACTTTCTCTCCCAGTATTAGCAGGAGCAATTACTATACTTTTAACAGATCGAAATTTAAATACTTCTTTTTTTGACCCTGCAGGTGGGGGTGACCCCATTCTTTATCAACATTTGTTTTGATTTTTTGGTCACCCTGAAGTTTATATTCTAATTTTACCTGGGTTTGGGATAATTTCCCATATTATTAGCCAAGAAAGAGGTAAAAAGGAAACCTTTGGAACCTTAGGAATAATTTACGCAATAATAGCTATTGGATTACTTGGATTCGTAGTATGGGCCCATCATATATTTACAGTAGGAATAGATGTTGATACTCGTGCTTACTTTACTTCAGCAACTATAATTATTGCTGTTCCTACAGGAATTAAAATTTTTAGATGATTAGCTACACTCCATGGAACTCAAATTAATTATTCACCTTCAATACTATGAGCCTTGGGGTTTGTATTTTTATTTACAGTAGGAGGATTAACTGGAGTAATTTTAGCTAATTCCTCAATTGATATTATTCTTCATGATACTTACTACGTTGTTGCTCATTTTCATTATGTTCTTTCTATAGGAGCTGTATTTGCGATTATAGCAGGATTAATTCAATGATTTCCTTTATTCACAGGATTAACTTTAAATGAAAATTTTTTAAAAATTCAATTTTTAACTATATTTATTGGAGTAAATTTAACATTTTTTCCTCAACATTTTTTAGGTTTAGCAGGGATACCTCGACGATATTCTGATTACCCAGATGCTTATACTACTTGAAATGTAATTTCATCTATTGGAAGATTAATTTCATTAATTAGAATTATTTTTTTAATCATTATTCTTTGAGAAAGATTTTCTACTATACGAAAAAGAATTTCTTCTTTAAATTTATCCTCCTCCATTGAATGACTACAAAATATGCCTCCTTCTGAACACAGATACTCTGAATTACCTATACTTTCTAAT-------------TTCTAATATGGCAGAATAGTGCAATGGATTTAAGAACCGTTTAT-AAAG---TTTATA----CTTT-TTTTAGAAAA------ATGGCAACATGAAAAACTTTGACTATTCAAGATAGAGCCTCCCCTCTAATAGAACAACTACTATTTTTCCATGATCACACATTAATAATTTTATTAATAATCACAATTTTAGTAGGATATATTATAACAAGATTATTTTTTAATAAATTTAACTATCGATACTTATTAGAAGGTCAAATAATTGAATTAATTTGAACAATTTTACCTGCAATTACCTTAATTTTTATCGCTCTACCCTCTCTTCGTCTTCTTTATCTTTTAGACGAAATTAATAATCCTTTAATTACTATTAAAACAATTGGCCACCAATGATACTGATCTTATGAATACTCAGATTTTAAAAATATTGAATTTGACTCATACATAATCCCATCAAATGAATTAAAAAAATTTAACTTTCGATTATTAGATGTTGATAATCGAATTTCTGTCCCTTTTAATACACAAATTCGTATACTTGTTACAGCCGCAGACGTACTCCACTCATGAACTATCCCTACTCTAAGAGTAAAA
Atheta_celata_N2	ATAGTTGGAACCTCACTAAGATTACTAATTCGAGCTGAATTAGGAAACCCCGGATCTTTAATTGGTGATGACCAAATTTATAATGTAATTGTTACTGCTCATGCTTTTGTTATAATTTTTTTTATAGTAATACCAATTGTTATTGGAGGATTTGGAAATTGATTAATTCCACTAATATTAGGAGCCCCAGATATAGCATTTCCTCGTATAAATAATATAAGATTCTGACTTTTACCTCCTTCTTTAACTCTTTTACTAATAAGAAGTATAGTCGAAAGAGGGACTGGAACTGGTTGAACAGTTTATCCACCCCTATCTTCTAATATTGCCCATGGTGGAGCTTCAGTAGATTTAGCTATTTTCAGGCTTCACTTAGCAGGAATTTCATCTATTCTAGGAGCTGTAAATTTCATTTCAACAGTAATTAATATACGATCAACAGGAATTTCATTTGATCGAATACCTTTATTTGTTTGATCAGTTGCAATTACAGCTTTACTTCTTTTACTTTCTCTCCCAGTATTAGCAGGAGCAATTACTATACTTTTAACAGATCGAAATTTAAATACTTCTTTTTTTGACCCTGCAGGTGGGGGTGACCCCATTCTTTATCAACATTTGTTTTGATTTTTTGGTCACCCTGAAGTTTATATTCTAATTTTACCTGGGTTTGGGATAATTTCCCATATTATTAGCCAAGAAAGAGGTAAAAAGGAAACCTTTGGAACCTTAGGAATAATTTACGCAATAATAGCTATTGGATTACTTGGATTCGTAGTATGAGCCCATCATATATTTACAGTAGGAATAGATGTTGATACTCGTGCTTACTTTACTTCAGCAACTATAATTATTGCTGTTCCTACAGGAATTAAAATTTTTAGATGATTAGCTACACTCCATGGAACTCAAATTAATTATTCACCTTCAATACTATGAGCCTTGGGGTTTGTATTTTTATTTACAGTAGGAGGATTAACTGGAGTAATTTTAGCTAATTCCTCAATTGATATTATTCTTCATGATACTTACTACGTTGTTGCTCATTTTCATTATGTTCTTTCTATAGGAGCTGTATTTGCGATTATAGCAGGATTAATTCAATGATTTCCTTTATTCACAGGATTAACTTTAAATGAAAATTTTTTAAAAATTCAATTTTTAACTATATTTATTGGAGTAAATTTAACATTTTTTCCTCAACATTTTTTAGGTTTAGCAGGGATACCTCGACGATATTCTGATTACCCAGATGCTTATACTACTTGAAATGTAATTTCATCTATTGGAAGATTAATTTCATTAATTAGAATTATTTTTTTAATCATTATTCTTTGAGAAAGATTTTCTACTATACGAAAAAGAATTTCTTCTTTAAATTTATCCTCCTCCATTGAATGATTACAAAATATGCCTCCTTCTGAACACAGATACTCTGAATTACCTATACTTTCTAAT-------------TTCTAATATGGCAGAATAGTGCAATGGATTTAAGAACCGTTTAT-AAAG---TTTATA----CTTT-TTTTAGAAAA------ATGGCAACATGAAAAACTTTGACTATTCAAGATAGAGCCTCCCCTCTAATAGAACAACTACTATTTTTCCATGATCACACATTAATAATTTTATTAATAATCACAATTTTAGTAGGATATATTATAACAAGATTATTTTTTAATAAATTTAACTATCGATACTTATTAGAAGGTCAAATAATTGAATTAATTTGAACAATTTTACCTGCAATTACCTTAATTTTTATCGCTCTACCCTCTCTTCGTCTTCTTTATCTTTTAGACGAAATTAATAATCCTTTAATTACTATTAAAACAATTGGCCACCAATGATACTGATCTTATGAATACTCAGATTTTAAAAATATTGAATTTGACTCATACATAATCCCATCAAATGAATTAAAAAAATTTAACTTTCGATTATTAGATGTTGATAATCGAATTTCTGTCCCTTTTAATACACAAATTCGTATACTTGTTACAGCCGCAGACGTACTCCACTCATGAACTATCCCTACTCTAAGAGTAAAA
Atheta_cinnamoptera	ATAGTAGGAACATCTCTTAGATTACTGATTCGTGCTGAATTAGGAAACCCTGGTTCCTTAATTGGAGATGATCAAATTTATAACGTTATTGTAACAGCCCATGCTTTTATCATAATTTTTTTCATAGTAATGCCAATTGTAATTGGTGGATTTGGAAATTGATTAGTTCCATTAATATTAGGAGCGCCAGATATGGCATTCCCTCGAATAAATAACATAAGATTTTGACTACTTCCCCCTTCATTAACACTTTTATTGATGAGAAGAATAGTTGAAAGTGGTGCAGGAACAGGTTGAACTGTGTACCCTCCACTATCTTCTAATATTGCTCATGGCGGATCTTCAGTTGATTTAGCTATTTTTAGACTTCATTTAGCCGGAATCTCATCAATTTTAGGTGCTGTAAACTTTATTTCAACTGTTGTTAATATACGATCAACAGGAATTTCATTTGATCGAATACCTTTATTTGTATGATCAGTAGCTATTACTGCCCTACTATTGTTACTATCTCTACCTGTGTTAGCTGGGGCTATTACAATACTATTAACAGATCGAAATTTAAATACTTCATTTTTCGATCCTGCTGGAGGTGGAGACCCAATTCTTTACCAACACTTATTCTGATTCTTTGGGCATCCTGAAGTTTACATTTTAATTTTACCTGGGTTTGGTATAATTTCCCATATTATTAGACAGGAAAGAGGTAAAAAGGAAACTTTTGGAACTTTAGGAATAATTTATGCTATAATAGCAATTGGATTATTAGGATTTGTCGTATGGGCTCATCACATATTTACTGTAGGAATAGACGTCGATACTCGAGCATATTTTACATCAGCCACTATAATTATTGCAGTTCCCACTGGAATTAAAATTTTCAGTTGATTAGCTACTCTTCACGGAACTCAAATTAATTATTCACCTTCGATATTATGAGCATTAGGATTCGTATTTTTATTTACTGTAGGAGGATTAACTGGGGTTATTTTGGCAAACTCATCAATTGATATTATTTTACATGATACTTACTACGTTGTTGCCCATTTCCATTATGTGCTTTCTATAGGAGCTGTATTTGCTATTATAGCTGGATTAATTCAATGATTCCCACTTTTTACTGGATTAACACTTAATGAAAATTTTTTAAAAATTCAATTTTTAACAATATTTATTGGCGTAAATTTAACATTCTTCCCACAACATTTCCTAGGATTAGCTGGTATACCTCGTCGTTATTCTGATTATCCAGATGCATACACAACTTGAAATGTTATTTCATCAATTGGAAGATTAATTTCATTAGTAAGAATTATTTTCTTAATTTTTATTTTATGAGAAAGATTTACTTCTGTGCGAAAAAGAATTTCATCTTTAAATTTATCAGCATCAATTGAATGATTACAAACTATACCACCTGCTGAACATAGTTACTCAGAATTACCTATACTTTCTCAC-------------TTCTAATATGGCAGATTAGTGCGATGGATTTAAGTCCCATATAT-AAAG---TTTAAA----CTTT-TTTTAGAAA-------ATGGCAACATGAAAAACTTTAACCATTCAAGACAGTGCTTCACCATTAATAGAACAATTAATATTTTTCCACGATCATACTTTGATAATTTTATTAATAATCACTGTTTTAGTAGGCTATATTATAGCAAGATTATTTTTTAATAAGTTTAACTACCGGTACCTACTAGAAGGTCAAATAATTGAGTTAATTTGAACTATTCTACCAGCAATTACTTTAATTTTTATTGCGCTTCCATCTCTACGACTTTTATACTTACTAGATGAAATTAATAACCCTCTTATTACTATTAAAACTATTGGACATCAATGATATTGATCATATGAATATTCAGATTTTAAAAATATTGAATTTGACTCATATATAATTCCCACAAATGAAATACATAATTATAATTTTCGTTTACTAGATGTCGATAACCGAATTGTTGTACCTTTTAATTCACAAATTCGAATACTAGTAACTGCAGCAGATGTTCTACATTCTTGAACTATCCCATCTTTAAGAGTAAAA
Atheta_contristata	ATAGTAGGAACCTCATTAAGATTATTAATTCGAGCTGAATTAGGGAACCCCGGATCATTAATTGGGGATGACCAAATCTATAATGTTATTGTTACAGCACATGCTTTTATTATAATTTTTTTCATAGTTATACCTGTTGTAATTGGAGGATTTGGAAATTGACTAGTTCCATTAATGCTAGGAGCCCCAGACATAGCATTTCCTCGAATAAACAATATAAGATTCTGACTTCTTCCTCCTTCATTAACATTACTTTTAATAAGAAGAATAGTTGAAAGAGGAGCTGGAACAGGATGAACTGTTTATCCCCCTTTATCTTCTAATATTGCACATGGAGGATCTTCTGTTGATTTAGCAATTTTTAGACTTCATTTAGCAGGTATTTCATCTATTTTAGGAGCTGTCAATTTTATTTCAACCGTAATTAACATACGATCAACAGGAATTTCATTTGACCGAATACCTTTATTTGTATGATCAGTTGCAATTACCGCTTTACTCCTACTTCTATCATTACCTGTTTTAGCAGGTGCTATTACAATACTATTAACAGATCGAAATTTAAATACTTCTTTTTTTGATCCAGCAGGAGGAGGAGACCCAATTCTATATCAACATTTATTTTGATTTTTTGGACATCCAGAAGTTTATATTTTAATTCTACCTGGATTTGGAATAATTTCACATATTATTAGACAAGAAAGAGGAAAAAAGGAAACTTTTGGAACATTAGGAATAATTTATGCTATAATAGCAATTGGTTTATTAGGTTTTGTTGTTTGAGCTCATCATATATTTACTGTAGGAATAGATGTTGATACACGAGCTTACTTTACCTCAGCAACTATAATTATTGCAGTTCCTACAGGAATTAAAATTTTTAGATGATTAGCTACATTACATGGTACTCAAATTAATTATTCACCTTCAATATTATGAGCTTTAGGATTTGTATTCTTATTTACTGTTGGAGGATTAACTGGAGTAATTCTAGCTAATTCATCAATTGATATTATTCTTCATGACACTTATTATGTAGTTGCTCACTTTCATTATGTATTATCTATAGGAGCAGTATTTGCAATTATAGCTGGATTAATTCAATGATTCCCTTTATTTACAGGACTAACTTTAAATGAAAATTTTTTAAAAATTCAATTTTTAACAATATTTATTGGAGTAAATTTAACTTTTTTTCCACAACACTTTCTTGGATTAGCAGGTATACCTCGACGGTACTCTGACTATCCAGATGCTTATACAACTTGAAACGTTATCTCATCAATTGGTAGATTAATTTCATTAGTAAGAATTATTTTTTTAATTTTTATTTTATGAGAAAGATTCTCTTCAATACGAAAAAGAATTTCATCTATAAATTTATCCTCATCAATTGAATGATTACAATCAATACCTCCTGCTGAACATAGCTACTCTGAATTGCCTATACTTTCACAT-------------TTCTAATGTGGCAGATTAGTGCAATGGATTTAAGTCCCATATAT-AAAG---TTTATA----CTTT-TTTTAGAAA-------ATGGCAACATGAAAAACTTTAACAATCCAAGATAGAGCTTCCCCTTTAATAGAACAATTAATATTTTTCCATGATCATACTTTAATAATTTTGTTAATAATTACAGTTTTAGTAGGATATATTATAGCTAGCTTATTTTTTAATAAATTTAACTATCGATACTTGCTTGAAGGTCAAATAATTGAACTTATTTGAACAATTCTTCCAGCTATTACTTTAATTTTTATTGCTTTACCCTCATTACGACTACTTTATTTATTAGATGAAATTAATAATCCTCTAATTACTATTAAAACTATTGGACATCAATGATACTGATCATATGAATATTCTGATTTTAAAAATATTGAATTTGATTCTTATATAATTCCTACAAATGAATTAAAATCCTTTAACTTCCGTTTATTAGATGTTGATAATCGAATTGTAGTACCATTTAATGCACAAATTCGAATATTAGTAACTGCTGCTGACGTACTTCACTCTTGAACTATTCCATCTTTAAGAGTAAAA
Atheta_crassicornis	ATAGTTGGAACTTCTTTAAGATTATTAATTCGAGCTGAATTAGGAAATCCCGGTTCATTAATTGGAGATGATCAAATTTATAATGTTATTGTTACAGCTCATGCTTTCGTTATAATTTTTTTTATAGTTATGCCAATTGTAATTGGTGGATTTGGAAATTGACTTGTTCCCTTAATATTAGGAGCCCCAGATATAGCATTTCCTCGAATAAACAATATAAGATTTTGGCTTTTACCTCCTTCTTTAACACTTTTACTAATAAGAAGTATAGTTGAAAGAGGAGCAGGAACTGGATGAACAGTATACCCTCCTTTATCTTCAAATATTGCTCATGGAGGTTCATCAGTTGATTTAGCAATTTTTAGTTTACATCTTGCAGGAATTTCATCAATTCTTGGTGCCGTAAACTTCATTTCAACTGTAATTAATATACGATCAGTTGGTATTTCATTTGATCGAATACCTTTATTTGTTTGATCAGTAGCAATTACAGCTCTTTTATTACTTCTTTCCTTACCAGTATTAGCCGGTGCTATTACAATACTACTTACTGATCGAAATCTAAATACTTCTTTTTTCGATCCAGCAGGAGGAGGAGATCCTATTCTTTATCAACATTTATTTTGATTCTTTGGTCATCCAGAAGTTTACATTTTAATTTTACCTGGATTTGGTATAATTTCACATATTATTAGACAAGAAAGAGGTAAAAAGGAAACTTTTGGAACTCTAGGAATAATTTATGCAATAATAGCAATTGGATTATTAGGATTTGTAGTTTGAGCTCATCACATATTTACAGTAGGAATAGATGTAGACACTCGAGCTTATTTTACTTCAGCTACAATAATTATTGCTGTTCCTACAGGAATTAAAATTTTTAGATGATTAGCTACATTACATGGAACTCAAATTAATTATTCACCGGCTATATTATGAGCTTTAGGGTTTGTATTCTTATTTACAGTTGGAGGTTTAACTGGTGTAATTTTAGCAAATTCTTCTATTGACATTATCCTTCATGATACTTATTATGTAGTAGCCCACTTCCATTATGTACTTTCCATAGGAGCTGTATTTGCTATTATAGCTGGATTAATTCAATGATTTCCTTTATTTACAGGTTTAACTCTTAATGAAAACTTCTTAAAAATTCAATTTTTAACTATATTCATTGGAGTGAATTTAACATTTTTTCCACAACATTTTCTAGGTTTAGCTGGGATACCTCGACGATATTCTGATTATCCAGATGCTTACACAACCTGAAATGTAATTTCATCAATTGGAAGATTAATTTCATTAGTAAGAATTATTTTTTTAATTTTTATTTTATGAGAAAGATTTACTTCAATACGAAAAAGACTATCATCTTTAAATTTATCATCATCAATTGAATGATTACAATCAATACCTCCTGCTGAACATAGTTATTCAGAATTACCTATACTTTCAAAT-------------TTCTAATATGGCAGAATAGTGCAATGGACTTAAGTCCCATATAT-AAAG---TTTAAC----CTTT-TTTTAGAAAAAA----ATGGCAACATGAAAAACTTTAACTATTCAAGATAGTGCATCTCCATTAATAGAACAATTAATATTTTTCCATGATCACACATTAATAATTTTATTAATAATTACTACTTTAGTAGGGTATATTATATCTAGATTATTTTTTAATAGATTTAATTATCGATATTTACTAGAAGGTCAAATAATTGAATTAATTTGAACAATTCTACCAGCAATTACTTTAATTTTTATTGCTTTACCTTCTCTACGTTTATTATATTTATTAGATGAAATTAATAATCCTTTAATTACCATTAAAACTATTGGCCATCAATGATATTGATCTTATGAATATTCAGATTTTAAAAATATTGAATTTGATTCATATATAATTCCTACTAATGAATTAAATAGTTATAATTTTCGATTATTAGATGTTGATAATCGAATTGTTGTCCCATTTAATTCTCAAATTCGTATATTAGTAACTGCTGCAGATGTTTTACATTCATGAACAATTCCATCTTTAAGAGTAAAA
Atheta_dadopora	ATAGTTGGAACTTCTTTAAGATTACTAATTCGAGCTGAATTAGGAAATCCTGGATCATTAATTGGAGACGATCAAATTTATAATGTGATTGTTACAGCTCACGCCTTTGTTATAATTTTTTTTATAGTAATACCTATTGTAATTGGAGGATTTGGAAACTGATTAATTCCTTTAATACTAGGAGCTCCTGATATAGCTTTCCCTCGAATAAATAATATAAGATTTTGATTATTACCTCCTTCTTTAACTTTACTTTTAATAAGAAGAATAGTTGAAAGAGGAGCTGGAACAGGATGAACTGTTTACCCACCTCTTTCTTCTAATATTGCACATGGAGGAGCTTCTGTTGATTTGGCAATTTTTAGCCTTCACTTAGCTGGTATTTCTAGTATTTTAGGAGCCGTAAATTTTATTTCTACAGTAATTAATATACGATCAACAGGAATTTCTTTTGACCGAATACCTCTTTTTGTTTGAAGAGTAGCTATTACTGCTTTATTATTACTTCTTTCATTACCTGTATTAGCAGGAGCTATCACTATACTTTTAACAGATCGAAATCTAAATACATCTTTTTTTGATCCCGCTGGAGGAGGAGACCCAATTCTATATCAACATTTATTTTGATTTTTTGGACACCCTGAAGTTTACATTTTAATTCTCCCTGGATTTGGAATAATTTCACATATTATTAGACAAGAAAGAGGAAAAAAAGAAACTTTTGGAACTTTAGGAATAATTTATGCTATAATAGCAATTGGATTATTAGGATTTGTAGTTTGAGCTCATCATATATTTACAGTTGGAATAGATGTAGATACTCGAGCTTATTTTACTTCAGCTACTATAATTATTGCAGTACCAACAGGTATTAAAATTTTTAGATGATTAGCTACTCTCCATGGAACTCAAATTAATTATTCTCCTTCAATGCTTTGAGCATTAGGGTTTGTTTTTTTATTTACAGTTGGAGGATTAACAGGAGTAATTTTAGCTAATTCTTCAATTGATATTATTTTACATGATACATATTATGTTGTTGCTCATTTTCATTATGTACTTTCTATAGGAGCAGTATTTGCTATTATAGCAGGTTTAATTCAATGATTCCCTTTATTCACAGGATTAACATTAAACGAAAATTTTTTAAAAATTCAATTTTTAACAATATTTATTGGAGTAAATTTAACTTTTTTCCCACAACATTTTCTTGGATTAGCTGGTATACCCCGTCGTTATTCAGATTATCCTGATGCGTATACTACTTGAAATGTAATTTCATCAATTGGAAGATTAATCTCATTAGTAAGAATTATTTTTTTAATTATTATTTTATGAGAAAGATTCACTTCATTACGAAAAAGTATTTCTTCATTAAATTTAACTTCTTCAATTGAATGACTACAAAATATACCACCAGCTGAGCATAGTTATTCAGAATTACCAATACTATCCAAT-------------TTCTAATATGGCAGATTAGTGCAATGGATTTAAGTCCCATTTAT-AAAG---ATTATA----CTTT-TTTTAGAAA-------ATGGCAACATGAAAAACTTTAACTATTCAAGATAGTGCTTCCCCATTAATAGAACAATTATTATTTTTTCATGATCATACATTAATAATTTTATTAATAACTACAACTCTTGTAGGATATATTATAACAAGTCTTTTCTTTAACAAATTTAATTATCGTTATTTACTTGAAGGTCAAATAATTGAATTAATTTGAACAATTTTACCTGCTATTACATTAATTTTTATTGCACTTCCCTCACTACGATTATTATACTTATTAGATGAAATTAATAATCCATTAATTACTATTAAAACAATTGGACATCAATGATATTGATCCTATGAATATTCTGATTTCAAAAATATTGAATTTGATTCTTATATGATTCCTACAAATGAATTAAAAAATTTTAATTTCCGTCTTTTAGACGTAGACAATCGTATTGTTATCCCATTTAATTCTCAAATTCGAATATTAGTTACAGCTGCTGACGTACTTCATTCATGAACAATTCCCTCTTTAAGAGTAAAA
Atheta_gagatina_N1	ATAATTGGGACATCTCTCAGATTATTAATTCGGGCTGAACTTGGAAATCCAGGCTCATTAATTGGTGACGATCAAATTTATAATGTAATTGTCACCGCTCATGCATTTATTATGATTTTTTTTATAGTTATACCAATTGTTATTGGAGGTTTCGGAAATTGATTAGTTCCCTTAATATTAGGAGCTCCAGATATAGCTTTTCCTCGAATAAATAATATAAGATTTTGACTTTTACCCCCATCTTTAAGCCTTCTCTTAATAAGAAGAATAGTAGAAAGAGGGGCTGGTACAGGTTGAACTGTTTATCCTCCTCTTTCTTCTAATATTGCACATGGAGGATCTTCAGTCGATTTAGCTATTTTTAGTCTTCATTTAGCAGGAATTTCATCAATCTTAGGAGCTGTAAATTTTATTTCAACAGTAATTAATATACGATCTACAGGAATCTCTTTTGATCGAATACCCTTATTTGTTTGATCTGTAGTTATTACAGCATTACTTCTTTTACTTTCATTACCAGTTTTAGCAGGAGCTATCACAATATTACTAACTGATCGAAATTTAAATACATCATTTTTTGATCCAGCTGGTGGAGGAGACCCAATTCTTTATCAACATTTATTTTGATTTTTTGGACACCCAGAAGTTTATATTTTAATTTTACCTGGATTTGGAATAATTTCCCATATTATTAGACAAGAAAGAGGTAAAAAGGAAACTTTTGGGACTTTAGGAATAATTTATGCTATAATAGCAATTGGATTATTAGGATTTGTTGTATGAGCTCATCATATATTTACTGTTGGAATAGATGTTGATACTCGCGCTTATTTTACTTCTGCAACTATAATTATTGCTGTTCCAACAGGAATTAAAATTTTCAGATGATTAGCAACTCTTCATGGAACTCAAATTAACTATTCCCCTTCTATACTATGAGCTTTAGGGTTTGTTTTTTTATTTACTGTAGGAGGATTAACTGGAGTAATTTTAGCTAATTCCTCAATTGATATTATTTTACATGATACATACTATGTAGTTGCTCATTTTCATTATGTTCTTTCAATAGGAGCTGTATTTGCAATTATAGCTGGATTAATTCAATGATTTCCATTATTTACTGGTCTTACATTAAATGAAAATTTTTTAAAAATTCAATTTTTAACTATATTTATTGGGGTAAATATCACATTTTTCCCTCAACATTTTCTTGGATTAGCTGGTATACCTCGACGATATTCTGATTATCCAGATGCTTATACTACATGAAATGTAATTTCTTCTATTGGTAGATTAATTTCTCTTGTAAGAATTATTTTTTTAATTTTTATTCTTTGAGAAAGATTCTCATCAATACGAAAAAGATTATCATCATTAAATTTATCATCTTCAATTGAATGATTACAAACTATACCTCCGGCTGAACATAGCTACTCTGAATTACCTATGCTTTCGCAT-------------TTCTAATATGGCAGATTAGTGCAATGGATTTAAGCCCCATATAT-AAAG---TTTATTG---CTTT-TTTTAGAAA-------ATGGCAACATGAAAAACTTTAACTGTCCAAGATAGTGCTTCTCCTTTAATAGAACAATTAATATTTTTCCACGATCATACATTAATAATTTTATTAATAATTACAATACTAGTAGGATATATTATAAGAAGATTATTTTTCAATAAATTTAATTACCGATATCTATTAGAAGGTCAAATAATTGAATTAATTTGAACTATTCTCCCTGCAATTACATTAATTTTTATTGCATTACCATCATTACGACTTCTTTATCTTTTAGATGAAATTAATAATCCTTTAATTACTATTAAAACAATTGGACATCAATGATATTGATCTTATGAATATTCAGATTTTAAAAATATTGAATTTGACTCATATATAATTCCCATAAATGAGATAAATAATTTTAATTTTCGTTTATTAGATGTAGATAATCGAATTGTAGTACCTTATAATTCCCAAATTCGAATATTAGTTACTGCTGCAGACGTTCTTCATTCATGAACTATTCCCTCTCTTAGAGTAAAA
Atheta_gagatina_N2	ATAATTGGGACATCTCTCAGATTATTAATTCGGGCTGAACTTGGAAATCCAGGCTCATTAATTGGTGACGATCAAATTTATAATGTAATTGTCACCGCTCATGCATTTATTATGATTTTTTTTATAGTTATACCAATTGTTATTGGAGGTTTCGGAAATTGATTAGTTCCCTTAATATTAGGAGCTCCAGATATAGCTTTTCCTCGAATAAATAATATAAGATTTTGACTTTTACCCCCATCTTTAAGCCTTCTCTTAATAAGAAGAATAGTAGAAAGAGGGGCTGGTACAGGTTGAACTGTTTATCCTCCTCTTTCTTCTAATATTGCACATGGAGGATCTTCAGTCGATTTAGCTATTTTTAGTCTTCATTTAGCAGGAATTTCATCAATCTTAGGAGCTGTAAATTTTATTTCAACAGTAATTAATATACGATCTACAGGAATCTCTTTTGATCGAATACCCTTATTTGTTTGATCTGTAGTTATTACAGCATTACTTCTTTTACTTTCATTACCAGTTTTAGCAGGAGCTATCACAATATTACTAACTGATCGAAATTTAAATACATCATTTTTTGATCCAGCTGGTGGAGGAGACCCAATTCTTTATCAACATTTATTTTGATTTTTTGGACACCCAGAAGTTTATATTTTAATTTTACCTGGATTTGGAATAATTTCCCATATTATTAGACAAGAAAGAGGTAAAAAGGAAACTTTTGGGACTTTAGGAATAATTTATGCTATAATAGCAATTGGATTATTAGGATTTGTTGTATGAGCTCATCATATATTTACTGTTGGAATAGATGTTGATACTCGCGCTTATTTTACTTCTGCAACTATAATTATTGCTGTTCCAACAGGAATTAAAATTTTCAGATGATTAGCAACTCTTCATGGAACTCAAATTAACTATTCCCCTTCTATACTATGAGCTTTAGGGTTTGTTTTTTTATTTACTGTAGGAGGATTAACTGGAGTAATTTTAGCTAATTCCTCAATTGATATTATTTTACATGATACATACTATGTAGTTGCTCATTTTCATTATGTTCTTTCAATAGGAGCTGTATTTGCAATTATAGCTGGATTAATTCAATGATTTCCATTATTTACTGGTCTTACATTAAATGAAAATTTTTTAAAAATTCAATTTTTAACTATATTTATTGGGGTAAATATCACATTTTTCCCTCAACATTTTCTTGGATTAGCTGGTATACCTCGACGATATTCTGATTATCCAGATGCTTATACTACATGAAATGTAATTTCTTCTATTGGTAGATTAATTTCTCTTGTAAGAATTATTTTTTTAATTTTTATTCTTTGAGAAAGATTCTCATCAATACGAAAAAGATTATCATCATTAAATTTATCATCTTCAATTGAATGATTACAAACTATACCTCCAGCTGAACATAGCTACTCTGAATTACCTATGCTTTCGCAT-------------TTCTAATATGGCAGATTAGTGCAATGGATTTAAGCCCCATATAT-AAAG---TTTATTG---CTTT-TTTTAGAAA-------ATGGCAACATGAAAAACTTTAACTGTCCAAGATAGTGCTTCTCCTTTAATAGAACAATTAATATTTTTCCACGATCATACATTAATAATTTTATTAATAATTACAATACTAGTAGGATATATTATAAGAAGATTATTTTTCAATAAATTTAATTACCGATATCTATTAGAAGGTCAAATAATTGAATTAATTTGAACTATTCTCCCTGCAATTACATTAATTTTTATTGCATTACCATCATTACGACTTCTTTATCTTTTAGATGAAATTAATAATCCTTTAATTACTATTAAAACAATTGGACATCAATGATATTGATCTTATGAATATTCAGATTTTAAAAATATTGAATTTGACTCATATATAATTCCCATAAATGAGATAAATAATTTTAATTTTCGTTTATTAGATGTAGATAATCGAATTGTAGTACCTTATAATTCCCAAATTCGAATATTAGTTACTGCTGCAGACGTTCTTCATTCATGAACTATTCCCTCTCTTAGAGTAAAA
Atheta_graminicola_N1	ATAGTAGGAACTTCATTAAGATTGTTAATTCGAGCTGAATTAGGAAACCCCGGATCACTAATTGGGGATGACCAAATTTATAATGTTATTGTTACAGCCCATGCATTTATCATAATTTTTTTTATGGTTATACCTGTTGTAATTGGAGGATTTGGAAATTGATTAATTCCATTAATGCTAGGAGCCCCAGACATAGCATTCCCTCGGATAAATAACATAAGATTTTGATTACTTCCCCCTTCACTAACTCTACTTTTAATAAGAAGAATAGTTGAAAGAGGAGCAGGAACTGGATGAACTGTTTATCCTCCACTTTCTTCCAATATTGCTCATAGTGGATCTTCAGTTGATTTAGCAATTTTTAGTCTTCATTTAGCTGGAATTTCATCAATCTTAGGAGCAGTAAATTTCATTTCAACCGTAATTAATATACGATCAACAGGAATTTACTTTGATCGAATACCTCTATTTGTTTGATCAGTAGCAATTACAGCTTTATTACTTCTTCTATCTTTACCTGTTTTAGCTGGTGCTATTACAATATTACTTACAGATCGAAATTTAAATACTTCCTTTTTTGACCCAGCTGGTGGCGGAGATCCAATTTTATACCAACATTTATTTTGATTTTTTGGGCACCCAGAAGTTTACATTTTAATTTTACCTGGATTTGGAATAATTTCCCATATTATTAGACAAGAAAGAGGAAAAAAAGAAACTTTTGGAACATTAGGAATAATTTATGCTATAATAGCAATTGGATTATTAGGATTTGTAGTATGAGCACATCATATATTTACTGTTGGAATAGATGTGGATACTCGAGCTTACTTTACTTCAGCAACTATAATCATTGCTATTCCTACAGGAATTAAAATTTTTAGTTGATTAGCTACTTTACACGGAACTCAAATTAATTATTCTCCATCAATACTATGAGCACTAGGATTTGTTTTTTTATTTACTGTTGGAGGATTAACTGGAGTTATTTTAGCTAATTCTTCAATTGATATTATTTTACATGATACTTATTATGTAGTTGCTCATTTTCATTATGTATTATCTATAGGAGCAGTATTTGCAATTATAGCAGGATTAATTCAATGATTCCCTTTATTCACAGGATTAACACTTAATGAAAATTTTTTAAAAATTCAATTTTTAACTATATTCATCGGAGTAAATTTAACTTTTTTCCCTCAACATTTTTTAGGATTAGCAGGAATACCTCGACGATATTCTGATTACCCAGATGCTTATACAACTTGAAATGTTATTTCATCTATTGGTAGATTAATCTCATTAGTAAGAATTATTTTTTTAATTTTTATTCTATGAGAAAGATTCTCTTCAATACGAAAAAGAATTTCATCTTTAAATTTGTCTTCCTCAATTGAATGATTACAATCAATACCACCTGCTGAACATAGATACTCTGAATTACCTATACTTTCACAT-------------TTCTAATGTGGCAGATTAGTGCAATGGACTTAAGTCCCATATAT-AAAG---TTTATG----CTTT-TTTTAGAAA-------ATGGCAACATGAAAAACTTTAACAATCCAAGATAGTGCTTCACCATTAATAGAACAATTAATATTCTTCCATGACCATACTTTAATAATTTTATTAATAATTACAGTACTAGTAGGATATATTATAGCTAGATTATTTTTTAACAAATTTAATTATCGATTTCTACTAGAAGGTCAAATAATTGAATTAATTTGAACAATTCTTCCAGCTATTACTTTAATTTTTATTGCCTTACCATCATTACGACTTCTTTATTTATTAGATGAAATTAATAATCCTTTAATTACTATTAAAACTATTGGACATCAATGATACTGATCTTATGAATATTCAGATTTTAAAAATATTGAATTTGATTCTTATATAATTCCAACAAATGAATTAAAATCTTTTAACTTTCGTCTATTAGATGTTGATAACCGAATTGTAATTCCATTTAATTCACAAATTCGAATATTAGTAACTGCTGCTGATGTTCTTCATTCCTGAACAATTCCATCTTTAAGAGTAAAA
Atheta_graminicola_N2	ATAGTAGGAACTTCATTAAGATTATTAATTCGAGCTGAATTAGGAAACCCCGGATCACTAATTGGGGATGACCAAATTTATAATGTTATTGTTACAGCCCATGCATTTATCATAATTTTTTTTATGGTTATACCTGTTGTAATTGGAGGATTTGGAAATTGATTAATTCCATTAATGCTAGGAGCCCCAGACATAGCATTCCCTCGGATAAATAACATAAGATTTTGATTACTTCCCCCTTCACTAACTCTACTTTTAATAAGAAGAATAGTTGAAAGAGGAGCAGGAACTGGATGAACTGTTTATCCTCCACTTTCTTCCAATATTGCTCATAGTGGATCTTCAGTTGATTTAGCAATTTTTAGTCTTCATTTAGCTGGAATTTCATCAATCTTAGGAGCAGTAAATTTCATTTCAACCGTAATTAATATACGATCAACAGGAATTTACTTTGATCGAATACCTCTATTTGTTTGATCAGTAGCAATTACAGCTTTATTACTTCTTCTATCTTTACCTGTTTTAGCTGGTGCTATTACAATATTACTTACAGATCGAAATTTAAATACTTCCTTTTTTGACCCAGCTGGTGGCGGAGATCCAATTTTATACCAACATTTATTTTGATTTTTTGGACACCCAGAAGTTTACATTTTAATTTTACCTGGATTTGGAATAATTTCCCATATTATTAGACAAGAAAGAGGAAAAAAAGAAACTTTTGGAACATTAGGAATAATTTATGCTATAATAGCAATTGGATTATTAGGATTTGTAGTATGAGCACATCATATATTTACTGTTGGAATAGATGTGGATACTCGAGCTTACTTTACTTCAGCAACTATAATCATTGCTATTCCTACAGGAATTAAAATTTTTAGTTGATTAGCTACTTTACACGGAACTCAAATTAATTATTCTCCATCAATACTATGAGCTCTAGGATTTGTTTTTTTATTTACTGTTGGAGGATTAACTGGAGTTATTTTAGCTAATTCTTCAATTGATATTATTTTACATGATACTTATTATGTAGTTGCTCATTTTCATTATGTATTATCTATAGGAGCAGTATTTGCAATTATAGCAGGATTAATTCAATGATTCCCTTTATTCACAGGATTAACACTTAATGAAAATTTTTTAAAAATTCAATTTTTAACTATATTCATCGGAGTAAATTTAACTTTTTTCCCTCAACATTTTTTAGGATTAGCAGGAATACCTCGACGATATTCTGATTACCCAGATGCTTATACAACTTGAAATGTTATTTCATCTATTGGTAGATTAATCTCATTAGTAAGAATTATTTTTTTAATTTTTATTCTATGAGAAAGATTCTCTTCAATACGAAAAAGAATTTCATCTTTAAATTTGTCTTCCTCAATTGAATGATTACAATCAATACCACCTGCTGAACATAGATACTCTGAATTACCTATACTTTCACAT-------------TTCTAATGTGGCAGATTAGTGCAATGGACTTAAGTCCCATATAT-AAAG---TTTATG----CTTT-TTTTAGAAA-------ATGGCAACATGAAAAACTTTAACAATCCAAGATAGTGCTTCACCATTAATAGAGCAATTAATATTCTTCCATGACCATACTTTAATAATTTTATTAATAATTACAGTACTAGTAGGATATATTATAGCTAGATTATTTTTTAACAAATTTAATTATCGATTTCTACTAGAAGGTCAAATAATTGAATTAATTTGAACAATTCTTCCAGCTATTACTTTAATTTTTATTGCCTTACCATCATTACGACTTCTTTATTTATTAGATGAAATTAATAATCCTTTAATTACTATTAAAACTATTGGACATCAATGATACTGATCTTATGAATATTCAGATTTTAAAAATATTGAATTTGATTCTTATATAATTCCAACAAATGAATTAAAATCTTTTAACTTTCGTCTATTAGATGTTGATAACCGAATTGTAATTCCATTTAATTCACAAATTCGAATATTAGTAACTGCTGCTGATGTTCTTCATTCCTGAACAATTCCATCTTTAAGAGTAAAA
Atheta_kenyamontis	ATGGTTGGAACCTCTTTAAGACTGCTAATTCGAGCTGAATTAGGTAACCCCGGATCTTTAATTGGAGACGATCAAATTTATAATGTAATCGTCACTGCCCATGCATTTATTATAATTTTTTTCATGGTCATACCTATTATAATTGGGGGATTTGGAAATTGATTAATCCCATTAATATTAGGAGCTCCTGATATAGCTTTCCCCCGAATAAATAACATAAGATTTTGATTACTTCCCCCATCACTCTCATTACTTCTAATGAGTAGAATAATTGAAAGAGGCGCTGGAACAGGATGAACTGTTTACCCCCCGTTATCCTCTAACATTGCACATGGTGGACCATCAGTGGATTTAGCAATCTTTAGTTTACATTTAGCCGGTATCTCATCAATTTTAGGTGCTGTAAATTTTATTTCTACTGTAATCAACATACGATCTTCTGGAATTACATTTGATCGAATACCGTTATTTGTGTGGTCTGTAGCTATTACTGCATTACTTTTACTACTATCACTACCAGTTTTAGCCGGTGCAATTACCATACTTTTAACAGATCGAAATTTAAATACCTCATTTTTCGACCCTGCCGGTGGTGGTGATCCAATTCTATACCAGCATTTATTTTGATTTTTTGGCCACCCCGAAGTATACATTCTAATTTTACCTGGATTTGGAATAATTTCACATATTATTAGCCAAGAAAGAGGAAAAAAGGAAACCTTTGGTACACTAGGAATAATCTACGCAATAATAGCCATTGGGTTATTAGGATTTGTAGTATGAGCTCACCACATATTTACGGTAGGAATAGATGTGGATACTCGAGCTTATTTTACATCAGCAACTATAATTATTGCAGTTCCCACTGGAATTAAAATTTTTAGTTGATTAGCAACTCTTCATGGAACTCAAATTAACTATTCACCTTCAATATTATGGGCCCTTGGATTTGTTTTTTTATTTACGGTAGGAGGATTAACAGGAGTCATTTTAGCCAATTCATCAATTGATATTATTCTACATGATACTTACTATGTAGTTGCTCATTTTCATTATGTTCTTTCAATGGGAGCTGTTTTTGCAATTATAGCAGGATTAATCCAATGATTCCCATTATTTACTGGGTTAACTTTAAATGAAAATTTTTTAAAAATTCAATTTTTAACCATATTTTTAGGGGTAAATTTAACATTTTTCCCGCAACATTTTCTTGGGTTAGCCGGAATACCTCGACGATATTCTGATTATCCTGATGCATATACTACTTGAAACGTAATTTCATCTATTGGAAGACTAATTTCTCTTATTAGAATTATTTTTCTAATTTTTATTTTATGGGAAAGATTTACTTCAATACGAAAAAGTCTCTCATCCCTTAATCTATCAGCTTCAATTGAGTGACTCCAACTAATACCTCCTGCTGAACATAGGTATTCAGAATTGCCAATACTTTCACAT-------------TTCTAATGTGGCAGATTAGTGCAATGGATTTAAGCCCCATATAT-AAAG---TTTAAG----CTTT-TTTTAGAAA-------ATGGCAACATGAAAAACTTTAACAATTCAAGATAGAGCTTCCCCTTTAATAGAGCAATTAATATTTTTTCACGATCATACTTTAATAATTTTATTAATAATTACAGTATTAGTGGGATATATTATAGCAAGACTATTTTTCAATAAATTTAATTATCGATACTTACTCGAAGGACAAATAATTGAATTAATTTGAACTATTTTACCAGCAGTAACATTAATTTTCATTGCTCTCCCATCTTTACGATTATTATACTTACTAGATGAAATTAATAACCCTTTAATTACTATTAAAACAATTGGCCATCAATGATACTGATCATACGAGTACTCAGATTTCAAAAATATCGAATTTGACTCCTACATAATCCCAACTAATGAATTAAATAACTTCAATTTTCGATTATTAGATGTAGATAATCGAATTGTTATCCCATTTAATTCACAAATCCGAATATTAGTGACTGCTGCTGATGTTCTTCATTCATGAACCATCCCATCCTTAAGAGTAAAA
Atheta_laticollis	ATAGTTGGAACTTCATTAAGATTACTTATTCGAGCAGAATTAGGAAACCCTGGATCTTTAATTGGCGATGACCAAATTTATAACGTAATTGTAACTGCTCATGCTTTTATCATAATTTTTTTCATAGTAATGCCTATCGTAATTGGAGGATTTGGAAATTGGCTTGTACCTTTAATATTAGGAGCCCCTGACATAGCCTTTCCCCGAATAAACAATATAAGATTTTGGCTTCTTCCTCCTTCTTTAACTCTACTTTTAATAAGTAGAATAGTAGAAAGAGGAGCTGGAACTGGTTGAACGGTGTACCCCCCACTATCTTCCAACATTGCTCATGGAGGATCCTCTGTTGATTTAGCCATCTTTAGATTACATTTAGCAGGAATTTCATCTATTTTAGGAGCAGTTAATTTTATTTCTACTGTAATTAATATACGATCAGTAGGAATTACTTTTGATCGAATACCATTATTTGTATGATCTGTAGCTATTACAGCATTACTACTTCTTTTATCCCTACCAGTATTAGCTGGTGCTATTACAATACTTTTAACAGATCGAAATTTAAACACTTCTTTTTTCGACCCCGCTGGTGGAGGAGACCCAATTTTATACCAACATTTATTTTGATTTTTTGGACACCCTGAAGTTTATATCCTTATTCTCCCTGGATTTGGAATAATTTCACATATTATCAGACAAGAAAGAGGGAAAAAGGAAACTTTTGGAACTCTAGGAATAATTTATGCTATGATAGCAATTGGTTTACTTGGATTTGTTGTATGAGCACATCACATATTTACAGTAGGTATAGATGTAGATACTCGAGCTTATTTTACTTCAGCTACTATAATTATTGCAGTACCAACAGGAATTAAAATTTTTAGATGATTAGCTACTCTTCATGGTACTCAAATTAACTACTCCCCATCAATACTTTGAGCTTTAGGGTTCGTATTCTTATTTACAGTTGGAGGATTAACTGGAGTTATTCTTGCTAATTCCTCAATTGATATTATTTTACATGATACTTATTACGTAGTAGCTCATTTCCATTATGTTCTATCAATAGGAGCAGTTTTTGCAATTATAGCAGGATTAATCCAATGATTTCCCTTATTTACAGGATTAACATTAAACGAAAACTTCTTAAAAATTCAATTTTTAACTATATTCCTAGGAGTAAATTTAACATTTTTCCCTCAACATTTTCTTGGATTAGCCGGAATACCTCGACGTTATTCTGATTATCCTGATGCTTACACTACTTGAAACGTAATTTCATCTATCGGAAGACTAATTTCTTTAGTAAGAATTATTTTTTTAATTTTTATTTTATGAGAAAGATTCAACTCAATGCGAAAAAGAGTTTCATCTCTAAATCTATCAGCTTCAATTGAATGATTACAATCTATACCACCATCTGAACATAGATACTCTGAATTACCAATACTTTCACAT-------------TTCTAATGTGGCAGATTAGTGCGATGGATTTAAGTCCCATATAT-AAAG---TTTACG----CTTT-TTTTAGAAA-------ATGGCAACATGAAAAACTTTAACAATCCAAGATAGAGCATCTCCTTTAATAGAGCAACTCATATTCTTCCATGATCATACTTTAATAATTCTACTAATAATTACAACATTAGTAGGATATATTATAGCAAGATTATTTTTTAATAAATTCAATTATCGATATTTATTAGAAGGTCAAATAATTGAATTAATTTGAACAATTTTACCTGCAGTTACATTAATTTTTATTGCCCTCCCATCTCTTCGCTTATTATACTTACTAGATGAAATTAATAACCCATTAATTACTATTAAAACAATCGGACACCAATGATATTGATCATATGAATACTCAGATTTTAAAAATATTGAATTTGATTCTTATATAATTCCTACTAATGAATTAAATAATTTCAATTTTCGATTATTAGATGTTGATAATCGAATCGTTATCCCTTTTAACTCCCAAATTCGAATATTAGTCACTGCTGCAGATGTACTTCACTCATGAACAATCCCATCTTTAAGAGTAAAA
Atheta_membranata	ATAGTTGGAACATCTTTAAGATTACTTATTCGAGCTGAATTAGGTAACCCAGGTTCACTAATTGGGGATGACCAAATTTATAATGTTATTGTTACAGCCCATGCCTTTATTATAATTTTTTTTATAGTTATACCTGTTGTAATTGGAGGATTTGGTAACTGATTAGTACCTCTAATACTAGGAGCTCCAGATATGGCATTCCCTCGTATAAACAACATAAGATTTTGACTACTTCCTCCTTCTTTAACCCTATTACTTATAAGAAGAATAGTAGAAAGTGGAGCTGGTACAGGATGAACAGTTTACCCTCCTCTATCATCAAATATCGCCCATGGAGGTTCATCAGTAGATTTAGCCATTTTCAGCCTGCATTTAGCAGGAATCTCATCAATTCTAGGAGCTGTAAATTTTATTTCAACTGTAATTAATATACGCTCAACAGGAATTTCATTCGATCGAATACCTCTGTTTGTCTGATCAGTAGCAATTACAGCACTTCTTCTTCTTCTTTCTCTCCCAGTTTTAGCCGGTGCAATTACTATACTTTTAACAGACCGAAATTTAAATACATCTTTTTTCGATCCTGCTGGAGGAGGTGACCCTATCCTCTACCAACATTTATTTTGATTTTTTGGTCATCCAGAAGTTTACATTTTAATTCTTCCTGGATTCGGAATAATTTCTCATATTATTAGCCAAGAAAGAGGTAAAAAGGAAACTTTTGGAACTTTAGGAATAATTTATGCTATAATAGCAATTGGATTACTTGGATTCGTAGTTTGAGCCCACCATATATTTACTGTAGGTATAGATGTTGATACACGAGCCTATTTTACTTCAGCTACAATAATTATTGCTGTTCCTACAGGAATTAAAATTTTTAGTTGATTAGCTACTTTACATGGAACTCAAATTAATTACTCACCTTCTATATTATGAGCTTTAGGATTCGTATTCTTATTCACTGTAGGAGGATTAACAGGAGTAATTTTAGCTAATTCATCCATTGACATTATTCTTCACGATACTTACTATGTAGTAGCTCATTTTCATTATGTCCTCTCCATAGGAGCTGTATTTGCAATTATAGCAGGATTAATCCAATGATTCCCTCTATTCACAGGATTAACATTAAACGAAAACTTTTTAAAAATTCAATTTTTAACGATATTTATTGGAGTAAATTTAACTTTTTTTCCTCAACATTTTCTAGGATTAGCAGGTATGCCCCGTCGATATTCTGATTACCCAGATGCATACACAACTTGGAATGTAATCTCATCAATTGGAAGATTAATCTCATTAGTAAGAATTATTTTCTTAATTTTTATTTTATGAGAAAGATTTACATCAATACGAAAAAGAATCTCATCATTAAATTTATCCTCATCAATTGAATGACTACAAACTATACCTCCTACTGAACATAGTTATTCAGAATTGCCAATGCTTTCGCAC-------------TTCTAATGTGGCAGATTAGTGCAATGGATTTAAGCCCCATATAT-AAAG---TTTATA----CTTT-TTTTAGAAA-------ATGGCAACATGAAAAACTTTAACTATTCAAGATAGAGCTTCTCCTTTAATAGAACAACTCATATTTTTCCACGATCATACTTTAATAATTCTACTAATAATTACTGTTTTAGTAGGATATATTATAGCTAGACTTTTTTTTAATAAATTCAATTATCGATATTTACTAGAAGGTCAAATAATTGAACTAATCTGAACTATTCTTCCAGCGTTCACCTTAATCTTTATTGCTCTTCCTTCTTTACGTTTATTATATTTATTAGATGAAATTAATAATCCATTAATTACAATTAAAACTATTGGACATCAATGGTACTGATCATATGAATACTCAGACTTTAAAAATATTGAATTTGATGCTTATATAATTCCTACTAATGAAATAAATAATTACAGCTTTCGACTACTAGATGTAGACAACCGAATTATTATCCCTTTTAATTCCCAAATTCGAATATTAGTAACCGCTGCCGATGTTCTTCATTCCTGAACTATTCCATCTTTAAGAGTAAAA
Atheta_modesta_N1	ATAGTTGGAACTTCTTTAAGATTATTAATTCGAGCCGAATTAGGAAATCCCGGATCATTAATTGGTGATGACCAAATTTATAATGTAATTGTTACAGCCCATGCTTTCATTATGATTTTTTTCATAGTTATGCCGATTGTAATTGGTGGTTTTGGAAATTGATTAGTACCTCTAATATTAGGAGCCCCAGATATGGCGTTTCCTCGAATAAATAATATAAGATTTTGATTATTACCCCCTTCTTTAACACTTTTACTAATAAGAAGAATAGTTGAAAGAGGGGCAGGAACTGGTTGAACAGTTTATCCCCCACTATCCTCAAATATTGCTCATGGAGGTTCTTCAGTTGATCTAGCAATTTTTAGGCTTCATTTAGCGGGTATTTCATCAATTCTTGGAGCCGTAAATTTTATTTCAACTGTAATTAATATACGATCAGTCGGTATTTCATTTGATCGAATACCTCTATTTGTTTGATCAGTTGCAATTACAGCTTTACTTCTCCTTCTTTCTTTACCAGTATTAGCTGGTGCAATTACTATACTATTAACTGACCGAAATTTAAATACTTCTTTTTTTGACCCAGCCGGAGGAGGAGACCCAATTCTTTATCAACACTTATTTTGATTTTTTGGGCACCCAGAAGTCTATATTTTAATTTTACCAGGATTTGGAATAATTTCACATATTATTAGCCAAGAAAGTGGTAAAAAGGAAACTTTTGGAACTCTTGGAATAATTTATGCAATAATAGCAATTGGATTACTAGGATTTGTAGTTTGAGCTCATCATATATTTACAGTAGGTATAGATGTTGATACTCGAGCTTATTTTACTTCAGCTACAATAATTATTGCCGTTCCTACAGGAATTAAAATTTTTAGTTGATTAGCTACATTACATGGAACTCAAATTAACTACTCTCCTTCAATATTATGAGCCTTAGGATTTGTGTTTTTATTTACTGTGGGAGGATTAACAGGAGTAATTTTAGCTAATTCATCAATTGATATCATTCTTCATGATACTTATTATGTAGTTGCTCATTTTCATTATGTACTCTCTATGGGAGCTGTATTTGCAATTATAGCAGGATTAATTCAATGATTTTCCTTATTTACAGGATTGACTCTTAATGAAAATTTTTTAAAAATTCAATTCTTAACTATATTCATTGGAGTAAATTTAACATTCTTTCCACAACATTTTTTAGGATTAGCTGGTATACCTCGACGTTATTCTGATTACCCAGATGCTTATACTACTTGAAATGTAATTTCTTCAATTGGAAGATTAATTTCATTAGTAAGAATTATTTTCTTAATTTTTATTTTATGAGAAAGTTTTACTTCAATGCGTAAAAGAATTTCATCATTAAATTTATCATCATCAATTGAATGATTACAATTAATACCTCCAGCTGAACATAGCTATTCTGAATTGCCAATGCTTTCTAAC-------------TTCTAATGTGGCAGAATAGTGCAATGGACTTAAACCCCATATAT-AAAG---TTTATC----CTTT-CTTTAGAAAAAA----ATGGCAACATGAAAAACTTTGACTATTCAAGACAGTGCTTCACCATTAATAGAACAATTAATATTCTTCCATGACCACACATTAATGATTTTATTAATAATTACTACATTAGTAGGATATGTTATAACAAGATTATTTTTTAATAAATTTAATTATCGATATTTATTAGAAGGTCAAATAATTGAATTAATTTGAACAATTTTACCAGCAATTACTTTAATTTTTATTGCTTTACCTTCTTTACGTTTATTATACTTATTAGATGAAATTAATAATCCTTTAATTACTATTAAAACAATTGGACATCAATGATATTGATCTTACGAATATTCAGATTTTAAAAATATTGAATTTGATTCATATATAATCCCTACAAATGAATTAAGTAATTATAATTTTCGATTACTAGATGTAGATAACCGAATTGTTGTACCATTCAATTCACAAATTCGTATATTAGTAACTGCTGCTGATGTTTTACATTCATGAACAATTCCATCTTTAAGAGTAAAA
Atheta_modesta_N2	ATAGTTGGAACTTCACTAAGATTATTAATTCGAGCTGAATTAGGAAATCCCGGATCATTAATTGGTGATGACCAAATTTATAACGTAATTGTTACAGCTCATGCTTTCATTATGATTTTTTTTATAGTTATACCAATTGTAATTGGTGGTTTCGGAAATTGATTAGTTCCTTTAATACTAGGAGCTCCAGATATAGCATTCCCTCGAATAAATAACATAAGATTTTGACTATTACCCCCTTCATTAACTCTTCTTTTAATAAGAAGAATGGTTGAAAGAGGAGCAGGAACTGGATGAACTGTTTACCCTCCACTATCTTCAAATATTGCTCATGGAGGTTCATCAGTTGATTTAGCAATCTTTAGGCTTCATTTAGCAGGAATTTCATCAATCCTGGGAGCTGTAAATTTTATTTCAACTGTAATTAATATACGATCAATCGGTATTTCATTTGATCGAATACCTTTATTTGTTTGATCAGTTGCAATTACAGCTTTACTTCTTCTTCTTTCATTACCAGTTTTAGCTGGTGCTATTACTATATTATTGACTGATCGAAATTTGAATACTTCTTTTTTCGATCCAGCAGGAGGAGGAGATCCAATTCTTTATCAACATTTATTTTGATTCTTTGGTCATCCTGAAGTTTATATTCTAATTTTACCAGGCTTTGGAATAATTTCACATATTATTAGACAGGAAAGAGGTAAAAAGGAAACTTTTGGAACTCTTGGAATAATTTATGCTATAATAGCAATTGGATTATTAGGATTTGTAGTTTGAGCTCATCATATATTTACAGTAGGTATAGATGTTGATACTCGAGCTTATTTTACTTCAGCCACAATAATTATTGCTGTACCAACAGGAATCAAAATTTTTAGTTGATTAGCTACATTACATGGAACTCAAATTAATTATTCACCTTCTATACTTTGAGCATTAGGATTTGTATTTTTATTCACTGTTGGAGGATTGACTGGAGTAATTTTAGCAAACTCTTCCATTGACATTATCCTTCATGATACTTACTATGTAGTAGCTCATTTTCATTATGTTCTTTCTATGGGAGCCGTATTTGCAATTATAGCAGGATTAATCCAGTGATTTCCTTTATTTACAGGGCTTACTCTCAATGAAAATTTTTTAAAAATTCAATTTTTAACTATATTTATCGGAGTAAATTTAACTTTTTTTCCACAACATTTTTTAGGTTTAGCAGGTATACCTCGACGATATTCTGATTATCCAGATGCTTACACAACTTGAAATGTAATTTCATCAATTGGAAGATTAATTTCATTAATAAGAATCATTTTTTTTATATTTATTTTATGAGAAAGCTTTACTTCAATACGAAAAAGAATTTCGTCATTAAATTTATCATCATCAATTGAATGATTACAATTAATACCTCCTGCTGAACATAGTTATTCTGAATTACCAATACTTTCTAAC-------------TTCTAATATGGCAGAATAGTGCAATGGACTTAAGTCCCATGTAT-AAAG---TTTACC----CTTT-TTTTAGAAA-------ATGGCAACATGAAAAACTTTAACTACTCAAGACAGCGCATCTCCATTAATAGAACAATTAATATTTTTCCATGATCATACATTAATGATTTTATTAATAATTACTACTTTAGTAGGTTACATTATAGCAAGATTATTTTTTAATAAATTTAATTACCGTTATTTATTAGAAGGTCAAATAATCGAATTAATTTGAACAATTCTTCCAGCAATTACTTTAATTTTTATTGCTTTACCTTCTCTACGTTTACTATATCTATTAGATGAAATTAATAATCCTTTAATCACAATTAAAACAATTGGACATCAATGATATTGATCTTATGAATATTCAGATTTCAAAAATATTGAATTTGATTCTTATATAATTCCTACAAATGAATTAAATAATTATAACTTTCGTCTATTAGATGTTGATAATCGAATTGTTATTCCGTTCAATTCACAAATTCGTATATTAGTGACAGCTGCAGATGTTCTTCATTCTTGAACTATCCCATCTTTAAGAGTAAAA
Atheta_pasadenae	ATGGTAGGTACTTCTCTCAGATTATTAATTCGGGCAGAATTAGGTAATCCTGGTTCATTAATTGGAGATGATCAAATTTATAATGTAATTGTAACTGCCCATGCTTTCATTATAATTTTCTTTATAGTTATACCAATTGTAATTGGTGGATTTGGAAATTGACTTGTTCCATTAATATTAGGGGCTCCCGACATGGCATTTCCTCGAATAAATAATATAAGATTTTGATTATTACCACCTTCTTTAACTTTATTGCTAATAAGAAGAATGGTAGAAAGAGGAGCTGGGACAGGTTGAACCGTTTATCCTCCTTTATCTTCTAACATTGCCCATGGAGGTTCTTCAGTAGATTTAGCAATTTTTAGTCTTCATTTAGCAGGAATTTCATCAATTTTAGGAGCTGTAAATTTTATTTCAACAGTAATCAATATACGATCTGTGGGAATTTCATTTGATCGAATACCTTTATTCGTATGATCAGTTGCAATTACAGCTCTTTTACTACTTCTTTCTCTTCCAGTATTAGCTGGAGCTATTACAATACTTTTAACAGATCGAAATTTAAATACTTCTTTTTTTGACCCAGCTGGGGGAGGAGACCCTATTCTTTATCAACATTTATTTTGATTCTTTGGACATCCTGAAGTTTATATTCTTATTTTACCCGGATTTGGAATAATTTCTCATATTATTAGACAAGAAAGAGGTAAAAAGGAAACTTTTGGTACATTAGGTATAATTTATGCTATAATAGCAATTGGTTTATTAGGATTTGTTGTTTGAGCTCATCATATATTCACAGTTGGAATAGATGTTGATACCCGAGCTTATTTTACTTCAGCTACAATAATTATTGCTGTTCCAACTGGAATTAAAATTTTTAGTTGATTAGCAACTCTTCACGGCACTCAAATTAATTATTCTCCATCAATATTATGAGCATTAGGATTCGTATTTTTATTTACAGTTGGAGGTTTAACAGGAGTAATTTTAGCAAATTCTTCTATTGACATTATTTTACATGACACTTATTATGTTGTAGCTCATTTTCATTATGTTCTTTCTATAGGAGCTGTATTTGCTATTATAGCAGGTTTAATTCAATGATTTCCTTTATTTACAGGATTAACTTTAAATGAAAATTTTTTAAAAATTCAATTTTTTACAATATTTTTAGGAGTAAATTTAACTTTTTTCCCACAACATTTTTTAGGCTTAGCCGGAATACCTCGACGATATTCTGATTATCCAGATGCTTATACTACTTGAAACGTAATATCATCAATCGGAAGACTAATTTCTTTAATAAGAATTATTTTTTTAATTTTTATTTTATGGGAAAGATTTAATTCATTACGAAAAAGAATTTCAGCTCTTAATCTTTCTGCTTCTATTGAATGACTCCAATCTATGCCACCTGCAGAACACAGTTATTCAGAATTACCAATATTATCACAT-------------TTCTAATGTGGCAGATTAGTGCAATGGATTTAAGTCCCAAATAT-AAAG---TTTATG----CTTT-CTTTAGAAAA------ATGGCAACATGAAAAACTTTAACTATTCAAGATAGAGCTTCTCCCTTAATAGAACAATTAATATTTTTCCACGATCACACTTTAATAATTTTGTTAATAATTACTGTATTAGTAGGATATATTATAACAAGTTTATTTTTTAATAAATTTAATTATCGATATTTATTAGAAGGCCAAATAATTGAACTTATTTGAACAATTCTTCCTGCAGTAACTTTAATTTTTATTGCTTTACCTTCTTTACGATTACTTTATTTACTTGATGAAATTAATAACCCATTAATCACTATTAAAACTATTGGACATCAATGATACTGATCTTATGAATATTCAGATTTTAAAAATATTGAATTTGATTCTTATATAATTCCTACAAATGAAATAAATAATTATAATTTTCGATTATTAGATGTAGACAATCGAATTGTTATTCCTTTTAATTCTCAAATTCGAATATTAGTTTCAGCTGCTGATGTTCTACATTCATGAACTATTCCTTCCTTAAGAGTTAAA
Atheta_ravilla_N1	ATAGTAGGAACTTCCCTAAGACTACTTATTCGAGCTGAATTAGGTAATCCAGGTTCATTAATTGGAGATGACCAAATTTATAATGTAATTGTTACGGCCCATGCATTTATTATAATTTTTTTTATAGTAATACCAATCGTAATTGGTGGATTTGGAAATTGACTTGTCCCTTTAATATTAGGAGCCCCAGACATAGCTTTTCCCCGAATAAACAATATAAGATTTTGGCTATTACCCCCTTCCTTAACTTTACTTCTAATAAGAAGAATAGTTGAAAGAGGAGCAGGAACAGGATGAACAGTTTACCCACCTCTCTCATCCAATATTGCCCATGGGGGATCTTCTGTTGATTTAGCTATTTTTAGTTTACATTTAGCAGGAATTTCCTCAATTTTAGGTGCAGTAAATTTTATTTCTACAGTTATTAATATACGCTCAACAGGAATCACTTTTGATCGAATACCTCTTTTTGTTTGATCAGTAGTAATTACAGCTTTACTTCTTCTTTTATCTTTACCTGTATTAGCTGGAGCTATCACAATATTATTGACAGATCGAAACTTAAACACCTCTTTTTTTGACCCCGCAGGAGGAGGTGACCCAATTTTATACCAACATTTATTTTGATTCTTTGGCCACCCAGAAGTTTACATTTTAATTCTACCTGGGTTTGGAATAATTTCCCATATTATTAGCCAAGAAAGAGGAAAAAAGGAAACTTTTGGAACTTTAGGAATAATTTATGCCATAATAGCCATTGGTCTTTTAGGATTTGTAGTATGAGCTCATCACATATTTACTGTAGGAATAGATGTAGACACACGAGCCTATTTTACATCAGCTACTATAATTATTGCAGTACCAACAGGAATTAAAATTTTTAGTTGATTAGCAACTTTACATGGGACACAAATTAATTATTCTCCTTCAATATTATGAGCCTTAGGATTTGTTTTTTTATTTACAGTAGGAGGATTAACAGGAGTAATTCTTGCTAACTCATCAATTGATATTATTCTCCATGACACATATTATGTAGTTGCCCATTTTCATTATGTTTTATCTATGGGAGCTGTATTTGCTATTATAGCAGGTTTAATTCAGTGATACCCTTTATTTACCGGATTAACATTAAATGAAAATTTTTTAAAAATTCAATTCTTAACAATATTTATCGGGGTAAATTTAACATTTTTTCCACAACATTTTTTAGGTCTAGCTGGCATACCTCGACGTTACTCTGATTATCCAGATGCCTATACTACATGAAATGTTATTTCTTCAATTGGAAGATTAATTTCCCTCGTAAGAATTATTTTCTTAATTTTTATTTTATGGGAAAGATTTACTTCTATACGTAAAAGAATTTCTTCCATAAATTTATCCTCTTCAATTGAGTGATTACAGTCAATACCTCCTTCTGAACATAGCTATTCAGAATTGCCTATGCTATCAAAT-------------TTCTAATGTGGCAGATTAGTGCAATGGATTTAAGTCCCAAATAT-AAAG---TTTATA----CTTT-TTTTAGAAA-------ATGGCAACATGAAAAACGCTTACTATTCAAGATAGAGCTTCTCCTCTTATAGAACAATTAATATTTTTCCATGATCATACACTAATAATTTTATTAATAATTACTACTTTAGTAGGATATATTATAGCAAGATTATTTTTCAATAAATTTAACTATCGTTATTTGTTAGAGGGTCAAATAATTGAATTAATTTGAACTATTTTACCTGCAATCACTTTAATTTTTATTGCTTTACCATCATTACGTTTATTGTACTTATTAGATGAAATTAACAACCCTTTAATTACTATTAAAACTATCGGACATCAATGATATTGATCTTACGAATATTCAGATTTTAAAAATATTGAATTTGATTCATATATAATTCCTACAAACGAAATAAATTCTTTTAATTTCCGTCTTTTAGATGTAGATAACCGTATTGTAGTTCCCTTCAACTCTCAAATTCGAATGTTAGTGACTGCCTTAGACGTTCTTCATTCGTGAACAATTCCTTCTCTAAGAGTTAAA
Atheta_ravilla_N2	ATAGTAGGAACTTCCCTAAGACTACTTATTCGAGCTGAATTAGGTAATCCAGGTTCATTAATTGGAGATGACCAAATTTATAATGTAATTGTTACGGCCCATGCATTTATTATAATTTTTTTTATAGTAATACCAATCGTAATTGGTGGATTTGGAAATTGACTTGTCCCTTTAATATTAGGAGCCCCAGACATAGCTTTTCCCCGAATAAACAATATAAGATTTTGGCTATTACCCCCTTCCTTAACTTTACTTCTAATAAGAAGAATAGTTGAAAGAGGAGCAGGAACAGGATGAACAGTTTACCCACCTCTCTCATCCAATATTGCCCATGGGGGATCTTCTGTTGATTTAGCTATTTTTAGTTTACATTTAGCAGGAATTTCCTCAATTTTAGGTGCAGTAAATTTTATTTCTACAGTTATTAATATACGCTCAACAGGAATCACTTTTGATCGAATACCTCTTTTTGTTTGATCAGTAGTAATTACAGCTTTACTTCTTCTTTTATCTTTACCTGTATTAGCTGGAGCTATCACAATATTATTGACAGATCGAAACTTAAACACCTCTTTTTTTGACCCCGCAGGAGGAGGTGACCCAATTTTATACCAACATTTATTTTGATTCTTTGGCCACCCAGAAGTTTACATTTTAATTCTACCTGGGTTTGGAATAATTTCCCATATTATTAGCCAAGAAAGAGGAAAAAAGGAAACTTTTGGAACTTTAGGAATAATTTATGCCATAATAGCCATTGGTCTTTTAGGGTTTGTAGTATGAGCTCATCACATATTTACTGTAGGAATAGATGTAGACACACGAGCCTATTTTACATCAGCTACTATAATTATTGCAGTACCAACAGGAATTAAAATTTTTAGTTGATTAGCAACTTTACATGGGACACAAATTAATTATTCTCCTTCAATATTATGAGCCTTAGGATTTGTTTTTTTATTTACAGTAGGAGGATTAACAGGAGTAATTCTTGCTAACTCATCAATTGATATTATTCTCCATGACACATATTATGTAGTTGCCCATTTTCATTATGTTTTATCTATGGGAGCTGTATTTGCTATTATAGCAGGTTTAATTCAGTGATACCCTTTATTTACCGGATTAACATTAAATGAAAATTTTTTAAAAATTCAATTCTTAACAATATTTATCGGGGTAAATTTAACATTTTTTCCACAACATTTTTTAGGTCTAGCTGGCATACCTCGACGTTACTCTGATTATCCAGATGCCTATACTACATGAAATGTTATTTCTTCAATTGGAAGATTAATTTCCCTCGTAAGAATTATTTTCTTAATTTTTATTTTATGGGAAAGATTTACTTCTATACGTAAAAGAATTTCTTCCATAAATTTATCCTCTTCAATTGAGTGATTACAGTCAATACCTCCTTCTGAACATAGCTATTCAGAATTGCCTATGCTATCAAAT-------------TTCTAATGTGGCAGATTAGTGCAATGGATTTAAGTCCCAAATAT-AAAG---TTTATA----CTTT-TTTTAGAAA-------ATGGCAACATGAAAAACGCTTACTATTCAAGATAGAGCTTCTCCTCTTATAGAACAATTAATATTTTTCCATGATCATACACTAATAATTTTATTAATAATTACTACTTTAGTAGGGTATATTATAGCAAGATTATTTTTCAATAAATTTAACTATCGTTATTTGTTAGAGGGTCAAATAATTGAATTAATTTGAACTATTTTACCTGCAATCACTTTAATTTTTATTGCTTTACCATCATTACGTTTATTGTACTTATTAGATGAAATTAACAACCCTTTAATTACTATTAAAACTATCGGACATCAATGATATTGATCTTACGAATATTCAGATTTTAAAAATATTGAATTTGATTCATATATAATTCCCACAAACGAAATAAATTCTTTTAATTTCCGTCTTTTAGATGTAGATAACCGTATTGTAGTTCCCTTCAACTCTCAAATTCGAATGTTAGTGACTGCCTTAGACGTTCTTCATTCGTGAACAATTCCTTCTCTAAGAGTTAAA
Atheta_scapularis_N1	ATAGTAGGAACTTCCCTTAGATTATTAATTCGAGCTGAATTAGGAAATCCTGGTTCATTAATTGGAGATGATCAAATTTATAATGTGATCGTTACAGCTCATGCATTTATCATAATTTTTTTTATAGTAATACCTATTGTAATTGGAGGTTTTGGAAATTGATTAGTTCCTTTAATATTAGGAGCTCCAGACATAGCTTTTCCTCGAATAAATAATATAAGATTTTGATTACTTCCACCTTCTTTAACTCTACTTTTAATAAGAAGAATAGTAGAAAGAGGCGCTGGAACTGGATGAACAGTTTATCCACCTTTATCATCAAATATTGCCCATGGAGGATCTTCAGTTGATTTAGCAATTTTTAGATTGCATTTAGCAGGAATTTCATCAATTCTTGGAGCTGTAAATTTTATTTCTACAGTTATTAATATACGATCCCCAGGAATTTCCTTTGATCGAATACCATTATTTGTATGATCAGTAGCAATTACAGCCTTACTACTATTACTTTCTCTTCCAGTTTTAGCCGGAGCTATTACAATATTATTAACAGATCGAAATTTAAATACTTCATTCTTTGATCCTGCAGGAGGAGGAGATCCAATCTTATACCAACATTTATTTTGATTTTTTGGTCATCCAGAAGTTTACATTTTAATTTTACCAGGATTTGGAATAATTTCCCATATTATTAGTCAAGAAAGTGGAAAAAAGGAAACTTTTGGAACATTAGGAATAATTTATGCAATAATAGCAATTGGATTATTAGGATTTGTAGTTTGAGCTCATCATATATTTACTGTAGGAATAGACGTAGATACTCGAGCTTACTTTACTTCAGCAACAATAATTATTGCTATTCCTACAGGAATTAAAATTTTTAGATGATTAGCTACTCTTCATGGAACTCAAATTATTTATTCCCCCTCAATATTATGAGCCTTAGGTTTTGTTTTTTTATTTACTGTAGGAGGATTAACAGGTGTAATTTTAGCAAATTCATCTATTGACATTATTCTACATGATACTTATTATGTAGTAGCTCATTTTCATTATGTACTTTCTATAGGAGCTGTATTTGCTATTATAGCTGGATTAATTCAATGATTTCCATTATTTACCGGAATAACTTTAAATGAAAATTTTTTAAAAATTCAATTTTTTACAATATTTATTGGAGTTAATCTAACCTTTTTTCCACAACATTTTTTAGGATTAGCAGGTATACCTCGACGATACTCAGATTATCCTGATGCTTATACTTCATGAAATGTTATTTCATCAATTGGAAGATTAATCTCATTAATTAGAATTATTTTTTTAATTTTTATCTTATGAGAAAGAATAAATTCACTACGTAAGAGAATTTCATCAATAAATTTAAACTCTTCAATTGAATGATTACAAAATATACCACCTGCTGAACATAGATACTCTGAATTACCAATGCTTTCTAAC-------------TTCTAATATGGCAGATTAGTGCAATGGATTTAAGTCCCATATAT-AAAG---TTTAAC----CTTT-TTTTAGAAA-------ATGGCAACATGAAAAACTTTATCTATTCAAGACAGTGCTTCTCCATTAATAGAACAATTAATATTTTTCCATGATCATACATTAATAATTTTATTAATAATTACTGCACTAGTAAGATATATAATAACAAGCTTATTTTTTAATAAATTTAATTATCGATTTTTATTGGAAGGACAAATAATTGAACTAATTTGAACAATTCTACCAACAGTTACATTAATTTTTATTGCTTTACCTTCTTTACGATTATTATATTTATTAGATGAAATTAATAATCCCTTAATTACAATTAAAACTATTGGTCATCAATGATATTGATCTTATGAATATTCAGATTTCAAAAATATTGAATTTGACTCCTATATAATTCCAACTAATGAAATAAAAAACTATAATTTTCGTTTATTAGATGTTGATAATCGTATTGCTGTTCCTTTTAATTCACAAATTCGAATACTAGTAACCGCTGCAGATGTTCTTCATTCTTGAACTATTCCATCATTAAGAGTAAAA
Atheta_scapularis_N2	ATAGTAGGAACTTCCCTTAGATTATTAATTCGAGCTGAATTAGGAAATCCTGGTTCATTAATTGGAGATGATCAAATTTATAATGTGATCGTTACAGCTCATGCATTTATCATAATTTTTTTTATAGTAATACCTATTGTAATTGGAGGTTTTGGAAATTGATTAGTTCCTTTAATATTAGGAGCTCCAGACATAGCTTTTCCTCGAATAAATAATATAAGATTTTGATTACTTCCACCTTCTTTAACTCTACTTTTAATAAGAAGAATAGTAGAAAGAGGCGCTGGAACTGGATGAACAGTTTATCCACCTTTATCATCAAATATTGCCCATGGAGGATCTTCAGTTGATTTAGCAATTTTTAGATTGCATTTAGCAGGAATTTCATCAATTCTTGGAGCTGTAAATTTTATTTCTACAGTTATTAATATACGATCCCCAGGAATTTCCTTTGATCGAATACCATTATTTGTATGATCAGTAGCAATTACAGCCTTACTACTATTACTTTCTCTTCCAGTTTTAGCCGGAGCTATTACAATATTATTAACAGATCGAAATTTAAATACTTCATTCTTTGATCCTGCAGGAGGAGGAGATCCAATCTTATACCAACATTTATTTTGATTTTTTGGTCATCCAGAAGTTTACATTTTAATTTTACCAGGATTTGGAATAATTTCCCATATTATTAGTCAAGAAAGTGGAAAAAAGGAAACTTTTGGAACATTAGGAATAATTTATGCAATAATAGCAATTGGATTATTAGGATTTGTAGTTTGAGCTCATCATATATTTACTGTAGGAATAGACGTAGATACTCGAGCTTACTTTACTTCAGCAACAATAATTATTGCTATTCCTACAGGAATTAAAATTTTTAGATGATTAGCTACTCTTCATGGAACTCAAATTATTTATTCCCCCTCAATATTATGAGCCTTAGGTTTTGTTTTTTTATTTACTGTAGGAGGATTGACAGGTGTAATTTTAGCAAATTCATCTATTGACATTATTCTACATGATACTTATTATGTAGTAGCTCATTTTCATTATGTACTTTCTATAGGAGCTGTATTTGCTATTATAGCTGGATTAATTCAATGATTTCCATTATTTACCGGAATAACTTTAAATGAAAATTTTTTAAAAATTCAATTTTTTACAATATTTATTGGAGTTAATCTAACCTTTTTTCCACAACATTTTTTAGGATTAGCAGGTATACCTCGACGATACTCAGATTATCCTGATGCTTATACTTCATGAAATGTTATTTCATCAATTGGAAGATTAATCTCATTAATTAGAATTATTTTTTTAATTTTTATCTTATGAGAAAGAATAAATTCACTACGTAAGAGAATTTCATCAATAAATTTAAACTCTTCAATTGAATGATTACAAAATATACCACCTGCTGAACATAGATACTCTGAATTACCAATGCTTTCTAAC-------------TTCTAATATGGCAGATTAGTGCAATGGATTTAAGTCCCATATAT-AAAG---TTTAAC----CTTT-TTTTAGAAA-------ATGGCAACATGAAAAACTTTATCTATTCAAGACAGTGCTTCTCCATTAATAGAACAATTAATATTTTTCCATGATCATACATTAATAATTTTATTAATAATTACTGCACTAGTAAGATATATAATAACAAGCTTATTTTTTAATAAATTTAATTATCGATTTTTATTGGAAGGACAAATAATTGAACTAATTTGAACAATTCTACCAACAGTTACATTAATTTTTATTGCTTTACCTTCTTTACGATTATTATATTTATTAGATGAAATTAATAATCCCTTAATTACAATTAAAACTATTGGTCATCAATGATATTGATCTTATGAATATTCAGATTTCAAAAATATTGAATTTGACTCCTATATAATTCCAACTAATGAAATAAAAAACTATAATTTTCGTTTATTAGATGTTGATAATCGTATTGCTGTTCCTTTTAATTCACAAATTCGAATACTAGTAACCGCTGCAGATGTTCTTCATTCTTGAACTATTCCATCATTAAGAGTAAAA
Atheta_setigera	ATAGTTGGAACATCTTTAAGATTATTAATTCGAGCTGAATTAGGAAATCCCGGATCACTAATTGGAGATGACCAAATTTATAATGTTATTGTTACAGCCCATGCATTTATTATAATTTTCTTTATAGTTATACCTGTTGTAATTGGTGGATTTGGAAATTGACTAGTTCCATTAATATTAGGTGCCCCAGATATAGCATTCCCACGAATAAACAATATAAGATTTTGATTACTCCCTCCTTCTTTAACTTTACTTCTAATAAGAAGAATAGTTGAAAGTGGAGCAGGAACAGGTTGAACAGTTTACCCTCCCTTATCTTCTAATATTGCCCATGGTGGATCTTCAGTTGACTTAGCAATTTTTAGTCTTCATTTAGCCGGAATTTCCTCTATCCTAGGAGCTGTAAATTTTATTTCAACTGTAATCAATATACGATCAACCGGAATTTCATTTGATCGAATACCATTATTTGTTTGATCTGTAGCAATTACAGCATTACTATTACTTTTATCATTACCTGTATTAGCTGGTGCTATTACTATACTACTAACAGACCGTAATTTAAATACATCATTTTTCGACCCAGCAGGAGGAGGTGACCCAATTCTATACCAACATTTATTTTGATTCTTTGGTCACCCAGAAGTTTATATTCTAATTTTACCTGGATTTGGAATAATTTCTCACATTATTAGCCAAGAAAGAGGTAAAAAGGAAACTTTCGGAACCTTAGGAATAATTTACGCTATAATAGCAATTGGATTATTGGGATTTGTTGTTTGAGCTCATCATATATTTACTGTTGGAATAGACGTAGATACTCGAGCATATTTTACATCAGCTACTATAATTATTGCAGTTCCCACAGGAATTAAAATTTTTAGTTGATTAGCAACTTTACATGGAACTCAAATTAATTATTCTCCTTCAATATTATGAGCCTTAGGGTTTGTATTTTTATTTACTGTTGGAGGATTAACTGGAGTAATTCTAGCTAATTCATCAATTGATATTATTTTACATGATACTTATTATGTAGTTGCACATTTTCACTATGTACTTTCTATAGGAGCAGTATTTGCTATTATAGCAGGATTAATTCAATGATTTCCATTATTCACAGGATTAACATTAAATGAAAACTTTTTAAAAATTCAATTCTTAACAATATTTATTGGAGTAAATTTAACTTTTTTCCCACAACATTTCCTTGGATTAGCAGGAATACCCCGACGATATTCTGATTATCCAGATGCCTACACAACTTGAAATGTTATTTCTTCAATTGGTAGATTAATTTCATTAGTAAGAATTATTTTCTTAATTTTTATTCTATGAGAAAGATTTACTTCAATACGAAAAAGAATTTCATCATTAAATTTATCATCATCAATTGAATGACTTCAATCTATGCCTCCTGCTGAACATAGATACTCTGAATTACCTATGCTATCGCAC-------------TTCTAATATGGCAGATTAGTGCAATGGATTTAAGTACCATATAT-AAAG---TTTATA----CTTT-TTTTAGAAA-------ATGGCAACATGAAAAACTTTAACAATCCAAGATAGAGCTTCTCCTTTAATAGAACAATTAATATTTTTCCATGATCACACTTTAATAATTCTGTTAATAATTACAACTTTAGTAGGGTATATTATAGCTAGATTATTTTTTAATAAATTTAATTACCGATATCTACTAGAAGGTCAAATAATTGAATTAATTTGAACAATCCTTCCAGCAATTACTTTAATTTTTATTGCATTACCTTCTTTACGACTTCTTTATTTACTAGATGAGATTAATAACCCATTAATTACTATTAAAACTATTGGACATCAATGATACTGATCATATGAATACTCCGACTTTAAAAATATTGAATTTGACTCTTATATAATTCCAACTAATGAATTAAACTCTTTTAACTTTCGTTTATTAGATGTAGATAACCGAATTGTAGTTCCATTTAATTCTCAAATTCGTATATTAGTTACTGCAGCAGATGTTTTACACTCTTGAACAATTCCTTCTTTAAGAGTAAAA
Atheta_sp_ex_gr_lippa	ATAGTAGGAACCTCCCTTAGATTATTAATTCGAGCTGAATTAGGTAATCCAGGATCATTAATTGGAGATGACCAAATTTATAATGTTATTGTAACAGCTCATGCTTTTGTAATAATTTTTTTTATAGTTATACCAATTGTTATTGGAGGCTTTGGAAATTGATTAGTACCACTAATACTAGGAGCCCCTGATATAGCATTTCCACGAATAAATAATATAAGATTTTGACTACTTCCTCCTTCATTAACATTACTTTTAATAAGAAGAATAATTGAAAGAGGAGCTGGTACAGGATGAACTGTCTATCCTCCTTTATCTTCTAATATTGCTCATGGAGGAGCATCTGTTGATTTAGCAATTTTTAGTCTTCATTTAGCAGGAATTTCATCAATTTTAGGAGCAGTAAACTTTATTTCAACAGTAATTAATATACGATCAGTTGGTATTTCATTCGATCGTATGCCTCTTTTTGTTTGATCTGTAGCAATTACAGCTTTACTATTATTATTATCCTTACCAGTTTTAGCAGGAGCTATCACAATATTATTAACAGATCGAAATTTAAATACATCTTTTTTTGATCCTGCAGGAGGAGGAGACCCTATTCTTTATCAACATTTATTTTGATTTTTTGGTCATCCAGAAGTTTATATTTTAATTCTTCCTGGATTTGGAATAATTTCACATATTATTAGCCAAGAAAGAGGAAAAAAGGAAACTTTTGGAACTTTAGGTATAATTTATGCAATAATAGCAATTGGGTTACTTGGATTTGTAGTATGAGCTCATCACATATTTACTGTTGGAATAGATGTTGATACTCGAGCTTACTTTACATCAGCAACAATAATTATTGCAGTTCCAACCGGAATTAAAATTTTTAGATGATTAGCTACTTTACATGGAACTCAAATTAATTATTCCCCTTCTATATTATGAGCTTTAGGATTCGTATTTTTATTTACAGTAGGAGGATTAACAGGAGTAATTTTAGCAAATTCTTCTATTGATATTATTTTACATGATACCTATTATGTAGTAGCCCACTTTCATTATGTTCTTTCTATAGGAGCTGTTTTTGCAATTATAGCTGGATTAATTCAATGATTCCCTTTATTCACTGGTTTAACTTTAAATGATAATTTCTTAAAAATTCAATTTTTAACTATATTTATTGGAGTTAATCTAACTTTTTTTCCCCAACATTTCTTAGGATTAGCAGGAATACCTCGACGATACTCTGATTATCCAGATGCTTATACAACATGAAATGTAATTTCATCAATTGGAAGATTAATTTCACTAGTAAGAATTATTTTTTTAATTTTTATTTTATGAGAAAGAATAATTTCTATACGTAAAAGATTATCTTCTTTAAATTTAAGATCTTCAATTGAGTGATTACAATCAATACCCCCTGCTGAACATAGCTATTCTGAACTTCCTATAATTTCTCAT-------------TTCTAATATGGCAGATTAGTGCAATGGATTTAAGCATCATATAT-AAAG---TTTATA----CTTT-TTTTAGAAA-------ATGGCAACATGAAAAACACTAACTATTCAAGATAGAGCGTCTCCATTAATAGAACAACTTATATTTTTCCATGATCATACATTAATAATTCTTCTAATAGTTACAATTTTAGTAGGATATATTATAACAAGACTATTTTTTAATTCTTTTAATTACCGGTATCTTTTAGAAGGTCAATTAATTGAATTAATTTGAACAATTCTTCCTGCAGTAACTCTTATTTTTATTGCTTTACCTTCTTTACGACTTTTATATCTGCTTGATGAAATTAATAATCCATTAATTACTATTAAAACAATTGGTCATCAATGATATTGGTCATATGAATATTCTGATTTTAAAAATATTGAATTTGATTCATATATAATTCCTACAAATGAAAGAAAAAATTTTAATTTTCGATTATTAGATGTTGATAATCGAATTATTATTCCTTATAATTCTCAAATTCGAATATTAGTAACTGCTGCAGATGTCCTTCATTCTTGAACAATTCCTTCATTAAGTGTTAAA
Atheta_vaga	ATAGTTGGAACATCATTAAGTTTATTAATTCGAGCCGAATTAGGAAATCCCGGGTCACTAATTGGGGATGACCAGATTTATAATGTTATTGTTACAGCACATGCATTTGTAATAATTTTTTTTATAGTTATACCTATTGTAATTGGGGGATTTGGAAATTGATTAATTCCACTAATATTAGGTGCTCCTGACATAGCATTTCCTCGAATAAATAACATGAGATTTTGATTACTTCCCCCCTCTCTAACTTTACTTTTAATAAGAAGAATAGTAGAAAGAGGAGCAGGAACTGGTTGAACTGTCTACCCTCCTCTCTCTTCTAATATTGCACATGGAGGTTCTTCAGTTGATTTAGCTATTTTTAGTTTACATCTAGCAGGAATTTCATCAATTTTAGGTGCCGTAAACTTTATTTCTACAGTAATTAATATACGATCAACAGGAATTACTTTTGATCGTATACCTCTTTTTGTATGATCAGTAGCAATTACAGCACTTTTATTGCTATTATCTCTTCCAGTTTTAGCCGGAGCTATTACAATATTATTGACAGATCGAAACTTAAATACATCTTTTTTTGACCCAGCAGGAGGGGGAGATCCTATTTTATACCAACATTTATTTTGATTTTTTGGACATCCAGAAGTATATATTTTAATTTTACCTGGATTTGGAATAATTTCACATATTATTAGACAAGAAAGAGGAAAAAAGGAAACTTTTGGAACTTTAGGTATAATCTATGCTATAATAGCAATTGGTTTATTAGGATTTGTTGTTTGAGCACACCATATATTTACAGTAGGAATAGATGTAGACACTCGAGCTTATTTTACATCAGCAACAATAATTATTGCTGTACCCACAGGAATTAAAATTTTTAGTTGATTAGCTACTCTTCACGGAACACAAATTAACTACTCACCATCTATGTTATGATCTCTAGGATTTGTGTTTTTATTTACAGTAGGAGGATTAACTGGCGTAATTCTCGCCAATTCTTCAATTGATATTATTCTACATGATACTTATTATGTCGTAGCTCATTTTCATTATGTCCTCTCAATAGGAGCAGTATTTGCAATTATAGCAGGCCTAATTCAATGATTTCCTTTATTTACTGGATTGATATTAAATGAAAATTTTTTAAAAATTCAATTTTCAACTATATTTATTGGTGTAAATTTAACTTTTTTTCCACAACATTTTTTAGGTTTAGCGGGAATACCTCGACGATATTCAGATTACCCGGACGCTTACACTACTTGAAATGTAATTTCATCAATTGGAAGATTAATTTCTCTAGTAAGAATTATTTTTCTTATTTTTATTCTATGAGAAAGATTTACATCTAACCGAAAAAGAATTACTCCATTAAATCTGTCTTCCTCTATTGAATGGTTGCAATCTTTACCGCCATCTGAACATAGATACTCAGAATTACCAATACTTTCAAAT-------------TTCTAATATGGCAGATTAGTGCGATGGACTTAAGCCCCATTTAT-AAAG---TTTATA----CTTT-TTTTAGAAA-------ATGGCAACATGAAAAACCCTTACTATTCAAGATAGTGCTTCTCCTTTAATAGAGCAATTAATATTTTTCCATGATCATACTTTAATAATTTTATTAATAATTACAACTCTTGTTGGATATATTATAGCAAGACTATTTTTTAACAAATTTAATTACCGTTATTTACTAGAAGGACAATTAATTGAATTAATTTGAACAATTCTTCCAGCAATTACTTTAATTTTTATTGCTCTTCCATCTTTACGATTACTGTATTTATTAGATGAAATTAATAACCCTTTAATTACTATCAAAACTATCGGGCATCAATGATACTGATCTTATGAATATTCAGATTTCAAAAATATTGAATTTGATTCTTACATAATTCCCACTAACGAAATAAATTCTTATAGTTTTCGTTTATTAGACGTTGACAATCGAATTGTTGTCCCTTTTAATTCTCAAATTCGAATATTAGTAACTGCAATAGATGTGCTTCACTCATGAACAATTCCCTCTTTAAGTGTTAAA
Atheta_vestita	ATAATTGGAACATCATTAAGCTTACTAATTCGAGCAGAATTAGGAAATCCAGGTTCACTAATTGGAGATGATCAAATTTATAATGTTATTGTTACTGCACATGCCTTTGTCATAATTTTTTTCATAGTAATACCAGCTATAATTGGTGGATTCGGAAACTGATTAGTACCTTTAATATTAGGAGCCCCTGATATGGCTTTCCCTCGAATAAATAATATAAGATTTTGGTTACTCCCCCCATCATTAACACTATTACTAATAAGAAGACTAGTCGAAAGTGGAGCAGGAACTGGATGAACAGTATACCCTCCCCTATCTTCGAATATTGCCCATGGAGGTTCTTCAGTTGACTTAGCTATTTTTAGATTACATTTAGCAGGAATCTCATCCATTTTAGGAGCTGTAAATTTCATTTCTACAGTAATCAATATACGATCTATTGGTATTACATTTGATCGAATACCATTATTTGTATGATCCGTTGTTATTACAGCTCTATTACTTCTTTTATCTTTACCAGTTTTAGCAGGTGCTATCACAATGCTATTAACAGACCGAAATTTAAATACATCATTTTTTGATCCCGCCGGAGGCGGTGACCCTATTCTTTATCAACATCTATTTTGATTTTTTGGCCATCCTGAAGTTTATATTTTAATCTTACCAGGATTTGGTATAATTTCCCATATTATTAGACAAGAAAGAGGTAAAAAGGAAACTTTTGGAACCTTAGGAATAATTTATGCCATAATAGCCATTGGTTTACTAGGATTTGTTGTTTGAGCTCACCACATATTTACAGTAGGTATAGATGTTGATACACGAGCTTATTTTACTTCAGCAACTATAATTATTGCTGTTCCTACAGGAATTAAAATTTTTAGTTGATTAGCAACTTTACATGGTACTCAAATTAGATACTCTCCTTCCATATTATGGGCTTTAGGATTTGTATTTTTATTTACAGTAGGAGGATTAACAGGAGTAATCCTGGCTAATTCCTCAATTGATATTATTTTACATGACACTTATTATGTAGTTGCTCATTTTCATTATGTTCTTTCTATAGGAGCTGTATTTGCTATTATAGCAGGTATAATTCAATGATTTCCTTTATTTACTGGATTAACTCTTAATGAAAATTTTTTAAAAATTCAATTTCTAACAATATTCATTGGAGTAAATTTAACATTTTTTCCTCAACATTTCTTAGGACTAGCAGGAATACCACGACGTTATTCAGATTATCCTGATGCTTATACTCCTTGAAATATTATTTCATCAATTGGAAGACTAATTTCATTAGTAAGAATTATTTTCTTAATCTTTATTTTATGGGAAAGATTCTCTTCCCTACGTAAAAGAATTACTTCATTAAACTTAACTTCTTCAATTGAATGACTTCAAACAATGCCTCCAGCTGAACATAGATATTCTGAATTGCCAATACTTTCACAT-------------TTCTAATGTGGCAGATTAGTGCAATGGATTTAAGCCCCAGATAT-AAAG---TTTATG----CTTT-TTTTAGAAAA------ATGGCAACATGAAAAACTTTAACCGTTCAAGATAGTGCTTCTCCTTTAATAGAACAATTATTATTCTTCCATGATCATACTTTAATAATTTTACTAATAATCACAACCTTAGTTGGTTATATTATAGCAAGATTATTTTTTAATAAATTAAATTATCGCTACCTTCTAGAAGGACAAATAATCGAACTTATTTGAACAATCCTCCCAGCAATTACATTAATTTTTATTGCTCTTCCATCATTACGCCTTTTATACTTACTTGATGAAATCAATAACCCTTTAATCACTATTAAAACAATTGGCCATCAATGATATTGATCTTACGAATATTCAGATTTTAAAAATATTGAATTTGATTCATATATAATCCCCGCAAATGAAATAAATAATTTTAATTTTCGTCTACTTGATGTTGATAATCGAATTGTTATCCCTTATAACTCACAAATTCGGATATTAGTAACTGCAGCAGATGTTCTTCATTCATGAACTATCCCATCTTTAAGAGTAAAA
Atheta_vilis_N1	ATGGTTGGAACATCTCTTAGTTTATTGATTCGAGCTGAACTAGGGAATCCTGGCTCTTTAATTGGAGATGATCAAATTTATAATGTTATTGTTACAGCCCATGCATTTGTAATAATTTTTTTTATAGTGATACCTATTGTTATTGGAGGATTTGGGAATTGATTAGTGCCTCTAATACTAGGAGCCCCTGATATAGCTTTCCCTCGAATAAATAATATAAGATTTTGATTACTACCTCCTTCTCTATCTTTATTACTAATAAGAAGAATAGTAGAAAGTGGAGCTGGAACTGGATGAACAGTTTACCCTCCTCTATCTTCAAATATTGCTCATGGTGGATCTTCCGTAGATCTTGCAATTTTTAGACTTCATTTAGCAGGAATTTCTTCAATTTTAGGTGCTGTAAATTTTATTTCTACAGTTATTAATATACGATCTACAGGTATTACTTTTGATCGTATACCTTTATTTGTATGATCTGTTGCTATTACTGCTCTTTTACTATTACTATCATTACCAGTATTAGCTGGTGCTATCACAATACTACTAACCGATCGAAATCTAAATACTTCTTTTTTTGACCCAGCAGGAGGTGGTGATCCAATTCTTTACCAACATTTATTTTGATTTTTTGGACACCCTGAAGTTTACATTTTAATTTTACCTGGATTTGGTATAATTTCTCATATTATTAGCCAAGAAAGTGGAAAAAAGGAAACTTTTGGAACACTAGGAATAATTTATGCAATAATAGCAATTGGATTATTAGGTTTTGTAGTATGAGCTCACCATATATTTACAGTAGGTATAGATGTAGATACTCGAGCCTACTTTACATCTGCAACTATAATTATTGCTGTTCCTACTGGAATTAAAATTTTTAGATGACTAGCCACTCTTCATGGCACCCAAATTAATTACTCACCTTCCATACTATGAGCATTAGGATTTGTATTTTTATTTACCGTTGGAGGATTAACTGGAGTAATTTTAGCTAATTCCTCAATTGACATTATTTTACATGACACTTACTATGTTGTAGCTCATTTTCACTATGTACTTTCCATAGGAGCAGTATTTGCAATTATAGCAGGATTAATTCAATGATTCCCCTTATTTACTGGATTAACTATAAATGAAAATTTTCTTAAAATTCAATTTTTAACTATATTTTTAGGAGTAAACTTAACTTTTTTCCCTCAACACTTTTTAGGTTTAGCAGGTATACCTCGTCGTTACTCTGACTATCCTGATGCTTACACAACATGAAATGTTGTTTCTTCAATTGGAAGATTAATTTCTCTTGTAAGAATTATCTTTTTAATTTTCATCCTTTGAGAAAGATTCTCATCAATACGAAAAAGAATCTCCTCAATAAATTTATCCTCATCAATTGAATGATTACAATCAATACCACCAGCTGAACATAGATACTCTGAATTACCTATACTTTCCAAC-------------TTCTAATGTGGCAGATTAGTGCAATGGATTTAAGCCCCATATAT-AAAG---TTTATA----CTTT-TTTTAGAAA-------ATGGCAACATGAAAAACCTTATCTATTCAAGATAGAGCTTCACCATTAATAGAACAATTAATATTTTTCCATGATCACACATTAATAATTTTACTAATAATTACAACTATAGTAGGATATATTATAACTAGCTTATTTTTTAATAAATTTAATTACCGTTACCTACTTGAAGGTCAAAATATTGAACTTATTTGAACAATTCTTCCAGCAGTAACTTTAATTTTCATTGCTCTTCCTTCTCTTCGATTATTATACCTATTAGATGAAATCAATAATCCCTTAATTACTATTAAAACTATTGGGCATCAATGATATTGATCATACGAATATACAGATTTCAAAAATATTGAATTTGATTCTTACATAATCCCAACTAACGAAATAAATAAATTTAATTTTCGTCTTTTAGATGTTGATAATCGAATTGTTATCCCTTTTAATTCCCAAATTCGTATACTAGTAACAGCTGCTGACGTTCTCCATTCTTGAACTATCCCATCCCTAAGAGTTAAA
Atheta_vilis_N2	ATGGTTGGGACATCTCTTAGTTTGCTGATTCGAGCTGAACTAGGGAATCCTGGCTCTTTAATTGGAGATGATCAAATTTATAATGTTATTGTTACAGCCCATGCATTTGTAATAATTTTTTTTATAGTGATACCTATTGTTATTGGAGGATTTGGAAATTGATTAGTGCCTCTAATACTAGGAGCCCCTGATATAGCTTTCCCTCGAATAAATAATATAAGATTTTGATTACTACCACCTTCTCTATCTTTATTACTAATAAGAAGAATAGTAGAAAGTGGAGCTGGAACTGGATGAACAGTTTACCCTCCTCTATCTTCAAATATTGCTCATGGTGGATCTTCCGTAGATCTTGCAATTTTTAGACTTCATTTAGCAGGAATTTCTTCAATTTTAGGTGCTGTAAATTTTATTTCTACAGTTATTAATATACGATCTACAGGTATTACTTTTGATCGTATACCTTTATTTGTATGATCTGTTGCTATTACTGCTCTTTTACTATTACTATCATTACCAGTATTAGCTGGGGCTATCACAATACTACTAACCGATCGAAATCTAAATACTTCTTTTTTTGACCCAGCAGGAGGTGGTGATCCAATTCTTTACCAACATTTATTTTGATTTTTTGGACACCCTGAAGTTTACATTTTAATTTTACCTGGATTTGGTATAATTTCTCATATTATTAGCCAAGAAAGTGGAAAAAAGGAAACTTTTGGAACACTAGGAATAATTTATGCAATAATAGCAATTGGATTATTAGGTTTTGTAGTATGAGCTCACCATATATTTACAGTAGGTATAGATGTAGATACTCGAGCCTACTTTACATCTGCAACTATAATTATTGCTGTTCCTACTGGAATTAAAATTTTTAGATGACTAGCCACTCTTCATGGCACCCAAATTAATTACTCACCTTCCATACTATGAGCATTAGGATTTGTATTTTTATTTACCGTTGGAGGATTAACTGGAGTAATTTTAGCTAATTCCTCAATTGACATTATTTTACATGACACTTACTATGTTGTAGCTCATTTTCACTATGTACTTTCCATAGGAGCAGTATTTGCAATTATAGCAGGATTAATTCAATGATTCCCCTTATTTACTGGTTTAACTATAAATGAAAATTTTCTTAAAATTCAATTTTTAACTATATTTTTAGGAGTAAATTTAACTTTTTTCCCTCAACACTTTTTAGGTTTAGCAGGCATACCTCGTCGTTACTCTGATTATCCTGATGCTTACACAACATGAAATGTTGTTTCTTCAATTGGAAGATTAATTTCTCTTGTAAGAATTATCTTTTTAATTTTCATCCTTTGAGAAAGATTCTCATCAATACGAAAAAGAATCTCCTCAATAAATTTATCCTCATCAATTGAATGATTACAATCAATACCACCAGCTGAACATAGATACTCTGAATTACCTATACTTTCCAAC-------------TTCTAATGTGGCAGATTAGTGCAATGGATTTAAGCCCCATATAT-AAAG---TTTATA----CTTT-TTTTAGAAA-------ATGGCAACATGAAAAACCTTATCTATTCAAGATAGAGCTTCACCATTAATAGAACAATTAATATTTTTCCATGATCACACATTAATAATTTTACTAATAATTACAACTATAGTAGGATATATTATAACTAGCTTATTTTTTAATAAATTTAATTACCGTTACCTACTTGAAGGTCAAAATATTGAACTTATTTGAACAATTCTTCCAGCAGTAACTTTAATTTTCATTGCTCTTCCTTCTCTTCGATTATTATACCTATTAGATGAAATCAATAATCCCTTAATTACTATTAAAACTATTGGACATCAATGATATTGATCATACGAATATACAGATTTCAAAAATATTGAATTTGATTCTTACATAATCCCAACTAACGAAATAAATAAATTTAATTTTCGTCTTTTAGATGTTGATAATCGAATTGTTATCCCTTTTAATTCCCAAATTCGTATACTAGTAACAGCTGCTGACGTTCTCCATTCTTGAACTATCCCNTCCCTAAGAGTTAAA
Bolitochara_pulchra_N1	ATAGTTGGAACCTCATTAAGACTTTTAATTCGAGCCGAATTAGGTAATCCTGGATCTTTAATTGGTGATGACCAAATTTATAATGTTATTGTTACAGCACATGCTTTTGTCATAATTTTTTTTATAGTTATGCCTATTATAATTGGTGGTTTTGGAAATTGATTAGTTCCTCTTATACTAGGAGCTCCTGATATAGCATTCCCTCGAATAAATAATATAAGTTTTTGACTATTACCCCCATCATTAACACTTTTATTAATGAGAAGAATAGTAGAAAGAGGAGCTGGAACAGGATGAACTGTTTACCCTCCATTATCTTCAAATATTGCTCATGGTGGATCCTCTGTTGATCTAGCAATTTTTAGTCTTCATTTAGCAGGAATCTCTTCAATTCTTGGAGCAGTAAATTTTATTTCAACTATCATTAATATACGATCTCCTGGTATAACTTTTGATCGAATACCATTATTTGTTTGGTCAGTTGCTATTACAGCTCTTCTTTTGTTACTTTCTCTTCCTGTTTTAGCTGGTGCTATTACTATACTTTTAACTGATCGAAATTTAAATACATCATTTTTTGATCCTGCCGGAGGAGGTGATCCAATTTTATACCAGCATTTATTTTGATTTTTTGGACATCCAGAAGTTTATATTCTTATTCTTCCAGGATTTGGGATAATTTCTCACATTATTAGACAAGAAAGAGGTAAAAAAGAAACATTTGGAACTTTAGGAATAATTTATGCAATAATAGCAATTGGACTTCTTGGCTTCGTTGTTTGAGCTCATCATATATTTACTGTAGGAATAGATGTTGATACACGAGCTTATTTTACTTCTGCAACTATAATTATTGCAGTACCTACAGGCATTAAAATTTTTAGTTGACTTGCTACTTTACATGGAACACAAATTAATTATTCACCAGCTATACTATGAGCTTTAGGATTTGTATTTTTATTTACTGTTGGAGGATTAACAGGTGTAATTTTAGCTAATTCTTCAATTGACATTATTTTACATGATACATATTATGTAGTAGCACATTTCCATTATGTATTATCAATGGGAGCTGTATTTGCTATTATAGCAGGATTAATTCAATGATTTCCTATTTTTACTGGATTAACACTTAATGAAACATTCTTAAAAATCCAGTTTTTAGCAATATTTTTTGGTGTAAATTTAACATTTTTCCCTCAACACTTTCTTGGTTTAGCTGGTATACCTCGTCGATATTCTGATTATCCTGATGCTTATTCAACCTGAAATATAGTATCTTCAATTGGAAGTATAATTTCATTAATAGGAATTATTTTTCTTTTATTTATTTTATGAGAAAGATTTAATTCTATACGAAAAAGGCTATCTTCAATAAATTTATCAACATCAATTGAATGACTTCAATCTATACCTCCTGCTGAACATAGATATTCTGAACTTCCTATGCTTTCTAAT-------------TTCTAATATGGCAGACTAGTGCAATGGACTTAAGTCCCGTACAT-AAAG---TTTATA----CTTT-TTTTAGAAA-------ATGGCAACATGAAAAACCTTAACTACTCAAGATAGAGCTTCCCCTCTTATAGAACAACTTATATATTTTCATGATCATACTTTAATAATTCTTTTAATAATTACAGTTTTAGTAGGCTATATTATAAGAAGACTATTTTTTAATAAATTTAATTATCGATTTTTACTTGAAGGTCAAATAATTGAATTAATTTGAACTATTTTACCTGCTGTAACATTAATTTTTATTGCACTTCCCTCCTTACGTCTTCTTTATTTGCTCGATGAAATTAATAATCCTCTTATTACAATTAAAACTATTGGTCATCAATGATATTGATCTTATGAATATTCAGATTTTAAAAATATCGAATTTGATTCATATATAATTCCATCAAATGAAATGAAAAATTTTAATTTTCGATTACTTGATGTAGATAATCGAATTGCTATTCCTTATAACTCTCAAATTCGAATATTAGTAACAGCCGCAGATGTACTACATTCATGAACAATTCCTTCTCTTAGTGTAAAA
Bolitochara_pulchra_N2	ATAGTTGGAACCTCATTAAGACTTTTAATTCGAGCCGAATTAGGTAATCCTGGATCTTTAATTGGTGATGACCAAATTTATAATGTTATTGTTACAGCACATGCTTTTGTCATAATTTTTTTTATAGTTATGCCTATTATAATTGGTGGTTTTGGAAATTGATTAGTTCCTCTTATACTAGGAGCTCCTGATATAGCATTCCCTCGAATAAATAATATAAGTTTTTGACTATTACCCCCATCATTAACACTTTTATTAATGAGAAGAATAGTAGAAAGAGGAGCTGGAACAGGATGAACTGTTTACCCTCCATTATCTTCAAATATTGCTCATGGTGGATCCTCTGTTGATCTAGCAATTTTTAGTCTTCATTTAGCAGGAATCTCTTCAATTCTTGGAGCAGTAAATTTTATTTCAACTATCATTAATATACGATCTCCTGGTATAACTTTTGATCGAATACCATTATTTGTTTGGTCAGTTGCTATTACAGCTCTTCTTTTGTTACTTTCTCTTCCTGTTTTAGCTGGTGCTATTACTATACTTTTAACTGATCGAAATTTAAATACATCATTTTTTGATCCTGCCGGAGGAGGTGATCCAATTTTATACCAGCATTTATTTTGATTTTTTGGACATCCAGAAGTTTATATTCTTATTCTTCCAGGATTTGGGATAATTTCTCACATTATTAGACAAGAAAGAGGTAAAAAAGAAACATTTGGAACTTTAGGAATAATTTATGCAATAATAGCAATTGGACTTCTTGGCTTCGTTGTTTGAGCTCATCATATATTTACTGTAGGAATAGATGTTGATACACGAGCTTATTTTACTTCTGCAACTATAATTATTGCAGTACCTACAGGCATTAAAATTTTTAGYTGACTTGCTACTTTACATGGAACACAAATTAATTATTCACCAGCTATACTATGAGCTTTAGGATTTGTATTTTTATTTACTGTTGGAGGATTAACAGGTGTAATTTTAGCTAATTCTTCAATTGACATTATTTTACATGATACATATTATGTAGTAGCACATTTCCATTATGTATTATCAATGGGAGCTGTATTTGCTATTATAGCAGGATTAATTCAATGATTTCCTATTTTTACTGGATTAACACTTAATGAAACATTCTTAAAAATCCAGTTTTTAGCAATATTTTTTGGTGTAAATTTAACATTTTTCCCTCAACACTTTCTTGGTTTAGCTGGTATACCTCGTCGATATTCTGATTATCCTGATGCTTATTCAACCTGAAATATAGTATCTTCAATTGGAAGTATAATTTCATTAATAGGAATTATTTTTCTTTTATTTATTTTATGAGAAAGATTTAATTCTATGCGAAAAAGGCTATCTTCAATAAATTTATCAACATCAATTGAATGACTTCAATCTATACCTCCTGCTGAACATAGATATTCTGAACTTCCTATGCTTTCTAAT-------------TTCTAATATGGCAGACTAGTGCAATGGACTTAAGTCCCGTACAT-AAAG---TTTATA----CTTT-TTTTAGAAA-------ATGGCAACATGAAAAACCTTAACTACTCAAGATAGAGCTTCCCCTCTTATAGAACAACTTATATATTTTCATGATCATACTTTAATAATTCTTTTAATAATTACAGTTTTAGTAGGCTATATTATAAGAAGACTATTTTTTAATAAATTTAATTATCGATTTTTACTTGAAGGTCAAATAATTGAATTAATTTGAACTATTTTACCTGCTGTAACATTAATTTTTATTGCACTTCCCTCCTTACGTCTTCTTTATTTGCTCGATGAAATTAATAATCCTCTTATTACAATTAAAACTATTGGTCATCAATGATATTGATCTTATGAATATTCAGATTTTAAAAATATCGAATTTGATTCATATATAATTCCATCAAATGAAATGAAAAATTTTAATTTTCGATTACTTGATGTAGATAATCGAATTGCTATTCCTTATAACTCTCAAATTCGAATATTAGTAACAGCCGCAGATGTACTACATTCATGAACAATTCCTTCTCTTAGTGTAAAA
Boreophilia_hyperborea	ATAATTGGAACATCTTTAAGTCTATTAATTCGAGCTGAATTAGGAAATCCCGGTTCATTAATCGGAGATGATCAAATTTATAATGTTATTGTAACAGCACATGCTTTTGTCATAATTTTTTTCATAGTAATGCCAATTGTAATTGGTGGTTTTGGAAATTGATTAGTACCTTTAATACTAGGAGCCCCTGATATAGCATTTCCCCGAATAAACAACATAAGATTTTGATTACTCCCCCCTTCTTTAACTCTACTTTTAATTAGAAGAATNGTTGAAAGAGGAGCAGGGACAGGATGAACTGTTTACCCTCCACTTTCTTCTAACATTGCCCATAGTGGATCATCAGTTGATTTAGCAATTTTTAGACTTCATTTAGCTGGAATTTCATCTATTCTAGGAGCTGTAAATTTTATTTCTACTGTAATTAATATACGATCAACAGGTATTTCCTTTGATCGAATACCTTTATTTGTATGATCAGTTGCAATTACAGCATTACTTCTACTACTATCACTACCAGTTTTAGCTGGTGCTATTACTATACTTCTTACAGATCGAAATTTAAATACATCCTTCTTCGATCCTGCTGGAGGAGGAGATCCAATTTTATATCAACATTTATTTTGATTTTTTGGACATCCTGAAGTTTATATTTTAATTTTACCAGGATTTGGTATAATTTCACACATTATTAGACAAGAAAGAGGAAAAAAGGAAACTTTTGGAACCCTAGGAATAATTTATGCAATAATAGCAATTGGATTACTAGGATTTGTAGTTTGAGCTCATCATATATTCACTGTAGGAATAGATGTTGACACTCGAGCTTATTTTACATCAGCTACTATAATTATTGCAGTACCTACAGGAATTAAAATTTTTAGGTGACTTGCTACACTTCATGGAACCCAAATTAACTATTCTCCTTCAATATTATGAGCTTTAGGATTTGTATTTTTATTTACTGTTGGAGGATTAACTGGAGTAATTCTAGCTAACTCCTCAATTGATATTATTTTACATGACACTTATTATGTAGTAGCTCATTTTCATTATGTTCTTTCGATAGGTGCAGTATTTGCTATTATAGCAAGATTAATTCAATGATTTCCCCTATTTACTGGGTTAACCCTAAATGAAAATTTTTTAAAAATTCAATTTTTAACTATATTTATTGGAGTAAACCTTACATTTTTCCCACAACATTTTCTTGGATTAGCTGGAATACCCCGACGATATTCAGATTACCCTGATGCTTACACTACTTGAAATATAATTTCTTCAATTGGAAGATTAATTTCATTAATAAGAATTATATTCTTAATCTTTATTTTATGAGAAAGATTTTCAACAATACGAAAAAGAATTTCATCATTAAATTTATCAGCTTCAATTGAATGATTACAATCATTACCTCCAGCTGAACATAGTTATTCAGAATTACCTATACTTAGACAT-------------TTCTAATATGGCAGAATAGTGCAATGGATTTAAGCCTCATATAT-AAAG---TTTATA----CTTT-TTTTAGAAA-------ATGGCAACATGAAAAACTTTGACTATTCAAGATAGTGCATCTCCTTTAATAGAGCAGCTTATATTCTTCCATGATCATACATTAATAATTTTGTTAATAATTACTGTTTTAGTCGGATATATTATAGCAAGACTTTTTTTAAATAAGTTTAATTATCGATATTTACTTGAAGGTCAAATAATTGAATTAATTTGAACTATTCTCCCAGCAATTACTCTAATTTTTATTGCTCTTCCTTCATTACGACTTCTATATTTACTAGATGAAATTAATAATCCATTAATTACTATTAAAACTATTGGACATCAATGATATTGATCATATGAATATTCAGATTTTAAAAATATTGAATTTGATTCATATATAATTCCAACTAATGAAATAAATAATTATAATTTTCGATTATTAGATGTTGATAACCGAATTGTTATCCCTTTTAATTCACAAATTCGGATATTAGTCACTGCAGCTGATGTTTTACATTCTTGAACTATTCCATCCTTAAGAGTAAAA
Boreostiba_sp	ATAGTAGGAACATCTCTAAGACTTTTAATTCGAGCTGAATTAGGAAATCCTGGATCATTAATTGGAGATGATCAAATTTATAATGTTATTGTTACAGCCCATGCATTTGTTATAATTTTTTTTATAGTTATGCCAGTAGTAATTGGAGGATTTGGTAACTGACTAATCCCGCTAATACTAGGAGCCCCTGATATAGCCTTCCCTCGAATAAATAATATAAGATTTTGATTACTTCCTCCTTCACTGACTCTACTTCTAATGAGAAGAATAATTGAAAGAGGCGCAGGAACAGGGTGAACTGTTTATCCTCCTTTATCTTCCAATATTGCCCATAGAGGATCCTCAGTAGATTTAGCAATTTTTAGCCTTCATTTAGCAGGAATTTCCTCTATCCTTGGAGCTGTAAATTTTATCTCAACTGTAATTAACATACGATCTACAGGAATTTCATTTGATCGAATACCTTTATTTATTTGATCAGTAGTAATTACAGCATTACTACTATTACTTTCATTACCAGTATTAGCAGGAGCTATTACAATATTATTAACAGATCGAAATTTAAATACATCCTTTTTCGACCCAGCAGGAGGAGGAGACCCTATTTTATACCAACATTTATTTTGATTCTTTGGCCACCCAGAAGTATATATTTTAATTCTCCCAGGATTTGGTATAATTTCTCATATTATTAGACAAGAAAGAGGTAAAAAGGAAACTTTTGGGACATTAGGAATAATTTATGCAATAATAGCAATTGGATTATTAGGATTTGTTGTTTGAGCCCACCACATATTTACAGTAGGAATAGATGTTGACACACGAGCCTACTTCACATCAGCAACTATAATTATTGCCGTTCCTACAGGAATTAAAATTTTTAGTTGGCTAGCAACTCTTCATGGAACACAAATTAATTACTCTCCTTCCATACTATGAACTTTAGGGTTTGTATTTTTATTTACTGTAGGAGGGTTAACTGGAGTAATTCTTGCTAATTCCTCTATTGATATTATTTTACATGATACCTACTATGTAGTAGCACATTTTCATTATGTTCTTTCAATAGGAGCTGTATTTGCAATTATGGCAGGATTAATTCAATGATTCCCTTTATTTACTGGATTAACATTAAATGAAAATTTTTTAAAGATTCAATTTTTAACAATATTTATCGGAGTAAATTTAACTTTTTTCCCACAACATTTTCTTGGATTAGCAGGAATGCCTCGTCGTTATTCTGATTACCCAGATGCTTACACAACTTGAAATGTTATTTCATCTATCGGAAGCCTAATTTCCTTAGTAGGAATTATTTTTTTAATTTTTATTTTATGAGAAAGATTCTCTTCAATACGAAAAAGAATTTCTTCATTAAATTTACCTTCATCAATTGAATGATTACAGTCTATGCCTCCTGCTGAACATAGCTACTCAGAATTACCTATACTTTCTCAT-------------TTCTAATGTGGCAGATTAGTGCAATGGATTTAAGCCCCATATAT-AAAG---TTTAAA----CTTT-TTTTAGAAAGTAAAAAATGGCAACATGAAAAACTTTAACAATTCAAGATAGGGCATCACCATTAATAGAACAATTAATATTTTTCCATGATCATACTTTAATAATTTTATTAATAATTACAACCTTAGTAAGATATTCTATAACTAGATTAATTTTTAATAAATTTAGTCATCGTTATTTATTAGAAGGTCAAATAATTGAATTAATTTGAACAATTTTACCAGCAATTACCTTAATTTTTATTGCTCTACCCTCACTTCGATTATTATATTTACTAGATGAAATTAACTATCCTTTAATCACAGTTAAAACAATTGGGCATCAATGATACTGATCTTATGAATACTCTGATTTCAAAAATATTGAATTTGATTCTTATATACTTCCTACTAATGAATTAAATATTTTCAATTTTCGTTTACTAGACGTTGATAATCGAGTTGTAGTACCTTTTAATTCCCAAATCCGAATATTAGTTACTGCTGCTGATGTGCTTCATTCTTGAGCTATCCCATCTTTAAGAGTAAAA
Brundinia_meridionalis	ATAGTAGGAACCTCCTTAAGATTACTAATTCGAGCAGAATTAGGTAATCCTGGATCTCTAATTGGAGATGATCAAATTTATAATGTTATTGTTACAGCTCATGCATTTGTAATAATTTTTTTTATAGTAATACCAATTGTAATTGGTGGATTTGGTAATTGACTAATTCCTTTAATATTAGGAGCCCCAGATATGGCATTCCCACGAATAAACAACATAAGATTTTGATTATTACCCCCATCTTTAAGTTTACTTTTAATAAGAAGAATAGTTGAAAGAGGTGCTGGAACAGGATGAACTGTTTACCCTCCCTTATCTTCCAACATTGCCCACGGAGGATCTTCAGTTGATTTAGCTATTTTTAGCCTTCATTTAGCTGGAATTTCTTCAATTTTAGGAGCTGTAAATTTTATTTCTACAGTAATCAATATACGATCTACAGGAATTACATTTGATCGTATACCTTTATTTGTATGATCAGTTGCTATTACAGCTTTACTTTTACTTTTATCCTTACCAGTATTAGCTGGAGCTATCACAATATTATTAACTGACCGAAATTTAAATACTTCATTTTTTGACCCCGCAGGAGGAGGAGACCCAATTCTTTACCAACACTTATTCTGATTTTTTGGACACCCTGAAGTTTATATTCTAATTCTTCCAGGATTTGGAATAATTTCACATATTATTAGACAAGAAAGAGGAAAAAAAGAAACATTCGGAACTTTAGGAATAATCTATGCAATAATAGCTATTGGGTTATTAGGATTTGTAGTATGAGCTCACCATATATTTACTGTAGGTATAGATGTTGATACTCGAGCCTACTTTACCTCAGCTACAATAATTATTGCTGTTCCCACAGGAATCAAAATTTTTAGCTGATTAGCAACACTTCATGGAACCCAAATTAATTACACACCATCAATATTATGAGCTCTAGGATTTGTATTTTTATTTACTGTAGGAGGATTAACTGGAGTAATTTTAGCAAATTCCTCAATTGATATTATCTTACACGACACTTATTATGTTGTTGCTCATTTCCATTATGTTTTATCTATAGGTGCAGTTTTTGCAATTATAGCAGGTTTAATTCAATGATTCCCACTATTTACGGGTCTAACTTTAAATGAAAATTTCTTAAAAATTCAATTTTTAACTATATTTATTGGAGTAAATTTAACTTTTTTCCCTCAACATTTTTTAGGTCTAGCAGGAATACCTCGACGATACTCAGACTACCCTGACGCTTATACTACATGAAATGTTATTTCTTCAATTGGTAGACTAATCTCTTTAATAAGAATTATTTTTTTAATTTTTATCTTATGAGAAAGATTTACTTCTATACGAAAAAGAATTTCTTCAATAAATTTATCATCCTCTATTGAATGATTACAAATTATACCACCTGCTGAACATAGATATTCTGAATTACCTATACTTTCCAAT-------------TTCTAATATGGCAGATTAGTGCAATGGATTTAAGCCCCAAATAT-AAAG---TTTAAC----CTTT-TTTTAGAAA-------ATGGCAACATGAAAAACTTTAACTATTCAAGATAGAGCATCACCTTTAATAGAACAATTAATATTCTTCCATGATCATACATTAATAATTCTTTTAATAATTACAACTTTAGTAGGATATATTATATCAAGTTTATTTTTTAATAAATTCAATTATCGCTTCCTATTAGAAGGACAAAATATTGAATTAATTTGAACAATTTTACCAGCAATTACTCTAATTTTTATTGCTTTACCTTCATTACGACTTCTTTATCTTCTTGATGAAATTAATAATCCATTAATTACAATTAAAACTATTGGACATCAATGATACTGATCTTATGAATATACTGATTTTAAAAATATTGAATTTGATTCTTACATAATTCCATCTAATGAATTAAACTCCTTTAATTTTCGACTTCTTGATGTTGATAATCGTATTGCAATCCCATATAATTCACAAATTCGTATACTAGTTACAGCTGCTGATGTACTTCATTCATGAACAATTCCNTCCTTAAGTGTAAAA
Callicerus_obscurus_N1	ATAGTAGGTACATCTTTAAGATTATTAATTCGAGCTGAATTAGGAAATCCAGGTTCATTAATTGGAGATGATCAAATTTATAATGTTATTGTTACTGCTCATGCTTTTATCATAATTTTTTTTATGGTAATACCAATTATAATTGGAGGATTTGGAAATTGATTAATTCCTTTAATACTAGGAGCTCCAGATATAGCATTCCCTCGAATAAACAATATAAGATTTTGACTTTTACCTCCTTCACTAACTCTACTTTTAATAAGAAGAATAGTTGAAAGAGGAGCAGGAACAGGGTGAACCGTTTATCCTCCCTTATCATCTAATATTGCTCATGGAGGATCTTCAGTAGATTTAGCTATCTTTAGACTTCATTTAGCAGGAATTTCATCAATTTTAGGTGCAGTAAATTTTATTTCAACAATTATTAATATACGATCAATCGGAATTTCATTTGATCGGATACCTCTATTTGTTTGATCAGTAGCAATTACAGCTTTATTACTCTTATTATCTTTACCAGTACTAGCTGGAGCTATTACAATATTATTAACAGATCGAAATTTAAATACTTCCTTTTTTGATCCTGCTGGAGGAGGAGATCCAATTCTATATCAACATCTATTTTGATTTTTTGGACACCCTGAAGTATACATTTTAATTCTCCCAGGATTTGGAATAATTTCTCATATTATTAGACAAGAAAGAGGAAAAAAAGAAACTTTTGGAACTCTAGGAATAATTTATGCTATAATAGCAATTGGTTTATTAGGATTTGTAGTATGAGCTCATCACATATTTACAGTTGGAATAGACGTTGATACTCGAGCTTATTTTACATCAGCTACTATAATTATTGCTGTACCTACAGGTATTAAAATTTTTAGATGACTAGCAACTCTTCACGGAACTCAAATTAATTACTCCCCTTCTATATTATGAGCTTTAGGTTTCGTATTCTTATTTACAGTTGGAGGATTAACTGGAGTAATTTTAGCTAATTCCTCTATTGATATTATTCTTCATGATACTTACTATGTAGTAGCTCATTTCCATTATGTTCTTTCTATAGGAGCTGTATTTGCAATTATAGCAGGCTTAATTCAATGATTTCCTTTATTTACAGGATTAACTTTAAATGAAAATTTTTTAAAAATTCAATTTTTTATAATATTCATTGGAGTTAATTTAACATTTTTTCCTCAACATTTTCTTGGGCTAGCAGGAATACCTCGACGATACTCAGATTATCCAGACGCTTACTCAACATGAAATATAATTTCTTCTATTGGAAGATTAATCTCTTTAATTAGAATTATTATACTACTTTTTATTTTATGAGAAAGATTTACAACAATACGAAAAAGACTATCAGCTTTAAATTTATCTGCATCTATTGAATGATTACAATCTATACCTCCAGCTGAACATAGATATTCAGAATTACCCTTACTATCAAAC-------------TTCTAATATGGCAGATTAGTGCGATGGATTTAAATCCCATGTAT-AAAG---TTTAAC----CTTT-TTTTAGAAAA------ATGGCAACATGAAATACATTAACTACACAAGATAGAGCATCACCATTAATAGAACAATTAATATTTTTCCATGATCATACCTTAATAATCCTACTTATAATTACAATTTTAGTAGGATATATTATAATAAGATTATTCCTAAATAAATTTAATTATCGCTATCTACTAGAAGAACAAATAATTGAATTAATTTGAACAATTCTTCCAGCAATAACCTTAATCTTTATTGCATTACCTTCATTACGCCTATTATATTTATTAGATGAAATTAATAATCCCTTAATTACAATTAAAACTATTGGACACCAATGATATTGATCATATGAATATTCTGATTTTAAAAATCTTGAATTTGACTCTTATATAATTCCTACTAATGAATTAAACAATTTTAATTTTCGTTTATTAGATGTGGATAATCGAATTGTAATTCCTTATAATTCTCAAATTCGTATACTAATTACAGCAGCAGATGTATTACATTCATGGACAATCCCATCTTTAAGAGTAAAA
Callicerus_obscurus_N2	ATAGTAGGTACATCTTTAAGATTATTAATTCGAGCTGAATTAGGAAATCCAGGTTCATTAATTGGAGATGATCAAATTTATAATGTTATTGTTACTGCTCATGCTTTTATCATAATTTTTTTTATGGTAATACCAATTATAATTGGAGGATTTGGAAATTGATTAATTCCTTTAATACTAGGAGCTCCAGATATAGCATTCCCTCGAATAAACAATATAAGATTTTGACTTTTACCTCCTTCACTAACTCTACTTTTAATAAGAAGAATAGTTGAAAGAGGAGCAGGAACAGGGTGAACCGTTTATCCTCCCTTATCATCTAATATTGCTCATGGAGGATCTTCAGTAGATTTAGCTATCTTTAGACTTCATTTAGCAGGAATTTCATCAATTTTAGGTGCAGTAAATTTTATTTCAACAATTATTAATATACGATCAATCGGAATTTCATTTGATCGGATACCTCTATTTGTTTGATCAGTAGCAATTACAGCTTTATTACTCTTATTATCTTTACCAGTACTAGCTGGAGCTATTACAATATTATTAACAGATCGAAATTTAAATACTTCCTTTTTTGATCCTGCTGGAGGAGGAGATCCAATTCTATATCAACATCTATTTTGATTTTTTGGACACCCTGAAGTATACATTTTAATTCTCCCAGGATTTGGAATAATTTCTCATATTATTAGACAAGAAAGAGGAAAAAAAGAAACTTTTGGAACTCTAGGAATAATTTATGCTATAATAGCAATTGGTTTATTAGGATTTGTAGTATGAGCTCATCACATATTTACAGTTGGAATAGACGTTGATACTCGAGCTTATTTTACATCAGCTACTATAATTATTGCTGTACCTACAGGTATTAAAATTTTTAGATGACTAGCAACTCTTCACGGAACTCAAATTAATTACTCCCCTTCTATATTATGAGCTTTAGGTTTCGTATTCTTATTTACAGTTGGAGGATTAACTGGAGTAATTTTAGCTAATTCCTCTATTGATATTATTCTTCATGATACTTACTATGTAGTAGCTCATTTCCATTATGTTCTTTCTATAGGAGCTGTATTTGCAATTATAGCAGGCTTAATTCAATGATTTCCTTTATTTACAGGATTAACTTTAAATGAAAATTTTTTAAAAATTCAATTTTTTATAATATTCATTGGAGTTAATTTAACATTTTTTCCTCAACATTTTCTTGGGCTAGCAGGAATACCTCGACGATACTCAGATTATCCAGACGCTTACTCAACATGAAATATAATTTCTTCTATTGGAAGATTAATCTCTTTAATTAGAATTATTATACTACTTTTTATTTTATGAGAAAGATTTACAACAATACGAAAAAGACTATCAGCTTTAAATTTATCTGCATCTATTGAATGATTACAATCTATACCTCCAGCTGAACATAGATATTCAGAATTACCCTTACTATCAAAC-------------TTCTAATATGGCAGATTAGTGCGATGGATTTAAATCCCATGTAT-AAAG---TTTAAC----CTTT-TTTTAGAAAA------ATGGCAACATGAAATACATTAACTACACAAGATAGAGCATCACCATTAATAGAACAATTAATATTTTTCCATGATCATACCTTAATAATCCTACTTATAATTACAATTTTAGTAGGATATATTATAATAAGATTATTCCTAAATAAATTTAATTATCGCTATCTACTAGAAGAACAAATAATTGAATTAATTTGAACAATTCTTCCAGCAATAACCTTAATCTTTATTGCATTACCTTCATTACGCCTATTATATTTATTAGATGAAATTAATAATCCCTTAATTACAATTAAAACTATTGGACACCAATGATATTGATCATATGAATATTCTGATTTTAAAAATCTTGAATTTGACTCTTATATAATTCCTACTAATGAATTAAACAATTTTAATTTTCGTTTATTAGATGTGGATAATCGAATTGTAATTCCTTATAATTCTCAAATTCGTATACTAATTACAGCAGCAGATGTATTACATTCATGGACAATCCCATCTTTAAGAGTAAAA
Cordalia_obscura	ATAGTTGGAACTTCTTTAAGTTTATTAATTCGAGCAGAATTAGGAAACCCCGGTTCTTTAATTGGAGATGACCAAATTTATAATGTTATTGTAACAGCTCATGCTTTTGTAATAATTTTTTTTATAGTTATACCTATTGTAATTGGAGGATTTGGAAATTGACTTGTACCTTTAATACTAGGAGCCCCTGATATAGCTTTCCCACGAATAAATAATATAAGATTTTGATTATTACCCCCTTCATTAACTTTATTATTAATAAGAAGAATAGTTGAAAGAGGAGCTGGTACAGGATGAACTGTTTACCCCCCTTTATCTGCTAATATTGCACATAGAGGTTCATCAGTTGATCTAGCTATTTTTAGACTTCATTTAGCAGGTATTTCATCTATTTTAGGAGCAGTTAATTTTATTTCAACAGTTATTAATATACGAGCTATAGGAATTACATTTGATCGTATACCTTTATTTGTATGATCTGTTGCTATTACTGCCCTACTACTTCTTTTATCTTTACCAGTATTAGCTGGGGCTATTACTATACTTTTAACAGATCGTAATCTTAATACCTCATTTTTTGACCCAGCAGGAGGGGGAGACCCAATTCTTTATCAACATTTATTTTGATTTTTTGGGCATCCTGAAGTTTATATTTTAATTTTACCAGGTTTCGGAATAATTTCCCATATTATTAGGCAAGAAAGAGGAAAAAAAGAAACATTTGGAACCTTAGGAATAATTTATGCTATAATAGCAATTGGATTATTAGGATTTGTAGTTTGAGCTCACCATATATTCACAGTTGGCATAGATGTAGATACACGAGCTTATTTTACATCTGCAACTATAATTATTGCAGTACCAACTGGAATTAAAATTTTTAGATGATTAGCAACACTTCATGGAACACAAATTAATTATTCTCCTTCATTACTTTGAGCTTTAGGATTTGTTTTTCTATTTACGGTTGGAGGACTAACTGGAGTAATTTTAGCTAATTCTTCAATTGATATTGTTTTACATGATACTTATTATGTAGTTGCACATTTTCATTACGTTCTATCAATAGGAGCAGTATTTGCTATTATAGCAGGATTAATTCAATGATTCCCTCTTTTTACTGGTTTAACTCTTAATAATAAATTTTTAAAAATTCAATTTTTAACAATATTTATAGGTGTAAATTTAACATTCTTTCCTCAACATTTTTTAGGATTAGCAGGAATACCCCGACGTTACTCGGACTACCCAGATGCTTATTCAACATGAAATATAATATCTTCAATTGGAAGACTAATTTCTTTAATAAGAATTATTTTCTTATTATTTATTTTTTGAGAAAGATTAACTTCATTACGTAAAAGACTTTCATCTTTAAATTTATCATCTTCTATTGAATGACTTCAATTAATACCTCCTGCTGAACATAGATATTCTGAATTACCTATTTTATCAAAT-------------TTCTAATATGGCAGATTAGTGCAATGGATTTAAACCCCATAAAT-AAAG---TTTATT----CTTT-TTTTAGAATAA-----ATGGCAACATGATATACACTTACACTTCAAGATAGAGCTTCACCATTAATAGAACAACTTATATTCTTCCATGATCATACATTAATAATTCTTTTAATTATTACTATTTTAGTAAGATACGTTATAACAAGTTTATTTTTTAATAAATTTAACTATCGTTATCTATTAGAAGGACAAATAATTGAATTAATTTGAACAATTCTACCTGCTATTACATTAATTTTTATTGCCCTACCTTCTCTTCGCCTTTTATATTTATTAGACGAAATTAATAATCCTTTAATCACTATTAAAACAATTGGGCACCAATGATATTGATCATATGAATATACTGATTTCAAAAATATTGAATTTGATTCTTATATAATCCCTATAAATGAATTACTTAATTATAACTTCCGTCTACTAGATGTTGATAATCGTATTATTCTACCTTATAAAACTCAAATCCGCATACTTGTAACAGCAACAGATGTACTTCACTCTTGAACTATTCCTTCTATAAGTGTAAAA
Dadobia_immersa	ATAATTGGAACTTCTTTAAGATTACTAATTCGAGCCGAATTAGGAAATCCTGGCTCCTTAATTGGAGATGACCAAATTTATAATGTAATTGTTACAGCCCATGCATTCATTATGATTTTTTTCATAGTAATACCTATTGTTATTGGAGGATTTGGAAATTGATTAGTTCCTTTAATATTAGGTGCTCCTGATATAGCTTTCCCTCGAATAAATAATATAAGATTTTGACTATTACCTCCTTCTTTGACTTTACTTTTAATAAGAAGAATAGTCGAAAGAGGTGCTGGAACAGGATGAACTGTTTACCCTCCTTTATCTTCTAATATTGCACACGGAGGATCTTCCGTTGATTTAGCAATTTTTAGTCTTCATTTAGCAGGAATTTCATCAATTTTAGGTGCTGTAAACTTCATTTCAACAGTAATTAACATACGATCTATAGGAATTTCTTTTGATCGAATACCTTTATTTGTTTGATCTGTAGCAATTACAGCTCTTTTATTACTTCTATCTTTACCGGTATTAGCAGGAGCTATTACTATACTATTAACTGATCGAAATTTAAATACCTCCTTCTTTGATCCTGCTGGAGGGGGAGACCCTATTTTATATCAACATTTATTTTGATTTTTTGGACATCCGGAAGTTTATATTCTAATTTTACCCGGATTTGGAATAATTTCTCATATTATTAGTCAAGAAAGAGGAAAAAAGGAAACTTTTGGAACATTAGGTATAATTTATGCTATAATAGCCATTGGACTATTAGGATTTGTTGTATGAGCTCATCACATATTCACAGTTGGAATAGATGTTGACACTCGAGCCTATTTTACTTCAGCAACAATAATTATTGCAGTCCCTACAGGAATTAAAATTTTTAGATGACTAGCTACTTTACATGGAACTCAAATTAACTACTCCCCATCAATACTATGAGCTTTAGGTTTTGTATTTCTATTTACAGTAGGAGGATTAACAGGAGTTATTCTTGCTAATTCTTCAATTGATATTATTTTACATGACACTTATTATGTTGTAGCCCATTTCCATTATGTTCTATCAATAGGAGCTGTTTTCGCAATTATAGCAGGATTAATCCAGTGATTCCCATTATTTACAGGTTTAATATTAAATGAAACCTTTTTAAAAATTCAGTTCTTAACAATATTTATTGGGGTAAATTTAACCTTTTTCCCACAACATTTTTTAGGACTAGCTGGAATACCTCGACGTTATTCAGATTATCCAGATGCTTACACAACATGAAATATAATCTCATCAATCGGAAGATTAATTTCCTTAGTAAGAATTATTTTTTTAATTTTTATCTTATGAGAAAGATTTTCTTCTGCACGAAAAAGAATTTCATCAATAAATTTATCCTCCTCAATTGAATGACTACAATCAATACCTCCTTCTGAACATAGTTATTCAGAATTACCTATACTTTCAGCCTAACT--------TTCTAATATGGCAGATTAGTGCAATGGCTTTAAGCCCCATATAT-AAAG---TTTATC----CTTT-TTTTAGAAA-------ATGGCAACATGAAAAACTTTAACTATTCAAGATAGAGCTTCCCCTTTAATAGAACAATTAATATTTTTCCATGATCACACTTTAATAATTCTATTAATAATTACAATTCTTGTAGGCTATATTATAACAAGATTATTTTTTAATAAATTTAATTATCGATATTTATTAGAAGGTCAAATAATTGAATTAATCTGAACTATCCTACCAGCAATTACTTTAATTTTCATTGCTTTACCCTCTTTACGACTTTTATACTTATTAGATGAAATCAATAACCCTTTAATTACTATTAAAACAATTGGACATCAATGATACTGATCCTATGAATATACTGACTTCAAAAATATTGAATTTGATTCATATATAATTCCAGTAAATGAATTAAATTCATTTAATTTTCGATTATTAGATGTAGATAATCGAATTACTATCCCATATAATTCTCAAATTCGGATACTTGTGACTGCTATAGATGTACTTCATTCTTGAACAATTCCATCATTAAGAGTAAAA
Dalotia_coriaria	???????????????????????????????????????????????????????????????????????????????????????????????????????????????????????????????????????????????????????????????????????????????????????????????????????????????????????????????????????????????????????????????????????????????????????????????????????????????????????????????????????????????????????????????????????????????????????????????????????????????????????????????????????????????????????????????????????????????????????????????????????????????????????????????????????????????????????????????????????????????????????????????????????????????????????????????????????????????????????????????????????????????????????????????????????????????????????????????????????????????????????????????????????????????????????????????????????????????????????????????????????????????????????????????????????????????????????????????????????????????????????????????????????????????????????????????????????????????????????????????????????????????????????????????????????????????????????????????????????????????????????????????????????????????????????????????????????????????????????????????????????????????????????????????????????????????????????????????????????????????????????????????????????????????????????????????????????????????????????????????????????????????????????????????????????????????????????????????????????????????????????????????????????????????????????????????????????????????????????????????????????????????????????????????????????????????????????????????????????????????????????????????????????????????????????????????????????????????????????????????????????????????????????????????????????????????????????????????????????????????????????????????????????????????????????????????????????????????????????????????????????????????????????????????????????????????????????????????????????????????????????????????????????????????????????????????????????????????????????????????????????????????????????????????????????????????????????????????????????????????????????????????????????????????????????????????????????????????????
Discerota_torrentum_N1	ATAGTAGGAACTTCCTTAAGTTTATTAATTCGAGCAGAACTTGGAAATCCAGGATCCTTAATCGGAGATGACCAGATTTATAATGTTATTGTTACTGCCCATGCTTTTGTAATAATTTTTTTTATAGTTATACCAATTATAATTGGAGGATTTGGAAATTGACTTGTCCCTTTAATATTAGGAGCCCCTGACATAGCATTCCCACGAATAAATAACATAAGATTTTGATTATTACCCCCTTCTCTAAGACTACTTTTAATAAGAAGGATAGTTGAAAGTGGTGCAGGTACTGGATGAACTGTTTATCCCCCCCTTTCTTCTAATATCGCCCATGGTGGAGCATCTGTTGATTTGGCAATTTTTAGCCTTCACCTAGCAGGAATTTCTTCTATTCTAGGAGCCGTAAATTTTATTTCTACAGTTATCAATATACGATCACCTGGTATAACTTTTGATCGAATACCCCTTTTTGTTTGATCTGTAGCTATCACTGCCCTATTATTACTCCTTTCTCTCCCTGTTCTAGCAGGAGCTATCACTATACTTTTAACTGACCGAAATTTAAATACTACATTTTTTGACCCCGCTGGAGGAGGTGACCCAATTCTATACCAGCATTTATTTTGATTTTTTGGCCATCCAGAAGTCTATATTTTAATTTTACCTGGATTTGGAATAATCTCTCATATTATTAGCCAAGAAAGAGGGAAAAAAGAAACATTTGGAAATCTAGGAATAATCTATGCAATAATAGCTATTGGACTTTTAGGCTTCGTAGTTTGAGCTCATCATATATTTACAGTAGGTATAGATGTTGATACACGAGCATATTTTACTTCTGCAACTATAATCATTGCAGTCCCTACAGGCATTAAAATTTTTAGTTGATTAGCTACACTTCATGGAACTCAAATTAATTACTCCCCCTCAATACTATGAGCATTAGGATTTGTCTTTTTATTTACTGTCGGGGGATTAACAGGAGTAATTCTCGCTAATTCATCTATTGATATTATTCTTCATGATACATATTATGTAGTTGCACATTTCCATTATGTTCTCTCTATAGGAGCTGTATTTGCTATTATAAGAGGGTTAGTACAATGATTCCCCTTATTTACAGGACTAATTCTTAATGAAAAACTCTTAAAAATTCAATTTTTTACAATATTTATTGGTGTAAATTTAACTTTTTTCCCTCAACATTTTCTAGGTTTAGCTGGGATACCTCGGCGATATTCTGATTACCCTGATGCTTATACTCCTTGAAATATTATTTCTTCTGTAGGAAGCCTAATTTCAATAATCAGAATTATTTTTTTATTATTTATTTTATGAGAAAGATTCACATCAATACGAAAAAGAATCTCTTCTATAAATTTTTCATCCTCAATTGAATGATTACAATTAATACCCCCTACTGAACATAGATATTCTGAGTTGCCAATATTATCTAAC-------------TTCTAATATGGCAGATTAGTGCAATGGATTTAAGCCCCATTTAT-AAAG---TTTAAC----CTTT-TTTTAGAAA-------ATGGCAACATGAAAAACCCTAACTACTCAAGATAGAGCCTCTCCTTTAATAGAACAATTAATATTTTTCCATGATCATACTTTAATAATTTTATTAATAATTACAACTTTAGTAGGCTATATTATAAGAACATTATTTTTCAATAAGTTTAATTACCGATTTCTATTAGAAGGGCAACTAATTGAACTAATCTGAACTATTTTACCAGCTATTACTTTAATTTTTATTGCTCTTCCATCACTTCGGCTTCTTTATCTATTAGATGAAATTAATAACCCTCTTATTACAATTAAAGCAATTGGTCATCAATGATACTGATCCTACGAATATACAGATTTTAAAAATATCGAATTTGACTCTTATATAATTCCTTCTAATGAAATAAAAAACTTTAATTTTCGTCTTTTAGATGTTGATAACCGTATTGCTATTCCTTTTAATTCCCAAATTCGAATACTAATTACAGCAGCAGATGTTTTACATTCATGAACTANNCCTTCCTTAAGAGTAAAA
Discerota_torrentum_N2	ATAGTAGGAACTTCCTTAAGTTTATTAATTCGAGCAGAACTTGGAAATCCAGGATCCTTAATCGGAGATGACCAGATTTATAATGTTATTGTTACTGCCCATGCTTTTGTAATAATTTTTTTTATAGTTATACCAATTATAATTGGAGGATTTGGAAATTGACTTGTCCCTTTAATATTAGGAGCCCCTGACATAGCATTCCCACGAATAAATAACATAAGATTTTGATTATTACCCCCTTCTCTAAGACTACTTTTAATAAGAAGGATAGTTGAAAGTGGTGCAGGTACTGGATGAACTGTTTATCCCCCCCTTTCTTCTAATATCGCCCATGGTGGAGCATCTGTTGATTTGGCAATTTTTAGCCTTCACCTAGCAGGAATTTCTTCTATTCTAGGAGCCGTAAATTTTATTTCTACAGTTATCAATATACGATCACCTGGTATAACTTTTGATCGAATACCCCTTTTTGTTTGATCTGTAGCTATCACTGCCCTATTATTACTCCTTTCTCTCCCTGTTCTAGCAGGAGCTATCACTATACTTTTAACTGACCGAAATTTAAATACTACATTTTTTGACCCCGCTGGAGGAGGTGACCCAATTCTATACCAGCATTTATTTTGATTTTTTGGCCATCCAGAAGTCTATATTTTAATTTTACCTGGATTTGGAATAATCTCTCATATTATTAGCCAAGAAAGAGGGAAAAAAGAAACATTTGGAAATCTAGGAATAATCTATGCAATAATAGCTATTGGACTTTTAGGCTTCGTAGTTTGAGCTCATCATATATTTACAGTAGGTATAGATGTTGATACACGAGCATATTTTACTTCTGCAACTATAATCATTGCAGTCCCTACAGGCATTAAAATTTTTAGTTGATTAGCTACACTTCATGGAACTCAAATTAATTACTCCCCCTCAATACTATGAGCATTAGGATTTGTCTTTTTATTTACTGTCGGGGGATTAACAGGAGTAATTCTCGCTAATTCATCTATTGATATTATTCTTCATGATACATATTATGTAGTTGCACATTTCCATTATGTTCTCTCTATAGGAGCTGTATTTGCTATTATAAGAGGGTTAGTACAATGATTCCCCTTATTTACAGGACTAATTCTTAATGAAAAACTCTTAAAAATTCAATTTTTTACAATATTTATTGGTGTAAATTTAACTTTTTTCCCTCAACATTTTCTAGGTTTAGCTGGGATACCTCGGCGATATTCTGATTACCCTGATGCTTATACTCCTTGAAATATTATTTCTTCTGTAGGAAGCCTAATTTCAATAATCAGAATTATTTTTTTATTATTTATTTTATGAGAAAGATTCACATCAATACGAAAAAGAATCTCTTCTATAAATTTTTCATCCTCAATTGAATGATTACAATTAATACCCCCTACTGAACATAGATATTCTGAGTTGCCAATATTATCTAAC-------------TTCTAATATGGCAGATTAGTGCAATGGATTTAAGCCCCATTTAT-AAAG---TTTAAC----CTTT-TTTTAGAAA-------ATGGCAACATGAAAAACCCTAACTACTCAAGATAGAGCCTCTCCTTTAATAGAACAATTAATATTTTTCCATGATCATACTTTAATAATTTTATTAATAATTACAACTTTAGTAGGCTATATTATAAGAACATTATTTTTCAATAAGTTTAATTACCGATTTCTATTAGAAGGGCAACTAATTGAACTAATCTGAACTATTTTACCAGCTATTACTTTAATTTTTATTGCTCTTCCATCACTTCGGCTTCTTTATCTATTAGATGAAATTAATAACCCTCTTATTACAATTAAAGCAATTGGTCATCAATGATACTGATCCTACGAATATACAGATTTTAAAAATATCGAATTTGACTCTTATATAATTCCTTCTAATGAAATAAAAAACTTTAATTTTCGTCTTTTAGATGTTGATAACCGTATTGCTATTCCTTTTAATTCCCAAATTCGAATACTAATTACAGCAGCAGATGTTTTACATTCATGAACTATCCCTTCCTTAAGAGTAAAA
Drusilla_canaliculata_N1	ATAGTTGGAACATCTTTAAGACTATTAATTCGAGCTGAATTAGGTAATCCAGGTTCATTAATTGGAGACGACCAAATTTATAATGTTATTGTTACAGCTCATGCTTTCATTATAATTTTCTTTATAGTTATGCCTATTGTAATTGGTGGATTCGGAAATTGATTAATTCCACTAATATTAGGAGCCCCTGATATAGCTTTCCCACGAATAAACAATATGAGATTTTGATTATTACCCCCCTCTTTAAGCCTTCTTTTAATAAGAAGAATGGTTGAAAGAGGTGCTGGAACAGGATGAACAGTTTATCCTCCTTTATCATCAAATATTGCACATGGAGGATCTTCAGTTGATTTAGCTATTTTTAGTCTACATTTAGCTGGTATTTCTTCAATTTTAGGAGCTGTAAATTTTATTTCAACTGTAATTAATATACGATCAACTGGAATTTCATTTGATCGTATACCTTTATTTGTTTGATCAGTTGCTATTACAGCATTATTATTACTACTATCCTTACCAGTACTAGCAGGAGCTATTACAATACTTTTAACTGACCGAAACTTAAATACTTCCTTTTTTGACCCTGCTGGAGGTGGTGACCCAATTTTATACCAACATTTATTTTGATTTTTTGGTCATCCAGAAGTTTACATTTTAATTCTACCAGGATTTGGAATAATTTCTCATATTATTAGCCAAGAAAGAGGTAAAAAGGAAACATTTGGGACCCTTGGAATAATTTATGCTATAATAACAATTGGATTATTAGGGTTTGTTGTTTGAGCTCATCATATATTCACAGTAGGAATAGATGTTGATACTCGAGCATATTTTACATCAGCAACTATAATTATTGCTGTACCAACAGGTATTAAAATTTTTAGATGATTAGCTACTTTACATGGAACCCAAATTAATTATTCCCCTTCAATATTATGAGCTTTAGGATTTGTATTTTTATTTACAGTAGGAGGATTAACTGGAGTAATTTTAGCTAATTCATCAATTGATATTATTCTACATGATACTTATTATGTAGTTGCTCATTTTCATTATGTTCTTTCTATAGGAGCAGTATTTGCAATTATAGCAGGACTTATTCAATGATTCCCCTTATTTACAGGTTTAACTTTAAATGAAAATTTTCTAAAAATTCAATTTTTAGGAATATTTATTGGAGTAAATTTAACTTTCTTCCCACAACATTTCTTAGGGTTAGCAGGTATACCCCGACGATACTCAGATTACCCAGATGCATACACTACTTGAAATATAATTTCTTCAATTGGAAGATTAATTTCCCTAATCAGAATTATTTTTTTACTTTTTATTTTATGGGAAAGATTTACATCTATACGAAAAAGATTATCTTCTCTAAATTTATCATCTTCAATTGAATGATTGCAAAGTATACCACCTGCTGAACATAGTTATTCAGAATTACCTATACTATCAAAT-------------TTCTAATATGGCAGATTAGTGCAATGGATTTAAGCCTCATATAT-AAAG---TTTATA----CTTT-TTTTAGAAA-------ATGGCAACATGAAAAACACTAACTATTCAAGATAGAGCTTCCCCATTAATAGAGCAACTAATATTCTTCCATGATCATACATTAATAATTTTATTAATAATTACTACTTTAGTAGGGTATATTATAGCTAGACTTTTTTTTAATAAATTCAATTATCGTTACCTTTTAGAAGGACAAATAATTGAATTAATCTGAACTATTTTACCAGCTATTACTTTAATTTTTATTGCTTTACCATCATTACGATTACTTTATCTTTTAGATGAAATTAATAACCCTTTGATTACAATTAAAACAATTGGACATCAATGATACTGATCATATGAATACACAGATTTTAAAAATATTGAATTTGATTCTTATATAATTCCTACAAATGAATTAAATAATTATAATTTTCGATTATTAGATGTTGATAATCGAATTGTTTTACCTTATAACTCTCAAATTCGTATATTAGTTACAGCTACTGATGTCTTACATTCTTGAACAATCCCATCTTTAAGTGTAAAA
Drusilla_canaliculata_N2	ATAGTTGGAACATCTTTAAGACTATTAATTCGAGCTGAATTAGGTAATCCAGGTTCATTAATTGGAGACGACCAAATTTATAATGTTATTGTTACAGCTCATGCTTTCATTATAATTTTCTTTATAGTTATGCCTATTGTAATTGGTGGATTCGGAAATTGATTAATTCCACTAATATTAGGAGCCCCTGATATAGCTTTCCCACGAATAAACAATATGAGATTTTGATTATTACCCCCCTCTTTAAGCCTTCTTTTAATAAGAAGAATGGTTGAAAGAGGTGCTGGAACAGGATGAACAGTTTATCCTCCTTTATCATCAAATATTGCACATGGAGGATCTTCAGTTGATTTAGCTATTTTTAGTCTACATTTAGCTGGTATTTCTTCAATTTTAGGAGCTGTAAATTTTATTTCAACTGTAATTAATATACGATCAACTGGAATTTCATTTGATCGTATACCTTTATTTGTTTGATCAGTTGCTATTACAGCATTATTATTACTACTATCCTTACCAGTATTAGCAGGAGCTATTACAATACTTTTAACTGACCGAAACTTAAATACTTCCTTTTTTGACCCTGCTGGAGGTGGTGACCCAATTTTATACCAACATTTATTTTGATTTTTTGGTCATCCAGAAGTTTACATTTTAATTCTACCAGGATTTGGAATAATTTCTCATATTATTAGCCAAGAAAGAGGTAAAAAGGAAACATTTGGGACCCTTGGAATAATTTATGCTATAATAACAATTGGATTATTAGGGTTTGTTGTTTGAGCTCATCATATATTCACAGTAGGAATAGATGTTGATACTCGAGCATATTTTACATCAGCAACTATAATTATTGCTGTACCAACAGGTATTAAAATTTTTAGATGATTAGCTACTTTACATGGAACCCAAATTAATTATTCCCCTTCAATATTATGAGCTTTAGGATTTGTATTTTTATTTACAGTAGGAGGATTAACTGGAGTAATTTTAGCTAATTCATCAATTGATATTATTCTACATGATACTTATTATGTAGTTGCTCATTTTCATTATGTTCTTTCTATAGGAGCAGTATTTGCAATTATAGCAGGACTTATTCAATGATTCCCCTTATTTACAGGTTTAACTTTAAATGAAAATTTTCTAAAAATTCAATTTTTAGGAATATTTATTGGAGTAAATTTAACTTTCTTCCCACAACATTTCTTAGGGTTAGCAGGTATACCCCGACGATACTCAGATTACCCAGATGCATACACTACTTGAAATATAATTTCTTCAATTGGAAGATTAATTTCCCTAATCAGAATTATTTTTTTACTTTTTATTTTATGGGAAAGATTTACATCTATACGAAAAAGATTATCTTCTCTAAATTTATCATCTTCAATTGAATGATTGCAAAGTATACCACCTACTGAACATAGTTATTCAGAATTACCTATACTATCAAAT-------------TTCTAATATGGCAGATTAGTGCAATGGATTTAAGCCTCATATAT-AAAG---TTTATA----CTTT-TTTTAGAAA-------ATGGCAACATGAAAAACACTAACTATTCAAGATAGAGCTTCCCCATTAATAGAGCAACTAATATTCTTCCATGATCATACATTAATAATTTTATTAATAATTACTACTTTAGTAGGATATATTATAGCTAGACTTTTTTTTAATAAATTCAATTATCGTTACCTTTTAGAAGGACAAATAATTGAATTAATCTGAACTATTTTACCAGCTATTACTTTAATTTTTATTGCTTTACCATCATTACGATTACTTTATCTTTTAGATGAAATTAATAACCCTTTGATTACAATTAAAACAATTGGACATCAATGATACTGATCATATGAATACACAGATTTTAAAAATATTGAATTTGATTCTTATATAATTCCTACAAATGAATTAAATAATTATAATTTTCGATTATTAGATGTTGATAATCGAATTGTTTTACCTTATAACTCTCAAATTCGTATATTAGTTACAGCTACTGATGTCTTACATTCTTGAACAATCCCATCTTTAAGTGTAAAA
Drusilla_sp_1_N1	ATAGTTGGTACTTCTTTAAGCCTTCTAATTCGAGCAGAACTAGGAAATCCTGGATCTTTAATTGGTGATGACCAAATTTATAACGTAATTGTTACAGCTCATGCTTTCATTATAATTTTCTTTATAGTTATGCCTATTGTTATTGGTGGATTTGGAAATTGATTAGTTCCTTTAATGTTAGGAGCTCCAGATATAGCTTTTCCTCGAATAAATAACATAAGATTTTGATTACTACCTCCATCATTAACACTTTTGCTAATAAGAAGAATAGTAGAAAGAGGAGCAGGAACTGGATGAACAGTTTATCCTCCTCTTTCTTCTAATATTGCTCATGGAGGTTCATCAGTTGATTTAGCTATTTTTAGACTTCATTTAGCAGGTATTTCTTCTATTCTAGGTGCAGTAAATTTTATTTCAACAGTAATTAATATACGATCAACAGGTATTTCATTTGATCGAATACCTTTATTTGTTTGATCAGTAGTAATTACAGCACTATTGCTATTACTATCTTTACCAGTATTAGCTGGAGCAATTACTATACTTTTAACTGATCGAAATTTAAATACTTCATTTTTTGATCCTGCGGGAGGTGGAGATCCTATTCTTTATCAACATTTATTTTGATTTTTTGGTCATCCAGAAGTTTATATTTTAATTTTACCTGGATTTGGAATAATTTCTCATATTATTAGACAAGAAAGAGGTAAAAAGGAAACATTTGGAACTCTTGGAATAATTTATGCAATAATAGCAATTGGTTTATTAGGATTTGTAGTATGAGCTCATCATATATTTACTGTAGGAATAGATGTTGATACCCGGGCTTATTTTACATCAGCCACTATAATCATTGCCGTTCCTACTGGAATTAAAATTTTCAGTTGACTAGCAACATTACATGGAACACAAATTAATTACTCTCCTTCAATACTTTGAGCATTAGGATTTGTTTTTTTATTTACAGTTGGAGGATTAACAGGAGTAATTTTAGCTAATTCTTCAATTGATATTATTTTACATGATACTTATTATGTAGTTGCTCATTTTCATTATGTTCTTTCAATAGGAGCAGTATTTGCAATTATAGCTGGCTTAATTCAATGATTTCCTTTATTTACTGGATTAACTTTAAATGAAAATTTTCTTAAAATTCAATTTTTAGCAATATTTATTGGAGTAAATTTAACATTCTTTCCACAACATTTTCTTGGATTAGCTGGAATACCTCGTCGATATTCCGATTACCCAGATGCATATACAACATGAAATGTAATTTCTTCTATTGGAAGTCTTATTTCTTTAGTAAGAATTATTTTTTTATTATTTATTTTATGAGAAAGATTTTCTTCTATACGAAAAAGATTATCATCTTTAAATTTATCTGCTTCAATCGAATGATTACAAAATATACCACCAGCTGAACATAGATATTCAGAACTACCAATATTATCAAATAAT----------TTCTAATATGGCAGATTAGTGCGATGGATTTAAGTCCCATATAT-AAAG---TTTATA----CTTT-TTTTAGAAA-------ATGGCAACATGAAAAACATTAACTATTCAAGATAGTGCTTCTCCTYTTATAGAACAATTAATATTTTTTCACGATCATACACTAATAATTCTCTTAATAATTACAACTTTAGTAGGTTATATTATAGCAAGATTATTTTTCAATAAATTTAACTATCGATATTTATTAGAAGGACAAATAATTGAATTAATTTGAACAATTTTACCAGCTATTACTTTAATTTTTATTGCTTTACCATCATTACGTTTACTATATCTATTAGATGAAATTAATAATCCATTAATTACAATTAAAACAATTGGTCACCAATGATATTGATCATATGAATATTYTGATTTCAAAAATATTGAATTTGATTCATATATAATTCCAACTAATGAATTAAATAATTACCATTTCCGTTTATTAGATGTTGATAACCGAATTGTTTTACCTTATAATTCTCAAATTCGAATATTAGTAACAGCAGCTGATGTTTTACACTCATGAACTATTCCTTCTTTAAGTGTAAAA
Drusilla_sp_1_N2	ATAGTTGGTACTTCTTTAAGCCTTCTAATTCGAGCAGAACTAGGAAATCCTGGATCTTTAATTGGTGATGACCAAATTTATAACGTAATTGTTACAGCTCATGCTTTCATTATAATTTTCTTTATAGTTATGCCTATTGTTATTGGTGGATTTGGAAATTGATTAGTTCCTTTAATGTTAGGAGCTCCAGATATAGCTTTTCCTCGAATAAATAACATAAGATTTTGATTACTACCTCCATCATTAACACTTTTGCTAATAAGAAGAATAGTAGAAAGAGGAGCAGGAACTGGATGAACAGTTTATCCTCCTCTTTCTTCTAATATTGCTCATGGAGGTTCATCAGTTGATTTAGCTATTTTTAGACTTCATTTAGCAGGTATTTCTTCTATTCTAGGTGCAGTAAATTTTATTTCAACAGTAATTAATATACGATCAACAGGTATTTCATTTGATCGAATACCTTTATTTGTTTGATCAGTAGTAATTACAGCACTATTGCTATTACTATCTTTACCAGTATTAGCTGGAGCAATTACTATGCTTTTAACTGATCGAAATTTAAATACTTCATTTTTTGATCCTGCGGGAGGTGGAGATCCTATTCTTTATCAACATTTATTTTGATTTTTTGGTCATCCAGAAGTTTATATTTTAATTTTACCTGGATTTGGAATAATTTCTCATATTATTAGACAAGAAAGAGGTAAAAAGGAAACATTTGGAACTCTTGGAATAATTTATGCAATAATAGCAATTGGTTTATTAGGATTTGTAGTATGAGCTCATCATATATTTACTGTAGGAATAGATGTTGATACCCGGGCTTATTTTACATCAGCCACTATAATCATTGCCGTTCCTACTGGAATTAAAATTTTCAGTTGACTAGCAACATTACATGGGACACAAATTAATTACTCTCCTTCAATACTTTGAGCATTAGGATTTGTTTTTTTATTTACAGTTGGAGGATTAACAGGAGTAATTTTAGCTAATTCTTCAATTGATATTATTTTACATGATACTTATTATGTAGTTGCTCATTTTCATTATGTTCTTTCAATAGGAGCAGTATTTGCAATTATAGCTGGCTTAATTCAATGATTTCCTTTATTTACTGGATTAACTTTAAATGAAAATTTTCTTAAAATTCAATTTTTAGCAATATTTATTGGAGTAAATTTAACATTCTTTCCACAACATTTTCTTGGATTAGCTGGAATACCTCGTCGATATTCCGATTACCCAGATGCATATACAACATGAAATGTAATTTCTTCTATTGGAAGTCTTATTTCTTTAGTAAGAATTATTTTTTTATTATTTATTTTATGAGAAAGATTTTCTTCTATACGAAAAAGATTGTCATCTTTAAATTTATCTGCTTCAATCGAATGACTACAAAATATACCACCAGCTGAACATAGATATTCAGAACTACCAATATTATCAAATAAT----------TTCTAATATGGCAGATTAGTGCGATGGATTTAAGTCCCATATAT-AAAG---TTTATA----CTTT-TTTTAGAAA-------ATGGCAACATGAAAAACATTAACTATTCAAGATAGTGCTTCTCCTCTTATAGAACAATTAATATTTTTTCACGATCATACACTAATAATTCTCTTAATAATTACAACTTTAGTAGGTTATATTATAGCAAGATTATTTTTCAATAAATTTAACTATCGATATTTATTAGAAGGACAAATAATTGAATTAATTTGAACAATTTTACCAGCTATTACTTTAATTTTTATTGCTTTACCATCATTACGTTTACTATATCTATTAGATGAAATTAATAATCCATTAATTACAATTAAAACAATTGGTCACCAATGATATTGATCATATGAATATTCTGATTTCAAAAATATTGAATTTGATTCATATATAATTCCAACTAATGAATTAAATAATTACCATTTCCGTTTATTAGATGTTGATAACCGAATTGTTTTACCTTATAATTCTCAAATTCGAATATTAGTAACAGCAGCTGATGTTTTACACTCATGAACTATTCCTTCTTTAAGTGTAAAA
Drusilla_sp_2_N1	ATAGTAGGAACTTCTTTAAGCCTTCTAATTCGAGCTGAACTAGGGAATCCCGGATCTTTAATTGGTGATGACCAAATTTATAATGTAATTGTCACAGCACATGCTTTCATTATAATTTTTTTCATAGTTATACCTGTAGTTATTGGAGGATTTGGAAATTGATTAGTTCCTTTAATGTTAGGAGCTCCAGATATAGCTTTTCCACGAATAAATAACATAAGATTTTGATTACTACCCCCATCATTAACACTTTTATTAATGAGAAGAATAGTAGAAAGAGGTGCAGGAACTGGATGAACAGTTTACCCTCCTCTTTCTTCAAATATTGCTCATGGAGGTTCCTCAGTTGATTTAGCTATTTTTAGACTTCACTTAGCAGGTATTTCTTCTATTCTAGGTGCAGTAAATTTTATTTCAACAGTAATTAATATACGATCCACAGGTATTTCTTTTGATCGAATACCATTATTTGTTTGATCAGTAGTAATTACAGCATTATTACTACTTCTATCTTTACCAGTATTAGCTGGAGCAATTACTATACTTTTAACTGATCGAAATTTAAATACTTCATTTTTTGATCCAGCTGGAGGAGGAGACCCTATTCTTTACCAACATTTATTTTGGTTTTTTGGTCATCCAGAAGTATATATTTTAATTTTACCTGGATTTGGAATAATTTCTCATATTATTAGACAAGAAAGAGGTAAAAAGGAAACATTTGGAACTCTTGGAATAATCTACGCTATAATAGCAATTGGATTATTAGGCTTTGTAGTATGAGCTCATCATATATTCACTGTTGGAATAGATGTTGATACTCGAGCTTATTTTACCTCAGCTACAATAATTATTGCAGTACCTACTGGAATTAAAATTTTCAGTTGATTAGCAACATTACATGGAACACAAATTAATTATTCTCCTTCAATACTTTGAGCTTTAGGATTTGTTTTTCTATTTACAGTAGGAGGATTAACAGGAGTAATTTTAGCTAACTCTTCAATTGATATTATCTTACACGACACCTATTATGTAGTTGCACATTTCCATTATGTTCTTTCTATAGGAGCAGTATTTGCTATTATAGCAGGATTAATTCAATGATTTCCTTTATTTACTGGATTAACTCTAAATGAAAATTTTCTAAAAATTCAATTTCTAGCTATATTTATTGGAGTAAATTTAACATTTTTCCCACAACATTTTCTTGGATTAGCTGGAATACCTCGACGATATTCTGACTATCCAGATGCTTACACAACATGAAATGTTATTTCTTCTATTGGAAGATTAATCTCATTAGTTAGAATTATTTTTTTATTATTTATTCTATGAGAAAGATTTTCTTCTATACGAAAAAGATTATCATCACTAAATTTATCTGCCTCAATTGAATGACTTCAAAATATACCACCAGCCGAACATAGATATTCAGAATTACCTATACTATCAAATTAAT---------TTCTAATATGGCAGATTAGTGCAATGGATTTAAGTCCCATATAT-AAAG---TTTATA----CTTT-TTTTAGAAA-------ATGGCAACATGAAAAACATTAACTATTCAAGATAGTGCTTCTCCTCTTATAGAACAATTAATATTTTTTCACGATCATACATTAATAATTCTTTTAATAATTACAACTTTAGTTGGGTATATTATAGCAAGATTATTTTTTAATAAATTTAATTATCGATATTTATTAGAAGGGCAAATAATTGAATTAATTTGAACAATTTTACCAGCTGTTACTTTAATTTTTATTGCTTTACCATCATTACGATTATTATACTTATTAGATGAAATTAATAATCCATTAATTACAATTAAAACAATTGGCCACCAATGATATTGATCATATGAATACTCTGATTTCAAAAATATTGAATTTGATTCATATATAATTCCAACTAATGAATTAAATAACTATCATTTCCGTTTACTAGATGTTGATAATCGAATTGTATTACCTTATAATTCTCAAATTCGAATATTAGTAACAGCAGCTGATGTACTTCATTCATGAACTATTCCTTCTTTAAGTGTAAAA
Drusilla_sp_2_N2	ATAGTAGGAACTTCTTTAAGCCTTCTAATTCGAGCTGAACTAGGGAATCCCGGATCTTTAATTGGTGATGACCAAATTTATAATGTAATTGTCACAGCACATGCTTTCATTATAATTTTTTTCATAGTTATACCTGTAGTTATTGGAGGATTTGGAAATTGATTAGTTCCTTTAATGTTAGGAGCTCCAGATATAGCTTTTCCACGAATAAATAACATAAGATTTTGATTACTACCCCCATCATTAACACTTTTATTAATGAGAAGAATAGTAGAAAGAGGTGCAGGAACTGGATGAACAGTTTACCCTCCTCTTTCTTCAAATATTGCTCATGGAGGTTCCTCAGTTGATTTAGCTATTTTTAGACTTCACTTAGCAGGTATTTCTTCTATTCTAGGTGCAGTAAATTTTATTTCAACAGTAATTAATATACGATCCACAGGTATTTCTTTTGATCGAATACCATTATTTGTTTGATCAGTAGTAATTACAGCATTATTACTACTTCTATCTTTACCAGTATTAGCTGGAGCAATTACTATACTTTTAACTGATCGAAATTTAAATACTTCATTTTTTGATCCAGCTGGAGGAGGAGACCCTATTCTTTACCAACATTTATTTTGATTTTTTGGTCATCCAGAAGTATATATTTTAATTTTACCTGGATTTGGAATAATTTCTCATATTATTAGACAAGAAAGAGGTAAAAAGGAAACATTTGGAACTCTTGGAATAATCTACGCTATAATAGCAATTGGATTATTAGGCTTTGTAGTATGAGCTCATCATATATTCACTGTTGGAATAGATGTTGATACTCGAGCTTATTTTACCTCAGCTACAATAATTATTGCAGTACCTACTGGAATTAAAATTTTCAGTTGATTAGCAACATTACATGGAACACAAATTAATTATTCTCCTTCAATACTTTGAGCTTTAGGATTTGTTTTTCTATTTACAGTAGGAGGATTAACAGGAGTAATTTTAGCTAACTCTTCAATTGATATTATCTTACACGACACCTATTATGTAGTTGCACATTTCCATTATGTTCTTTCTATAGGAGCAGTATTTGCTATTATAGCAGGATTAATTCAATGATTTCCTTTATTTACTGGATTAACTCTAAATGAAAATTTTCTAAAAATTCAATTTCTAGCTATATTTATTGGAGTAAATTTAACATTTTTCCCACAACATTTTCTTGGATTAGCTGGAATACCTCGACGATATTCTGACTATCCAGATGCTTACACAACATGAAATGTTATTTCTTCTATTGGAAGATTAATCTCATTAGTTAGAATTATTTTTTTATTATTTATTCTATGAGAAAGATTTTCTTCTATACGAAAAAGATTATCATCACTAAATTTATCTGCCTCAATTGAATGACTTCAAAATATACCACCAGCCGAACATAGATATTCAGAATTACCTATACTATCAAATTAAT---------TTCTAATATGGCAGATTAGTGCAATGGATTTAAGTCCCATATAT-AAAG---TTTATA----CTTT-TTTTAGAAA-------ATGGCAACATGAAAAACATTAACTATTCAAGATAGTGCTTCTCCTCTTATAGAACAATTAATATTTTTTCACGATCATACATTAATAATTCTTTTAATAATTACAACTTTAGTTGGGTATATTATAGCAAGATTATTTTTTAATAAATTTAATTATCGATATTTATTAGAAGGGCAAATAATTGAATTAATTTGAACAATTTTACCAGCTGTTACTTTAATTTTTATTGCTTTACCATCATTACGATTATTATACTTATTAGATGAAATTAATAATCCATTAATTACAATTAAAACAATTGGCCACCAATGATATTGATCATATGAATACTCTGATTTCAAAAATATTGAATTTGATTCATATATAATTCCAACTAATGAATTAAATAACTATCATTTCCGTTTACTAGATGTTGATAATCGAATTGTATTACCTTATAATTCTCAAATTCGAATATTAGTAACAGCAGCTGATGTACTTCATTCATGAACTATTCCTTCTTTAAGTGTAAAA
Drusilla_sp_prope_khamhengi_N1	ATAATTGGAACATCTCTTAGCTTATTAATTCGAGCAGAACTTGGAAATCCTGGTTCCTTAATTGGAGATGATCAAATTTATAATGTAATTGTAACAGCTCATGCATTTATCATAATTTTTTTTATAGTAATACCAATTGTAATTGGTGGATTTGGAAATTGACTAGTACCTTTAATATTAGGTGCTCCAGATATAGCATTTCCACGAATAAATAATATAAGATTTTGATTATTACCTCCTTCATTAACTCTTCTATTAATAAGAAGAATAGTAGAAAGAGGAGCTGGAACAGGATGAACAGTATACCCCCCTTTATCATCAAATATTGCTCATAGAGGATCTTCAGTTGATTTAGCTATTTTCAGACTTCATTTAGCTGGAATTTCATCAATTCTTGGAGCAGTAAATTTTATTTCTACAGTAATTAATATACGATCAACTGGAATTTCATTTGATCGAATACCATTATTTATCTGATCAGTTGCAATTACAGCTTTATTACTTTTATTATCTCTTCCTGTATTAGCAGGAGCTATTACTATATTATTAACAGATCGAAATCTTAATACTTCATTTTTTGATCCAGCAGGAGGTGGAGATCCTATTCTTTATCAACATTTATTTTGATTTTTTGGACATCCAGAAGTTTATATTTTAATTCTTCCTGGATTTGGAATAATTTCTCATATTATTAGACAAGAAAGAAATAAAAAAGAAACATTTGGCACTCTTGGAATAATTTATGCTATAATAGCAATTGGATTATTAGGATTTGTAGTATGAGCTCATCACATATTTACAGTTGGAATAGATGTTGATACACGAGCATATTTTACATCAGCTACAATAATTATTGCTGTTCCAACAGGTATTAAAATTTTTAGATGATTAGCTACTTTACATGGCACTCAAATTAATTATTCCCCTTCAATATTATGAGCTTTAGGATTTGTATTCCTTTTTACTGTTGGAGGATTAACAGGAGTAATTTTAGCTAATTCATCAATTGATATTATTTTACATGATACTTATTATGTAGTAGCTCATTTTCATTATGTTCTTTCTATAGGAGCTGTATTTGCAATTATAGCAGGAATAATTCAATGATTTCCTCTATTTACAGGATTAACACTTAATGAATATTTATTAAAAATTCAATTTACAGCCATATTTATTGGAGTAAACTTAACATTTTTTCCACAACATTTCTTAGGATTAGCAGGAATACCTCGACGATATTCAGATTATCCTGATGCATATACTACATGAAATGTTATTTCTTCAATTGGAAGATTAATTTCTTTAATTAGTATTTTATTTTTTCTATTTATTTTATGAGAAAGATTTTTATCAATACGAAAAAGATTATCATCATTAAATTTATCATCATCAATTGAATGACTTCAAAATATACCACCAGCTGAACATAGATATTCAGAACTACCTATATTATCTAAT-------------TTCTAATATGGCAGAATAGTGCAATGGATTTAAGTCCCATAAAT-AAAG---TTTAAT----CTTT-TTTTAGAAA-------ATGGCAACATGAAAAACATTAACTATTCAAGATAGAGCATCTCCACTTATAGAGCAACTAATATTTTTCCATGATCATACATTAATAATTTTATTAATAATTACAGTAATAGTAGGATATATTATAATAAGTTTAATCTTCAATTCATTTAACTATCGATATTTACTAGAAGGACAATTAATTGAGTTAATTTGAACTATTCTCCCAGCTATTACTTTAATTTTTATTGCTTTACCATCACTTCGACTATTATATTTACTAGACGAAATTAATAACCCATTAATCACAATTAAAACTATTGGTCATCAATGATATTGATCATATGAATATTCAGACTTCAAAAATATTGAATTTGATTCTTATATAATTCCTACTAATGAATTAAATTCTTATAGATTCCGACTTTTAGATGTTGATAATCGAATTATTATTCCATTCAATACACAAATTCGTATATTAGTAACAGCAGCAGATGTTCTACATTCATGAACTATTCCATCTTTAAGTGTTAAA
Drusilla_sp_prope_khamhengi_N2	ATAATTGGAACATCTCTTAGCTTATTAATTCGAGCAGAACTTGGAAATCCTGGTTCCTTAATTGGAGATGATCAAATTTATAATGTAATTGTAACAGCTCATGCATTTATCATAATTTTTTTTATAGTAATACCAATTGTAATTGGTGGATTTGGAAATTGACTAGTACCTTTAATATTAGGTGCTCCAGATATAGCATTTCCACGAATAAATAATATAAGATTTTGATTATTACCTCCTTCATTAACTCTTCTATTAATAAGAAGAATAGTAGAAAGAGGAGCTGGAACAGGATGAACAGTATACCCCCCTTTATCATCAAATATTGCTCATAGAGGATCTTCAGTTGATTTAGCTATTTTTAGACTTCATTTAGCTGGAATTTCATCAATTCTTGGAGCAGTAAATTTTATTTCTACAGTAATTAATATACGATCAACTGGAATTTCATTTGATCGAATACCATTATTTATCTGATCAGTTGCAATTACAGCTTTATTACTTTTATTATCTCTTCCTGTATTAGCAGGAGCTATTACTATATTATTAACAGATCGAAATCTTAATACTTCATTTTTTGATCCAGCAGGAGGTGGAGATCCTATTCTTTATCAACATTTATTTTGATTTTTTGGACATCCAGAAGTTTATATTTTAATTCTTCCTGGATTTGGAATAATTTCTCATATTATTAGACAAGAAAGAAATAAAAAAGAAACATTTGGCACTCTTGGAATAATTTATGCTATAATAGCAATTGGATTATTAGGATTTGTAGTATGAGCTCATCACATATTTACAGTTGGAATAGATGTTGATACACGAGCATATTTTACATCAGCTACAATAATTATTGCTGTTCCAACAGGTATTAAAATTTTTAGATGATTAGCTACTTTACATGGCACTCAAATTAATTATTCTCCTTCAATATTATGAGCTTTAGGATTTGTATTCCTTTTTACAGTTGGAGGATTAACAGGAGTAATTTTAGCTAATTCATCAATTGATATTATTTTACATGATACTTATTATGTAGTAGCTCATTTTCATTATGTTCTTTCTATAGGAGCTGTATTTGCAATTATAGCAGGAATAATTCAATGATTTCCTCTATTTACAGGATTAACACTTAATGAATATTTATTAAAAATTCAATTTACAGCTATATTTATTGGAGTAAACTTAACATTTTTTCCACAACATTTCTTAGGATTAGCAGGAATACCTCGACGATATTCAGATTATCCTGATGCATATACTACATGAAATGTTATTTCTTCAATTGGAAGATTAATTTCTTTAATTAGTATTTTATTTTTTCTATTTATTTTATGAGAAAGATTTTTATCAATACGAAAAAGATTATCATCATTAAATTTATCATCATCAATTGAATGACTTCAAAATATACCACCAGCTGAACATAGATATTCAGAACTACCTATATTATCTAAT-------------TTCTAATATGGCAGAATAGTGCAATGGATTTAAGTCCCATAAAT-AAAG---TTTAAT----CTTT-TTTTAGAAA-------ATGGCAACATGAAAAACATTAACTATTCAAGATAGAGCATCTCCACTTATAGAACAACTAATATTTTTCCATGATCATACATTAATAATTTTATTAATAATTACAGTAATAGTAGGATATATTATAATAAGTTTAATCTTCAATTCATTTAACTATCGATATTTACTAGAAGGACAATTAATTGAGTTAATTTGAACTATTCTCCCAGCTATTACTTTAATTTTTATTGCTTTACCATCACTTCGACTATTATATTTACTAGACGAAATTAATAACCCATTAATCACAATTAAAACTATTGGTCATCAATGATATTGATCATATGAATATTCAGACTTCAAAAATATTGAATTTGATTCTTATATAATTCCTACTAATGAATTAAATTCTTATAGATTCCGACTTTTAGATGTTGATAATCGAATTATTATTCCATTCAATACACAAATTCGTATATTAGTAACAGCAGCAGATGTTCTACATTCATGAACTATTCCATCTTTAAGTGTTAAA
Earota_dentata	ATAATTGGGACATCCTTAAGATTATTAATTCGAGCTGAATTAGGAAATCCAGGTTCACTAATTGGAGATGATCAAATTTATAATGTAATTGTAACAGCTCATGCTTTTATTATAATTTTTTTCATAGTTATACCTATTGTCATTGGAGGATTTGGAAATTGATTAATTCCCTTAATACTTGGAGCTCCTGATATAGCATTCCCTCGAATAAATAATATAAGATTTTGATTATTACCACCATCTTTATCACTATTACTTATAAGTAGAATAGTTGAAAGAGGAGCAGGAACTGGTTGAACAGTATACCCCCCTTTATCTGCTAATATTGCCCATGGAGGTTCTTCAGTAGATTTAGCTATTTTTAGTCTTCATCTTGCTGGAATTTCATCAATTTTAGGAGCTGTAAATTTTATCTCAACAATTATTAATATACGATCAATTGGAATTACATTTGACCGAATACCTTTATTTGTTTGATCAGTTGCTATTACAGCATTACTACTATTACTTTCACTACCTGTATTAGCTGGAGCTATTACTATATTATTAACAGATCGAAATTTAAATACTTCTTTTTTTGACCCCGCAGGAGGAGGAGACCCAATTTTATATCAACATTTATTTTGATTTTTTGGACATCCAGAAGTTTATATTTTAATTCTACCTGGCTTTGGAATAATTTCGCATATCATTAGCCAAGAAAGAGGAAAAAAAGAAACTTTTGGAACTCTTGGTATAATTTACGCAATAATAGCAATTGGTTTACTAGGATTTGTAGTATGAGCTCATCACATATTTACAGTAGGAATAGATGTTGATACACGTGCTTATTTTACATCAGCAACTATAATTATTGCAGTACCTACTGGAATTAAAATTTTTAGTTGATTAGCTACCTTACATGGAACTCAAATTAATTATTCACCTTCAATATTATGAGCTTTAGGATTTGTATTTTTATTTACTGTAGGAGGATTAACTGGTGTAATTTTAGCTAATTCATCAATTGACATTATTCTTCATGATACTTATTATGTTGTTGCTCATTTTCATTATGTACTTTCTATAGGAGCAGTATTTGCTATTATAGCAGGATTAATTCAATGATTTCCCTTATTTACTGGATTAACTTTAAATGAAAACTTTTTAAAAATTCAATTCTTAACAATATTCACTGGAGTAAATCTAACATTTTTCCCTCAACATTTTCTTGGTCTTGCTGGAATACCTCGACGATATTCAGACTATCCTGATGCTTATACTACATGAAATATTATTTCCTCAATTGGAAGATTAATTTCATTAGTTAGAATTTTATTTTTAATTTTTATCTTATGAGAAAGATTTACAAGAATACGAAAAAGAATTTCTTCTATAAATTTATCTTCTTCAATTGAATGACTACAATCAATACCTCCAGCTGAACATAGATATTCAGAATTACCACTACTTTCAAAT-------------TTCTAATATGGCAGATTAGTGCAATGGATTTAAGCCCCATATAT-AAAG---TTTGAC----CTTT-TTTTAGAAAA------ATGGCAACATGAAAAACTTTAACTATTCAAGATAGGGCATCTCCATTAATAGAACAACTAATATTTTTCCATGATCATACATTAATAATTTTATTAATAATTACTATTTTAGTAGGCTATATTATAGCAAGATTATTTTTTAATAAATTTAATTACCGATATTTATTAGAAGGACAAATAATTGAATTAATTTGAACTATTCTTCCAGCAATAACTTTAATTTTTATTGCTTTACCATCTTTACGATTATTATATCTTTTAGATGAAATTAATAATCCATTAATTACCATTAAAACTATTGGACATCAATGATACTGATCTTATGAATATTCAGATTTTAAAAATATTGAATTTGATTCCTATATAATTCCTTTAAATGAATTTAATAAATTTAATTTTCGTTTATTAGATGTTGATAATCGAATTTCTATTCCTTATAATTCTCAAATTCGAATATTAGTTACAGCTGCTGATGTTCTTCATTCTTGAACAATTCCATCTTTAAGTATTAAA
Earota_reyi_N1	ATAGTCGGAACTTCTTTAAGATTATTAATTCGAGCTGAATTAGGAAATCCTGGTTCATTAATTGGAGATGACCAAATTTATAATGTTATTGTTACAGCTCATGCTTTTATCATAATTTTTTTTATAGTTATACCAATTGTAATTGGAGGATTTGGAAATTGATTAGTTCCTTTAATATTAGGAGCTCCAGATATAGCTTTTCCTCGAATAAATAATATAAGATTTTGACTTTTACCTCCTTCTTTAAGATTACTTTTAATAAGAAGAATAGTAGAAAGTGGAGCTGGAACTGGATGAACAGTATACCCTCCACTATCTTCTAATATTGCCCATGGAGGGGCTTCAGTAGATTTAGCTATTTTTAGTCTTCACTTAGCTGGAATTTCTTCAATTTTAGGTGCCGTTAATTTTATTTCAACCATTATTAATATACGCTCAATTGGAATTTCATTTGATCGAATACCTTTATTTGTTTGATCAGTAGCAATTACAGCACTATTACTTTTATTATCTTTACCAGTATTAGCAGGAGCTATTACTATATTATTAACAGATCGTAATTTAAATACTTCTTTTTTTGACCCCGCAGGAGGAGGAGATCCAATTTTATATCAACACTTATTTTGATTTTTTGGCCATCCAGAAGTTTATATTTTAATTTTACCTGGATTTGGAATAATTTCTCATATTATTAGACAAGAAAGAGGAAAAAAAGAAACTTTTGGAACTCTAGGAATAATTTATGCAATAATAGCAATTGGACTTTTAGGATTTGTTGTTTGAGCTCACCATATATTTACAGTTGGAATAGATGTAGATACACGAGCATATTTTACATCAGCAACTATAATTATTGCTGTTCCTACAGGAATTAAAATTTTTAGATGATTAGCTACTCTACATGGTACACAAATTAATTATTCTCCTTCAATATTGTGAGCTTTAGGATTCGTATTTTTATTTACAGTTGGAGGTTTAACAGGAGTAATTTTAGCAAATTCTTCAATTGATATTATTTTACATGATACTTATTATGTAGTAGCTCATTTTCATTATGTTCTTTCTATAGGAGCAGTATTTGCTATTATAGCAGGACTAATTCAATGATTTCCTCTTTTTACAGGATTAACCTTAAATGAAAATTTTTTAAAAATTCAATTTTTAACTATATTTATTGGAGTAAATTTAACCTTTTTTCCTCAACATTTTTTAGGATTAGCTGGTATACCTCGACGATACTCTGATTATCCAGATGCTTACACAACATGAAATGTTATTTCATCAATTGGAAGATTAATTTCAATAGTAAGTATTATTTTTTTACTATTTATTTTATGAGAAAGATTTACAACATTACGAAAAAGTATTTCATCACTAAATTTATCTGCTTCAATTGAATGATTACAATCAATACCTCCTGCTGAACATAGCTATTCTGAACTACCTATACTTTCAAAT-------------TTCTAATATGGCAGATTAGTGCAATGGAGTTAAGTACCAAATAT-AAAG---TTTACC----CTTT-TTTTAGAAAA------ATGGCAACATGAAAAACTTTAACCATTCAAGACAGTGCATCTCCACTAATAGAACAACTTATATTTTTCCATGATCATACATTAATAATTTTATTAATAATTACAACTTTGGTTGGTTATATTATAGCAAGATTATTTTTTAATAAATTCAATTATCGATACTTATTAGAAGGTCAAATAATTGAATTAATTTGAACTATTCTTCCTGCAATAACTTTAATTTTTATTGCTTTACCATCTTTACGACTTTTGTACTTGCTAGATGAAATTAATAATCCATTAATCACAATTAAAACTATCGGTCATCAATGATATTGATCATATGAATATACAGATTTCAAAAATATTGAATTTGATTCCTATATAATTCCTTCAAATGAATTAAATTTATATAACTTTCGATTACTTGATGTAGATAATCGTATTGCAATTCCTTATAATTCTCAAATTCGTATATTAGTTACTGCTGCAGATGTTCTTCATTCATGAACTATTCCTGCATTAAGCATCAAA
Earota_reyi_N2	ATAGTCGGAACTTCTTTAAGATTATTAATTCGAGCTGAATTAGGAAATCCTGGTTCATTAATTGGAGATGACCAAATTTATAATGTTATTGTTACAGCTCATGCTTTTATCATAATTTTTTTTATAGTTATACCAATTGTAATTGGAGGATTTGGAAATTGATTAGTTCCTTTAATATTAGGAGCTCCAGATATAGCTTTTCCTCGAATAAATAATATAAGATTTTGACTTTTACCTCCTTCTTTAAGATTACTTTTAATAAGAAGAATAGTAGAAAGTGGAGCTGGAACTGGATGAACAGTATACCCTCCACTATCTTCTAATATTGCCCATGGAGGGGCTTCAGTAGATTTAGCTATTTTTAGTCTTCACTTAGCTGGAATTTCTTCAATTTTAGGTGCCGTTAATTTTATTTCAACCATTATTAATATACGCTCAATTGGAATTTCATTTGATCGAATACCTTTATTTGTTTGATCAGTAGCAATTACAGCACTATTACTTTTATTATCTTTACCAGTATTAGCAGGAGCTATTACTATATTATTAACAGATCGTAATTTAAATACTTCTTTTTTTGACCCCGCAGGAGGAGGAGATCCAATTTTATATCAACACTTATTTTGATTTTTTGGCCATCCAGAAGTTTATATTTTAATTTTACCTGGATTTGGAATAATTTCTCATATTATTAGACAAGAAAGAGGAAAAAAAGAAACTTTTGGAACTCTAGGAATAATTTATGCAATAATAGCAATTGGACTTTTAGGATTTGTTGTTTGAGCTCACCATATATTTACAGTTGGAATAGATGTAGATACACGAGCATATTTTACATCAGCAACTATAATTATTGCTGTTCCTACAGGAATTAAAATTTTTAGATGATTAGCTACTCTACATGGTACACAAATTAATTATTCTCCTTCAATATTGTGAGCTTTAGGATTCGTATTTTTATTTACAGTTGGAGGTTTAACAGGAGTAATTTTAGCAAATTCTTCAATTGATATTATTTTACATGATACTTATTATGTAGTAGCTCATTTTCATTATGTTCTTTCTATAGGAGCAGTATTTGCTATTATAGCAGGACTAATTCAATGATTTCCTCTTTTTACAGGGTTAACCTTAAATGAAAATTTTTTAAAAATTCAATTTTTAACTATATTTATTGGAGTAAATTTAACCTTTTTTCCTCAACATTTTTTAGGATTAGCTGGTATACCTCGACGATACTCTGATTATCCAGATGCTTACACAACATGAAATGTTATTTCATCAATTGGAAGATTAATTTCAATAGTAAGTATTATTTTTTTACTATTTATTTTATGAGAAAGATTTACAACATTACGAAAAAGTATTTCATCACTAAATTTATCTGCTTCAATTGAATGATTACAATCAATACCTCCTGCTGAACATAGCTATTCTGAACTACCTATACTTTCAAAT-------------TTCTAATATGGCAGATTAGTGCAATGGAGTTAAGTACCAAATAT-AAAG---TTTACC----CTTT-TTTTAGAAAA------ATGGCAACATGAAAAACTTTAACCATTCAAGACAGTGCATCTCCACTAATAGAACAACTTATATTTTTCCATGATCATACATTAATAATTTTATTAATAATTACAACTTTGGTTGGTTATATTATAGCAAGATTATTTTTTAATAAATTCAATTATCGATACTTATTAGAAGGTCAAATAATTGAATTAATTTGAACTATTCTTCCTGCAATAACTTTAATTTTTATTGCTTTACCATCTTTACGACTTTTGTACTTGCTAGATGAAATTAATAATCCATTAATCACAATTAAAACTATCGGTCATCAATGATATTGATCATATGAATATACAGATTTCAAAAATATTGAATTTGATTCCTATATAATTCCTTCAAATGAATTAAATTTATATAACTTTCGATTACTTGATGTAGATAATCGTATTGCAATTCCTTATAATTCTCAAATTCGTATATTAGTTACTGCTGCAGATGTTCTTCATTCATGAACTATTCCTGCATTAAGCATCAAA
Ecitodonia_sp_N1	ATAGTAGGAACTTCTTTAAGTCTATTAATTCGAGCAGAACTGGGAAACCCAGGATCATTAATTGGAAATGATCAAATTTATAATGTTATTGTTACTGCTCATGCTTTTATTATAATTTTCTTTATAGTAATACCTATTGTAATTGGAGGATTTGGTAATTGATTAATTCCACTAATATTAGGAGCCCCAGATATAGCATTCCCTCGAATAAACAATATAAGTTTTTGATTACTTCCTCCTTCATTAACTTTATTATTAATAAGAAGAATAGTAGAAAGAGGAGCTGGAACTGGTTGAACAGTATACCCGCCTTTATCCTCTAATATTGCCCATGGTGGAGCTTCTGTTGACCTAGCAATTTTTAGTCTTCACCTTGCTGGTATCTCATCAATTTTAGGTGCTGTAAATTTTATTTCTACAGTAATTAATATACGATCTACTGGAATTACATTTGATCGAATACCTTTATTTGTCTGATCTGTTGCTATTACCGCATTATTACTCCTTCTCTCTCTACCAGTATTAGCAGGAGCAATTACTATATTATTAACAGACCGAAATCTTAATACATCTTTCTTTGATCCAGCAGGAGGAGGAGACCCTATTCTTTATCAACATTTATTTTGATTTTTTGGCCATCCTGAAGTTTATATTTTAATTCTTCCAGGATTTGGAATAATTTCTCATATTATTAGACAAGAAAGAGGAAAAAAAGAAACTTTTGGAACTCTTGGTATAATTTATGCTATAATAGCAATTGGATTATTAGGATTTGTTGTATGGGCCCATCATATATTTACAGTAGGAATAGATGTTGATACCCGTGCATATTTTACTTCTGCGACTATAATTATTGCTGTACCAACTGGAATTAAAATTTTCAGTTGATTAGCAACTTTACATGGAACACAAATTAATTATTCCCCCTCAATACTATGAGCTCTTGGATTTGTTTTTCTTTTTACAGTAGGAGGATTAACTGGAGTAATTCTTGCTAACTCATCCATTGACATTATTCTTCATGATACTTATTACGTAGTAGCTCATTTTCATTATGTTCTTTCTATAGGAGCTGTATTTGCTATTATAGCAGGTTTAATTCAATGATTCCCTTTATTTACAGGATTAACATTAAATGAAAATATACTAAAAATTCAATTTCTAACAATATTTACTGGAGTTAATTTAACATTTTTTCCTCAACATTTTCTTGGCCTAGCCGGAATACCTCGACGATACTCTGACTACCCAGATGCTTACTCAACTTGAAATATCCTATCTTCAATTGGAAGATTAATCTCTTTAATTAGTATTATTTTTTTAATTTTTATTTTATGAGAAAGATTTACTTCAATACGAAAAAGAATTCACTCCTTAAACTTAACCTCTTCAATTGAATGATTACAATTAATACCTCCCTCTGAACATAGATATTCAGAACTTCCTATACTTTCTAAT-------------TTC?????????????????????????????????????????????????????????????????????????????????????????????????????????????????????????????????????????????????????????????????????????????????????????????????????????????????????????????????????????????????????????????????????????????????????????????????????????????????????????????????????????????????????????????????????????????????????????????????????????????????????????????????????????????????????????????????????????????????????????????????????????????????????????????????????????????????????????????????????????????????????????????????????????????????
Ecitodonia_sp_N2	ATAGTAGGAACTTCTTTAAGTTTATTAATTCGAGCTGAACTTGGAAATCCAGGATCTTTAATTGGAAATGACCAAATTTACAATGTTATTGTTACTGCTCATGCTTTTATTATAATTTTCTTTATAGTAATACCTATTGTAATTGGAGGATTTGGTAATTGACTAATCCCTCTAATATTAGGAGCACCAGACATAGCATTCCCTCGAATAAATAATATAAGATTTTGACTACTTCCTCCTTCTTTAACTCTATTATTAATAAGAAGAATAGTAGAAAGTGGAGCTGGGACTGGTTGAACAGTATACCCACCACTTTCCTCTAATATTGCCCATGGCGGAGCTTCTGTTGACCTAGCAATTTTTAGACTTCACCTTGCTGGTATTTCATCAATTTTAGGCGCTGTAAATTTTATTTCTACAGTAATTAATATACGATCGACTGGAATTACATTTGACCGAATACCTTTATTTGTATGATCTGTTGCTATTACTGCATTATTACTTCTTCTCTCTTTACCTGTATTAGCAGGAGCAATTACTATATTATTAACAGATCGAAATCTTAACACATCTTTCTTTGACCCTGCAGGAGGAGGAGACCCTATTCTTTATCAACATTTATTTTGATTTTTTGGCCATCCTGAAGTTTACATTTTAATTCTTCCAGGATTTGGAATAATTTCACACATTATTAGACAAGAAAGAGGAAAAAAAGAAACTTTTGGAACTCTTGGTATAATTTATGCTATAATAGCAATTGGATTATTAGGATTTGTAGTATGAGCTCACCATATATTTACAGTAGGAATAGATGTCGATACCCGTGCATATTTTACTTCTGCTACTATAATTATTGCTGTACCAACTGGAATTAAAATTTTCAGTTGATTAGCAACCTTACATGGAACACAAATTAATTATTCCCCTTCAATACTTTGAGCACTTGGATTTGTTTTTCTTTTTACAGTAGGAGGATTAACTGGAGTAATTCTTGCTAATTCATCAATTGATATTATCCTTCATGATACTTATTATGTAGTAGCTCATTTTCATTATGTTCTTTCTATAGGAGCTGTATTTGCTATTATAGCAGGTCTAATTCAATGATTCCCTTTATTCACAGGATTAACATTAAATGAAAATATACTAAAAATTCAATTTCTTACAATATTCACTGGAGTTAATTTAACATTTTTCCCTCAACATTTTCTTGGATTAGCCGGAATACCTCGGCGATACTCTGACTACCCAGATGCTTACTCAACTTGAAATATTCTCTCTTCAATTGGAAGATTAATCTCTTTAGTTAGTATTATTTTCTTAATTTTTATTTTATGAGAAAGATTTACTTCAATACGAAAAAGAATTCACTCATTAAACTTAGCTTCTTCAATTGAATGATTACAATTAATACCCCCCTCTGAACACAGATATTCAGAACTTCCTATACTTTCTAAT-------------TTCTAATATGGCAGATTAGTGCAATGGATTTAAATCCCATATAT-AAGG---TTTATA----CCTT-TTTTAGAAA-------ATGGCAACATGAAAAACCTTAACTACTCAAGATAGAGCATCTCCTTTAATAGAACAATTAATATTCTTCCATGATCATACTTTAATAATTCTTCTTATAATTACAGTAATAGTAGGATACATTATAACAAGATTATTTTTCAATAAATTTAATTATCGTTACTTACTTGAAGGACAAATAATTGAATTAATTTGAACTATTATACCTGCAATTACATTAATTTTTATTGCTTTACCATCTTTACGATTATTATACCTACTTGATGAAATTAACAATCCTTTAGTTACTATTAAAACTATTGGACATCAATGATATTGATCATATGAATATTCTGATTTTAAAAATATTGAATTCGACTCTTATATAATCCCAACAAATGAACTAAATAACTTTAATTTTCGTTTATTAGACGTAGATAACCGAATTGCAATTCCTTACAATTCCCAAATTCGTATATTAGTTACTGCTGCTGACGTTCTACATTCTTGAACTATTCCTTCTCTAAGAGTTAAA
Ecitomorpha_sp	ATAGTAGGAACCTCTCTCAGATTATTAATTCGTGCTGAGTTAGGAAACCCCGGTTCATTAATTGGTGACGATCAAATTTACAACGTAATTGTCACAGCCCATGCTTTCGTCATAATTTTTTTCATGGTTATGCCTATTGTTATTGGTGGATTTGGAAATTGATTAGTCCCACTGATACTAGGAGCTCCTGATATAGCTTTCCCTCGAATAAACAACATGAGATTTTGGTTATTGCCCCCCTCATTAACCTTACTGTTGATAAGAAGCATAGTGGAAAGTGGTGCAGGAACAGGATGAACAGTTTATCCACCTTTATCATCCAACATTGCTCATGGAGGTTCTTCCGTAGACTTGGCAATTTTTAGCCTACATCTTGCTGGAATTTCATCAATTCTTGGAGCTGTGAATTTCATTTCCACAGTCATTAATATGCGATCTGCTGGAATTTCATTTGATCGAATACCTCTATTTGTGTGATCTGTTGCCATTACTGCTTTGCTACTCTTGCTATCCCTTCCTGTTTTAGCTGGTGCAATTACTATACTCCTTACTGATCGAAATTTAAATACATCTTTTTTCGATCCTGCAGGAGGTGGAGATCCAATTTTATACCAACATCTATTCTGATTTTTCGGACATCCAGAAGTCTATATTCTAATTCTACCGGGATTTGGAATAATCTCTCACATCATCAGCCAAGAAAGAGGTAAAAAGGAAACCTTTGGAACTCTTGGAATAATTTATGCCATGATAGCTATTGGACTATTAGGATTTGTAGTATGAGCTCATCACATATTCACTGTAGGAATAGATGTTGATACTCGAGCTTATTTTACCTCAGCAACTATGATTATTGCTGTTCCTACCGGAATTAAAATTTTCAGTTGACTAGCAACTTTACATGGTACTCAAATTAACTACTCACCTTCAATACTTTGAGCATTAGGATTCGTATTTCTATTCACTGTTGGTGGTTTAACAGGAGTTATTCTAGCCAATTCTTCAATCGATATTATTCTACACGATACTTACTATGTCGTAGCTCACTTTCATTATGTGCTATCCATAGGAGCCGTTTTTGCAATTATAGCAGGATTAATTCAATGATTCCCACTATTCACAGGTCTCACAATAAACGAAAATTACCTAAAAATTCAATTTATTGGAATATTTTTAGGTGTCAATTTAACTTTTTTTCCACAACACTTTCTAGGATTAGCTGGAATACCACGACGATACTCAGATTATCCCGATGCTTATACTTCATGAAATGTCGTATCATCTATTGGAAGTTTAATTTCGATAATAAGAATTACTTTCCTAATTTTTATCTTATGGGAAAGTTTTACTTCAAACCGAAAAAGCCTTCTATCTCTAAATTTTTCATCTTCGATCGAATGATTACAACTTATACCTCCTGCTGAACATAGATACTCAGAACTGCCTATACTGTCAAAC-------------TTCTAATATGGCAGATTAGTGCAATGGATTTAAGCCCCATATAT-AAAGTTTTTTATTA---CTTT-TTTTAGAAAA------ATGGCAACATGAAAAACTTTAACTATTCAAGATAGAGCATCACCATTGATAGAACAACTAATATTCTTCCACGACCATACTTTGATAATTCTACTAATAATTACCACTCTAGTAGGATATGTAATAGGAAGATTATTCTTAAACAAATTTAATTATCGATACTTACTAGAAGGTCAAATAATTGAATTAATTTGAACTATCCTTCCAGCAATTACTCTAATTTTTATTGCCTTACCATCACTACGACTTCTATACCTACTAGATGAGATTAACAATCCACTAATTACTATTAAAACAATCGGACATCAATGATACTGATCATATGAATATTCTGACTTTAAAAATATTGAATTTGATTCTTATATGCTTCCTTCTAACGAACTAAATCTATATAATTTTCGATTATTAGATGTAGATAATCGTATTGTTATTCCATATAATTCACAAGTTCGAATACTTGTTACTGCAGCTGATGTTCTTCATTCATGAACAATTCCCTCTTTAAGTGTGAAA
Ecitophya_gracillima_N1	ATAGTAGGTACTTCTTTAAGCTTATTAATTCGAGCTGAATTAGGTAATCCAGGTTCTTTAATTGGAGATGATCAAGTTTATAATGTAATTGTAACAGCCCATGCTTTTGTTATAATTTTTTTTATAGTAATGCCAATTGTAATTGGTGGATTTGGAAATTGATTAGTTCCCTTAATATTAGGAGCACCTGATATAGCATTTCCTCGAATAAATAATATAAGATTCTGATTACTTCCTCCCTCACTAACACTTCTTTTAATAAGAAGAATAGTTGAAAGAGGAGCAGGAACTGGATGAACTGTTTATCCTCCATTATCTTCTAATATTGCTCATGGAGGATCTTCAGTAGATTTAGCAATTTTTAGATTACATCTAGCTGGAATTTCTTCTATTTTAGGAGCCGTAAATTTTATTTCTACAGTTATTAATATACGATCTGTAGGAATTTCATTTGATCGAATACCATTATTTGTTTGATCAGTTGCAATTACAGCACTATTACTTCTTTTATCTTTACCAGTATTAGCCGGTGCTATTACTATACTTTTAACTGATCGAAATTTAAATACTTCATTTTTTGATCCAGCAGGAGGAGGAGATCCAATTCTTTATCAACATTTATTTTGATTTTTTGGCCATCCTGAAGTTTATATTCTAATTTTACCAGGATTTGGTTTAATTTCTCATATTATTAGTCAAGAAAGTGGTAAAAAGGAAACTTTTGGAACTCTTGGAATAATCTATGCAATAATAGCTATTGGATTACTAGGATTTGTAGTATGAGCACATCATATATTTACTGTAGGAATAGATGTTGATACCCGGGCTTATTTTACTTCAGCTACAATAATTATTGCTGTACCAACAGGTATTAAAATTTTTAGTTGATTAGCTACTTTACATGGAACACAAATTAATTATTCTCCTTCAATATTATGAGCTTTAGGATTCGTATTTTTATTTACAGTTGGAGGTTTAACAGGAGTAATTCTTGCTAACTCTTCAATTGATATCATTTTACATGATACTTATTATGTTGTTGCTCATTTTCACTATGTTTTATCTATAGGAGCAGTTTTTGCTATTATAGCTAGCTTAGTCCAATGATTTCCTTTATTTACAGGATTAACTTTAAATGAATATTTCCTAAAAATTCAATTTATTGCAATATTTTTAGGAGTAAATTTAACATTTTTTCCTCAACATTTCCTAGGATTAGCAGGTATACCTCGACGATACTCAGATTATCCAGATGCTTATACATCATGAAATATTATTTCCTCCATTGGAAGTATAATTTCATTAATAAGAATTATCTTCTTAATTTTTATTTTATGAGAAAGATTTATATCTCAACGTAAAAGTATCTTAACTCTAAATTTTTCATCTTCAATTGAATGATTTCAACTTATACCTCCAGCTGAACATAGATATTCTGAGCTACCTTTATTATCTAAT-------------TTCTAATATGGCAGATTAGTGCAATGGATTTAAACCCCATAAAT-AAAG-TTTTTAGTG---CTTT-TTTTAGAAAA------ATGGCAACATGAAAAACTTTAACAATTCAAGATAGAGCCTCTCCTCTTATAGAACAACTAATATTCTTCCATGACCATACATTAATAATTCTACTTATAATTACTACTTTAGTTGGATATACAATAAGAAGTTTATTTTTTAATAAATTCAATTATCGTTACTTATTAGAAGGACAAATAATTGAATTAATTTGAACTATCCTACCAGCAATTACTTTAATTTTTATTGCTTTACCATCATTACGATTACTATATCTACTTGATGAAATTAATAATCCACTAATTACAATCAAAACAATCGGTCATCAATGATACTGATCATATGAATATTCTGATTTCAAAAATATTGAATTTGATTCATATATAATTAATTCAAATGAATTAAACAATTTTAATTTTCGACTTTTAGATGTAGATAATCGTATTGTAATTCCTTATAATTCTCAAATTCGAATACTTGTAACAGCAGCAGATGTTTTACATTCCTGAACAATTCCATCCATTAGCGTAAAA
Ecitophya_gracillima_N2	ATAGTAGGTACTTCTTTAAGCTTATTAATTCGAGCTGAATTAGGTAATCCAGGTTCTTTAATTGGAGATGATCAAGTTTATAATGTAATTGTAACAGCCCATGCTTTTGTTATAATTTTTTTTATAGTAATGCCAATTGTAATTGGTGGATTTGGAAATTGATTAGTTCCCTTAATATTAGGAGCACCTGATATAGCATTTCCTCGAATAAATAATATAAGATTCTGATTACTTCCTCCCTCACTAACACTTCTTTTAATAAGAAGAATAGTTGAAAGAGGAGCAGGAACTGGATGAACTGTTTATCCCCCATTATCTTCTAATATTGCTCATGGAGGATCTTCAGTAGATTTAGCAATTTTTAGATTACATCTAGCTGGAATTTCTTCTATTTTAGGAGCCGTAAATTTTATTTCTACAGTTATTAATATACGATCTGTAGGAATTTCATTTGATCGAATACCATTATTTGTTTGATCAGTTGCAATTACAGCACTATTACTTCTTTTATCTTTACCAGTATTAGCCGGTGCTATTACTATACTTTTAACTGATCGAAATTTAAATACTTCATTTTTTGATCCGGCAGGAGGAGGAGATCCAATTCTTTATCAACATTTATTTTGATTTTTTGGCCATCCTGAAGTTTATATTCTAATTTTACCAGGATTTGGTTTAATTTCTCATATTATTAGTCAAGAAAGTGGTAAAAAGGAAACTTTTGGAACTCTTGGAATAATCTATGCAATAATAGCTATTGGATTACTAGGATTTGTAGTATGAGCACATCATATATTTACTGTAGGAATAGATGTTGATACCCGGGCTTATTTTACTTCAGCTACAATAATTATTGCTGTACCAACAGGTATTAAAATTTTTAGTTGATTAGCTACTTTACATGGAACACAAATTAATTATTCTCCTTCAATATTATGAGCTTTAGGATTCGTATTTTTATTTACAGTTGGAGGTTTAACAGGAGTAATTCTTGCTAACTCTTCAATTGATATCATTTTACATGATACTTATTATGTTGTTGCTCATTTTCACTATGTTTTATCTATAGGAGCAGTTTTTGCTATTATAGCTAGCTTAGTCCAATGATTTCCTTTATTTACAGGATTAACTTTAAATGAATATTTCCTAAAAATTCAATTTATTGCAATATTTTTAGGAGTAAATTTAACATTTTTTCCTCAACATTTTCTAGGATTAGCAGGTATACCTCGACGATACTCAGATTATCCAGATGCTTATACATCATGAAATATTATTTCCTCCATTGGAAGTATAATTTCATTAATAAGAATTATCTTCTTAATTTTTATTTTATGAGAAAGATTTATATCTCAACGTAAAAGTATCTTAACTCTAAATTTTTCATCTTCAATTGAATGATTTCAACTTATACCTCCAGCTGAACATAGATATTCTGAGCTACCTTTATTATCTAAT-------------TTCTAATATGGCAGATTAGTGCAATGGATTTAAACCCCATAAAT-AAAG-TTTTTAGTA---CTTT-TTTTAGAAAA------ATGGCAACATGAAAAACTTTAACAATTCAAGATAGAGCCTCTCCTCTTATAGAACAACTAATATTCTTCCATGACCATACATTAATAATTTTACTTATAATTACTACTTTAGTTGGATATACAATAAGAAGTTTATTTTTTAATAAATTCAATTATCGTTACTTATTAGAAGGACAAATAATTGAATTAATTTGAACTATCCTACCAGCAATTACTTTAATTTTTATTGCTTTACCATCATTACGATTACTATATCTACTTGATGAAATTAATAATCCACTAATTACAATCAAAACAATCGGTCATCAATGATACTGATCATATGAATATTCTGATTTCAAAAATATTGAATTTGATTCATATATAATTAATTCAAATGAATTAAACAATTTTAATTTTCGACTTTTAGATGTAGATAATCGTATTGTAATTCCTTATAATTCTCAAATTCGAATACTTGTAACAGCAGCAGATGTTTTACATTCCTGAACAATTCCATCCATTAGCGTAAAA
Ecitopora_sp	ATAGTTGGCACATCTTTAAGTCTCTTAATTCGAGCTGAACTTGGAAACCCAGGCTCTTTAATTGGAGATGATCAAATCTATAATGTTATTGTAACAGCCCATGCCTTTATTATAATTTTTTTCATAGTAATACCAATTGTAATTGGAGGTTTTGGAAATTGATTAATTCCTTTAATATTAGGGGCCCCCGATATAGCCTTTCCACGAATAAATAATATAAGATTTTGACTTTTACCCCCCTCATTAACTCTTTTACTAATAAGAAGAATAGTAGAAAGAGGGGCTGGAACCGGATGAACAGTTTACCCCCCTTTATCATCAAATATCGCTCATGGAGGAGCTTCAGTAGATTTAGCAATCTTTAGCCTTCACCTAGCAGGAATTTCATCCATTTTAGGAGCTGTAAATTTTATCTCTACAATTATCAATATACGAGCAGTAGGGATTGCATTTGACCGAATACCTCTATTTGTTTGATCTGTAGCTATTACAGCCTTATTACTCTTACTATCTTTACCAGTATTAGCAGGAGCTATTACTATATTACTAACTGATCGAAATCTTAATACCTCATTTTTTGACCCTGCAGGAGGAGGTGATCCAATTTTATACCAACATTTATTTTGATTTTTTGGACACCCTGAAGTTTATATTCTTATTCTACCAGGATTTGGAATAATCTCTCATATCATTAGTCAAGAAAGAGGAAAAAAGGAAACATTTGGAACTCTTGGAATAATCTATGCAATAATAGCAATTGGACTTTTAGGATTTGTCGTTTGAGCTCATCATATATTTACTGTAGGTATAGACGTAGATACCCGAGCTTATTTTACTTCTGCTACAATAATTATTGCTGTTCCTACTGGAATTAAAATTTTTAGATGATTAGCCACTCTTCATGGAACCCAAATTAACTATTCACCTGCCATACTTTGAGCCCTTGGATTTGTATTTCTTTTTACTGTAGGAGGACTAACTGGGGTAATTCTTGCCAATTCCTCTATTGACATTATTCTTCATGATACTTATTATGTTGTAGCTCACTTTCACTATGTACTTTCAATAGGAGCTGTATTTGCAATTATAGCAGGATTAATTCAATGATTCCCTTTATTTACAGGACTAACTCTTAATGAAAATATATTAAAAATTCAATTCTTAGCAATATTCATAGGAGTAAACTTGACATTTTTCCCACAACACTTTCTAGGATTAGCCGGGATACCTCGACGATACTCAGACTACCCTGACGCTTACTCTACCTGAAACATTCTTTCCTCAATTGGTAGCTTAATTTCTCTAATAAGAATTATCTTCTTAATTTTTATTTTATGAGAAAGATTTACTTCCCTACGTAAAAGAATCCATTCATTAAATTTATCATCTTCAATTGAATGATTACAAGCTATACCTCCTGCTGAACACAGATACTCAGAACTTCCTATACTTTCTAAC-------------TTC?????????????????????????????????????????????????????????????????????????????????????????????????????????????????????????????????????????????????????????????????????????????????????????????????????????????????????????????????????????????????????????????????????????????????????????????????????????????????????????????????????????????????????????????????????????????????????????????????????????????????????????????????????????????????????????????????????????????????????????????????????????????????????????????????????????????????????????????????????????????????????????????????????????????????
Geostiba_bicarinata_N1	ATAGTAGGAACATCTTTAAGACTTTTAATTCGAGCTGAATTAGGAAATCCAGGTTCATTAATTGGAGACGACCAAATTTATAATGTTATTGTTACAGCTCATGCATTTATCATAATTTTTTTCATAGTTATACCAATTGTAATTGGAGGATTTGGAAATTGATTAGTTCCGTTAATACTTGGAGCTCCTGATATAGCATTCCCTCGAATAAACAATATAAGATTTTGATTACTACCTCCTTCCTTAACATTACTTTTAATGAGAAGAATAGTAGAAAGAGGAGCAGGAACAGGATGAACTGTTTACCCCCCCTTATCCTCTAATATTGCTCATGGAGGTTCTTCAGTAGATCTAGCTATTTTTAGACTTCATCTAGCTGGAATTTCTTCAATTTTAGGTGCTGTAAACTTTATTTCTACAATCATTAATATACGATCAACTGGAATTTCATTTGATCGAATACCCCTATTTGTATGATCAGTAGCTATTACAGCACTATTACTTTTACTATCACTACCTGTATTAGCTGGTGCAATTACAATACTTCTTACAGATCGAAATTTAAATACTACTTTTTTTGATCCTGCAGGAGGAGGAGATCCTATTCTATATCAACATTTATTTTGATTCTTCGGACACCCAGAAGTTTATATCTTAATTCTACCAGGATTTGGAATAATTTCTCATATTATTAGCCAAGAAAGAGGAAAAAAAGAAACTTTTGGCACTTTAGGAATAATTTATGCTATAATAGCAATTGGTTTATTAGGATTTGTAGTTTGAGCTCATCATATATTTACAGTTGGAATAGATGTTGATACTCGAGCTTATTTTACATCTGCAACAATAATTATTGCTGTCCCTACAGGAATCAAAATTTTTAGTTGATTAGCAACTTTACATGGAACACAAATTAATTATTCCCCTTCGATACTATGAGCTTTAGGGTTTGTTTTCTTATTTACAGTAGGAGGTTTAACAGGAGTTATTTTAGCTAATTCTTCAATTGATATTATTCTACATGACACTTATTATGTTGTTGCCCATTTTCACTATGTACTTTCAATAGGAGCTGTATTTGCAATTATAGCTGGATTGATTCAATGATTCCCTTTATTTACTGGGTTAACCTTAAACGAAAATTTCTTAAAAATTCAATTTTTAACAATATTTACAGGAGTTAATTTAACCTTTTTTCCACAACATTTCTTAGGATTAGCAGGAATACCTCGACGATATTCTGATTACCCAGATGCTTATACTACCTGAAATATAATTTCTTCAATTGGAAGATTAATTTCTTTAATTAGAATTATTTTCTTATTGTTTATCCTATGAGAAAGATTTACAACAACCCGAAAAAGATTATCCTCATTAAACCTTTCTTCTTCAATTGAGTGACTACAGATAATACCTCCATCTGAACATAGTTACTCAGAACTACCTGCCCTTTCAAAC-------------TTCTAATATGGCAGATTAGTGCAATGGATTTAAGTCCCAAATAT-AAAG---TTTAAC----CTTT-TTTTAGAAA-------ATGGCGACATGAAAAACTTTAACTATTCAAGATAGAGCTTCTCCTTTAATAGAACAATTAATATTTTTCCATGACCATACTTTAATAATTTTACTAATAATTACAACTTTAGTTGGCTACATAATAGCTAGACTATTTTCAAATAAATTTAATTATCGATATTTACTAGAAGGACAAATAATTGAATTAATTTGAACTATTCTACCAGCAATTACATTAATTTTTATTGCTTTACCTTCTCTACGATTACTATATTTATTAGACGAAATTAATAACCCATTAATTACTATTAAAACTATTGGACATCAATGATATTGATCCTATGAATACTCTGATTTTAAAAATATTGAATTTGACTCTTATATAATTCCAACTAATGAATTAAATACTTTTAACTTTCGTTTATTAGATGTTGACAATCGAATTGTAATTCCTTATAACTCAAATATTCGAATACTTGTTACAGCCGCTGACGTTCTTCATTCATGAACAATTCCATCTCTAAGAGTAAAA
Geostiba_bicarinata_N2	ATAGTAGGAACATCTTTAAGACTTTTAATTCGAGCTGAATTAGGAAATCCAGGTTCATTAATTGGAGACGACCAAATTTATAATGTTATTGTTACAGCTCATGCATTTATCATAATTTTTTTCATAGTTATACCAATTGTAATTGGAGGATTTGGAAATTGATTAGTTCCGTTAATACTTGGAGCTCCTGATATAGCATTCCCTCGAATAAACAATATAAGATTTTGATTACTACCTCCTTCCTTAACATTACTTTTAATGAGAAGAATAGTAGAAAGAGGAGCAGGAACAGGATGAACTGTTTACCCCCCCTTATCCTCTAATATTGCTCATGGAGGTTCTTCAGTAGATCTAGCTATTTTTAGACTTCATCTAGCTGGAATTTCTTCAATTTTAGGTGCTGTAAACTTTATTTCTACAATCATTAATATACGATCAACTGGAATTTCATTTGATCGAATACCCCTATTTGTATGATCAGTAGCTATTACAGCACTATTACTTTTACTATCACTACCTGTATTAGCTGGTGCAATTACAATACTTCTTACAGATCGAAATTTAAATACTACTTTTTTTGATCCTGCAGGAGGAGGAGATCCTATTCTATATCAACATTTATTTTGATTCTTCGGACACCCAGAAGTTTATATCTTAATTCTACCAGGATTTGGAATAATTTCTCATATTATTAGCCAAGAAAGAGGAAAAAAAGAAACTTTTGGCACTTTAGGAATAATTTATGCTATAATAGCAATTGGTTTATTAGGATTTGTAGTTTGAGCTCATCATATATTTACAGTTGGAATAGATGTTGATACTCGAGCTTATTTTACATCTGCAACAATAATTATTGCTGTCCCTACAGGAATCAAAATTTTTAGTTGATTAGCAACTTTACATGGAACACAAATTAATTATTCCCCTTCGATACTATGAGCTTTAGGGTTTGTTTTCTTATTTACAGTAGGAGGTTTAACAGGAGTTATTTTAGCTAATTCTTCAATTGATATTATTCTACATGACACTTATTATGTTGTTGCCCATTTTCACTATGTACTTTCAATAGGAGCTGTATTTGCAATTATAGCTGGATTGATTCAATGATTCCCTTTATTTACTGGGTTAACCTTAAACGAAAATTTCTTAAAAATTCAATTTTTAACAATATTTACAGGAGTTAATTTAACCTTTTTTCCACAACATTTCTTAGGATTAGCAGGAATACCTCGACGATATTCTGATTACCCAGATGCTTATACTACCTGAAATATAATTTCTTCAATTGGAAGATTAATTTCTTTAATTAGAATTATTTTCTTATTGTTTATCCTATGAGAAAGATTTACAACAACCCGAAAAAGATTATCCTCATTAAACCTTTCTTCTTCAATTGAGTGACTACAGATAATACCTCCATCTGAACATAGTTACTCAGAACTACCTGCCCTTTCAAAC-------------TTCTAATATGGCAGATTAGTGCAATGGATTTAAGTCCCAAATAT-AAAG---TTTAAC----CTTT-TTTTAGAAA-------ATGGCGACATGAAAAACTTTAACTATTCAAGATAGAGCTTCTCCTTTAATAGAACAATTAATATTTTTCCATGACCATACTTTAATAATTTTACTAATAATTACAACTTTAGTTGGCTACATAATAGCTAGACTATTTTCAAATAAATTTAATTATCGATATTTACTAGAAGGACAAATAATTGAATTAATTTGAACTATTCTACCAGCAATTACATTAATTTTTATTGCTTTACCTTCTCTACGATTACTATATTTATTAGACGAAATTAATAACCCATTAATTACTATTAAAACTATTGGACATCAATGATATTGATCCTATGAATACTCTGATTTTAAAAATATTGAATTTGACTCTTATATAATTCCAACTAATGAATTAAATACTTTTAACTTTCGTTTATTAGATGTTGACAATCGAATTGTAATTCCTTATAACTCAAATATTCGAATACTTGTTACAGCCGCTGACGTTCTTCATTCATGAACAATTCCATCTCTAAGAGTAAAA
Geostiba_circellaris	ATAGTAGGAACTTCGTTAAGACTCCTAATTCGAGCCGAATTAGGAAATCCAGGTTCATTAATTGGAGACGATCAAATTTATAATGTTATTGTTACAGCACATGCATTCGTAATAATTTTTTTTATAGTTATGCCAATTGTAATTGGAGGATTTGGAAATTGATTAATTCCATTAATATTAGGAGCTCCTGATATAGCTTTCCCCCGAATAAACAATATGAGATTTTGACTTCTACCCCCTTCGTTAAGACTCCTTTTAATAAGAAGAATGGTCGAAAGAGGAGCAGGAACAGGATGAACAGTTTACCCCCCTTTATCCTCAAATATTGCTCACGGTGGAGCTTCTGTAGATTTAGCTATTTTCAGACTTCATTTAGCAGGGATTTCTTCAATTCTAGGAGCCGTAAATTTTATTTCTACAATTATTAATATACGAGCAACAGGAATTCATTTTGATCGCATACCTCTCTTTGTTTGATCAGTAGCAATTACAGCCCTATTACTTTTACTCTCATTACCCGTTTTAGCTGGAGCCATTACCATATTATTAACAGACCGAAACCTTAACACTTCTTTTTTTGACCCCGCAGGAGGAGGAGACCCAATCTTATACCAACATTTATTTTGATTTTTTGGACATCCTGAAGTTTATATTTTAATTCTTCCTGGGTTTGGAATAATTTCTCATATTATTAGACAAGAAAGTGGAAAAAAAGAAACTTTTGGAACTTTAGGAATAATTTACGCCATAATAGCTATTGGACTATTAGGATTTGTAGTATGGGCTCATCATATATTTACTGTAGGTATAGATGTTGATACTCGAGCCTATTTTACATCAGCTACAATAATCATTGCTGTACCAACAGGTATTAAAATTTTTAGCTGATTAGCCACTTTACATGGAACTCAAATAAATTATTCTCCCTCAATATTATGAACTTTAGGATTTGTATTTCTATTCACAGTTGGAGGTCTGACAGGAGTAATTTTAGCTAACTCTTCTATTGACATTATCTTACATGACACATATTATGTAGTTGCCCACTTTCACTACGTTCTCTCTATAGGAGCAGTATTTGCTATTATAGCTGGGCTAATCCAATGATTCCCTTTATTTACAGGATTAACTTTAAATGAAAATTTTTTAAAAATTCAATTTTTAATTATATTTATTGGAGTAAATTTAACATTCTTCCCTCAACACTTCTTAGGGTTAGCAGGAATACCTCGTCGGTATTCTGACTACCCAGATGCTTACACGCCATGAAATACAATTTCTTCAATTGGAAGATTAATCTCATTAATTAGAATTTTATTATTACTATTTATTTTATGAGAAAGATTCTCATCTAAACGTAAAAGTTTATCTTCATTAAACTTAGCCGCTTCCATTGAGTGGCTACAAAATATACCTCCAGCAGAACATAGCTACTCTGAACTACCTTTACTTTCAAAT-------------TTCTAATATGGCAGATTAGTGCAATGGATTTAAGCCCCATATAT-AAAG--TTTTATTTTTGCTTT-TTTTAGAAA-------ATGGCAACATGAAAAACTTTAACAATTCAAGATAGTGCGTCTCCTTTAATAGAGCAACTAATATTTTTCCACGACCATACCTTAATAATTCTACTAATAATTACTATCTTAGTAGGATATCTTATAACAAGACTATTCTTCAATAAATATAACTATCGTTACTTATTAGAAGGACAAATAATCGAATTAATTTGAACAATCTTACCTGCAATAACACTAATTTTTATTGCTTTACCATCATTACGACTTTTATACTTATTAGATGAAATTAATAACCCATTAATTACAATTAAAACTATTGGCCACCAATGATATTGATCCTATGAATACTCTGACTTTAAAAATATCGAATTTGACTCATATATAATACCAATAAATGAATTAAATAATTTTAATTTTCGATTACTTGATGTTGATAACCGAATTGTAATTCCATTCAATTCTCAAATCCGCATACTTATTACAGCTGCTGACGTATTGCATTCATGAACAATCCCATCCTTAAGTATTAAA
Geostiba_nubigena_N1	ATAGTAGGAACATCTTTAAGACTTTTAATTCGAGCTGAATTAGGAAATCCCGGTTCATTAATTGGAGACGACCAAATTTATAATGTTATTGTTACAGCTCATGCATTCATCATAATTTTTTTTATAGTTATACCAATTGTAATTGGAGGATTTGGAAATTGATTAGTTCCCTTAATACTTGGAGCTCCTGATATAGCATTCCCTCGAATGAACAATATAAGATTTTGATTGCTACCTCCTTCCTTAACATTACTTTTAATAAGAAGAATAGTAGAAAGAGGAGCAGGAACAGGATGAACTGTTTACCCCCCCTTATCCTCTAATATTGCTCATGGAGGTTCTTCAGTAGATTTAGCTATTTTTAGACTTCATTTAGCTGGAATTTCATCAATTTTAGGAGCTGTAAATTTCATTTCTACAATCATCAATATACGATCAACTGGAATTTCATTTGATCGAATACCCCTATTTGTATGATCAGTAGCTATTACAGCTTTATTACTTTTACTATCCCTTCCTGTATTAGCTGGAGCAATCACAATACTTCTTACAGATCGAAATCTTAATACTACTTTTTTTGATCCTGCAGGAGGAGGAGACCCTATTCTCTACCAACATCTATTTTGATTCTTTGGACACCCAGAAGTTTATATCTTAATTCTCCCAGGATTTGGAATAATTTCACATATTATTAGCCAAGAAAGAGGAAAAAAAGAAACTTTTGGTACTTTAGGTATAATTTATGCTATAATAGCAATTGGATTATTAGGATTTGTAGTTTGAGCCCATCATATATTCACAGTAGGAATAGATGTTGATACTCGAGCTTATTTTACATCAGCTACTATAATTATTGCTGTTCCTACAGGGATTAAAATTTTTAGTTGATTAGCAACTTTACATGGAACACAAATTAATTATTCCCCTTCAATATTATGAGCTTTAGGATTTATTTTTTTATTTACAGTAGGAGGATTAACAGGAGTAATTCTAGCTAATTCTTCAATTGATATTATTCTACATGACACCTACTACGTAGTTGCTCATTTTCACTATGTACTTTCAATAGGAGCTGTATTTGCAATTATAGCTGGATTAATTCAATGATTTCCTTTATTTACAGGATTAACTTTAAATGAAAATTTCTTAAAAATTCAATTTTTAAGAATATTCATAGGAGTTAACTTAACCTTTTTTCCACAACATTTTTTAGGATTAGCAGGAATACCGCGACGGTATTCTGATTATCCAGATGCTTACACAACCTGAAATATAATTTCTTCAATTGGAAGATTAATTTCTTTAATTAGAGTTATTTTCTTATTATTTATCCTATGAGAAAGATTTACAACAACCCGAAAAAGTTTATCTTCTTTAAACCTTTCTTCTTCAATTGAGTGACTACAAATAATACCACCCTCTGAACATAGTTACTCAGAACTACCTCTCCTTTCAACC-------------TTCTAATATGGCAGACTAGTGCAATGGATTTAAGCCCCAAATAT-AAAG---TTTACC----CTTT-TTTTAGAAAA------ATGGCGACATGAAAAACTTTAACTATTCAAGATAGAGCCTCTCCTTTGATAGAGCAACTAATATTTTTCCATGACCACACTTTAATAATTTTACTAATAATTACAACTTTAGTTGGTTACATAATAGCAAGACTATTTTTTAATAAATTTAATTACCGGTATCTACTAGAAGGACAAATAATTGAATTAATTTGAACTATTCTGCCAGCAATCACATTAATTTTTATTGCTTTACCTTCTTTACGATTATTATACTTATTAGACGAAATTAATAATCCATTAATTACAATTAAAACTATTGGACATCAATGGTATTGATCTTACGAATATTCAGATTTTAAAAATATCGAATTTGATTCCTACATAATTCCTACTAACGAATTAAATACTTTTAACTTTCGTTTATTAGATGTTGATAACCGAATTGTAATTCCTTATAATTCTAATATTCGAATATTAGTAACAGCCGCAGATGTTCTTCATTCATGAACAATTCCNTCTTTAAGAGTAAAA
Geostiba_nubigena_N2	ATAGTAGGAACATCTTTAAGACTTTTAATTCGAGCTGAATTAGGAAATCCCGGTTCATTAATTGGAGACGACCAAATTTATAATGTTATTGTTACAGCTCATGCATTCATCATAATTTTTTTTATAGTTATACCAATTGTAATTGGAGGATTTGGAAATTGATTAGTTCCCTTAATACTTGGAGCTCCTGATATAGCATTCCCTCGAATGAACAATATAAGATTTTGATTACTACCTCCTTCCTTAACATTACTTTTAATAAGAAGAATAGTAGAAAGAGGAGCAGGAACAGGATGAACTGTTTACCCCCCCTTATCCTCTAATATTGCTCATGGAGGTTCTTCAGTAGATTTAGCTATTTTTAGACTTCATTTAGCTGGAATTTCATCAATTTTAGGAGCTGTAAATTTCATTTCTACAATCATCAATATACGATCAACTGGAATTTCATTTGATCGAATACCCCTATTTGTATGATCAGTAGCTATTACAGCTTTATTACTTTTACTATCCCTTCCTGTATTAGCTGGAGCAATCACAATACTTCTTACAGATCGAAATCTTAATACTACTTTTTTTGATCCTGCAGGAGGAGGAGACCCTATTCTCTACCAACATCTATTTTGATTCTTTGGACACCCAGAAGTTTATATCTTAATTCTCCCAGGATTTGGAATAATTTCACATATTATTAGCCAAGAAAGAGGAAAAAAAGAAACTTTTGGTACTTTAGGTATAATTTATGCTATAATAGCAATTGGATTATTAGGATTTGTAGTTTGAGCCCATCATATATTCACAGTAGGAATAGATGTTGATACTCGAGCTTATTTTACATCAGCTACTATAATTATTGCTGTTCCTACAGGGATTAAAATTTTTAGTTGATTAGCAACTTTACATGGAACACAAATTAATTATTCCCCTTCAATATTATGAGCTTTAGGATTTGTTTTTTTATTTACAGTAGGAGGATTAACAGGAGTAATTCTAGCTAATTCTTCAATTGATATTATTCTACATGACACCTACTACGTAGTTGCTCATTTTCACTATGTACTTTCAATAGGAGCTGTATTTGCAATTATAGCTGGATTAATTCAATGATTTCCTTTATTTACAGGATTAACTTTAAATGAAAATTTCTTAAAAATTCAATTTTTAAGAATATTTATAGGAGTTAACTTAACCTTTTTTCCACAACATTTTTTAGGATTAGCAGGAATACCGCGACGGTATTCTGATTATCCAGATGCTTACACAACCTGAAATATAATTTCTTCAATTGGAAGATTAATTTCTTTAATTAGAATTATTTTTTTATTATTTATCCTATGAGAAAGATTTACAACAACCCGAAAAAGTTTATCTTCTTTAAACCTTTCTTCTTCAATTGAGTGACTACAAATAATACCACCCTCTGAACATAGTTACTCAGAACTACCTCTCCTTTCAACC-------------TTCTAATATGGCAGACTAGTGCAATGGATTTAAGCCCCAAATAT-AAAG---TTTACC----CTTT-TTTTAGAAAA------ATGGCGACATGAAAAACTTTAACTATTCAAGATAGAGCCTCTCCTTTGATAGAGCAACTAATATTTTTCCATGACCATACTTTAATAATTTTACTAATAATTACAACTTTAGTTGGTTACATAATAGCAAGACTATTTTTTAATAAATTTAATTACCGGTATCTACTAGAAGGACAAATAATTGAATTAATTTGAACTATTCTGCCAGCAATCACATTAATTTTTATTGCTTTACCTTCTTTACGATTATTATACTTATTAGACGAAATTAATAATCCATTAATTACAATTAAAACTATTGGACATCAATGATATTGATCTTACGAATATTCAGATTTTAAAAATATCGAATTTGATTCCTACATAATTCCTACTAACGAATTAAATACTTTTAACTTTCGTTTATTAGATGTTGATAACCGAATTGTAATTCCTTATAATTCTAATATTCGAATATTAGTAACAGCCGCAGATGTTCTTCATTCATGAACAATTCCATCTTTAAGAGTAAAA
Gymnusa_variegata	ATAGTAGGAACATCCCTTAGACTACTGATTCGAGCAGAATTAGGTAATCCTGGAACCTTAATTGGCGATGATCAAATTTATAATGTAATCGTTACTGCTCATGCTTTTATCATAATTTTTTTTATAGTTATACCTATCGTCATTGGAGGCTTTGGAAATTGACTAGTACCCCTAATACTAGGAGCTCCTGATATAGCTTTCCCACGAATAAATAACATGAGATTTTGGCTTCTTCCTCCTTCACTATCTCTTCTTTTAATAAGAAGATTAGTAGAAAGAGGGGCAGGAACTGGATGAACAGTGTATCCCCCACTTTCTTCCAATATTGCCCATAGAGGTTCTTCTGTTGACCTTGCTATTTTTAGACTACATTTAGCAGGCATCTCTTCTATTCTTGGAGCTGTAAATTTTATCACTACAGTGATCAACATACGATCAATCGGAATATCCTTTGACCGAATACCTTTATTTATCTGATCAGTAGCTATTACTGCTCTTTTACTCTTACTTTCCCTTCCTGTTCTAGCAGGAGCAATCACTATGCTACTAACAGACCGAAATCTCAATACTTCTTTCTTCGACCCTTCCGGTGGAGGTGATCCAATTCTATATCAACATCTATTTTGATTTTTTGGACACCCAGAAGTTTACATTTTAATTTTACCAGGATTTGGTATAATTTCCCATATTATTAGGCAAGAAAGAGGGAAAAAAGAAACCTTTGGAGCTTTAGGCATAATCTACGCAATAATAGCAATTGGTTTGCTAGGATTTGTCGTATGAGCTCACCATATATTCACAGTAGGAATGGACGTTGATACTCGTGCTTATTTTACTTCAGCTACAATAATTATTGCTGTTCCTACAGGAATTAAAATTTTTAGATGACTAGCAACCTTACATGGAACTCAAATCAATTACTCACCATCAATATTATGATCATTAGGATTTGTATTTTTATTTACTGTTGGAGGACTAACGGGGGTTGTTCTAGCTAACTCTTCAATTGATATTATCCTCCATGATACATATTATGTTGTAGCACATTTTCATTATGTTCTTTCAATAGGAGCAGTCTTTACAATTATAGCAGGGTTAGTTCATTGATTCCCCCTATTTACAGGGCTTACATTAAATGAAAAATTATTAAAAACTCAATTTTTTTCAATATTTATCGGAGTTAATCTAACTTTCTTCCCTCAACACTTCTTAGGGTTAGCAGGAATACCTCGTCGGTACTCTGACTACCCTGATATTTACACCCCATGGAATGTTCTATCTTCAATTGGATCTCTAACTTCTTTCGTAAGAATTCTAATACTTTTATTTATTATTTGAGAAAGCTTTTTATCTGCACGTAAGAGAATTTCAACATTAAATATTTCTTCTTCAATTGAATGACTTCAATTCCTGCCTCCTTCTGAACATAGGTATAATGAACTCCCATTATTGTCATAT-------------TTCTAATATGGCAGATTAGTGCAACGGCCTTAAACCCCGAATAT-AAAG---TTTAAC----CTTT-TTTTAGAAA-------ATGGCAACATGAAAAACTTTAACTACTCAAGATAGTGCTTCTCCTTTAATAGAACAATTAATCTTTTTCCATGATCATACATTAATGATTTTACTTATAATTACTGTCTTAGTTGGATATTTAATAAGAAGATTATTTTTTAATCAATTTAATTACCGTTATTTACTTGAAGGTCAAATAATTGAATTAATTTGAACTATTCTGCCAGCCATCACTTTAATTTTTATTGCTCTGCCAAGACTTCGATTACTTTACCTACTAGATGAAATCAATAATCCTTTAATTACAATCAAAACAATTGGACATCAATGATACTGATCTTATGAATACTCAGATTTTAAAAACATTGAATTTGATTCTTATATAATCCCAATAAATGAAATAAATTCATTTAATTTTCGTCTTTTAGACGTTGATAATCGGATTATTGCCCCATTTAACTCCCAAATTCGAATATTAGTTACATCCTCAGATGTTCTTCATTCATGAACAATTCCTTCTTTAAGAATTAAG
Gyrophaena_congrua	ATAGTTGGGACTTCCCTTAGACTTCTAATTCGTGCTGAACTTGGAAATCCTGGTTCTTTAATTGGAGATGACCAAATCTATAATGTTATTGTTACAGCTCATGCTTTTATCATAATTTTTTTTATAGTTATGCCAATTGTTATTGGAGGTTTTGGAAATTGATTAATTCCTTTAATACTAGGAGCCCCAGATATAGCATTCCCTCGAATAAACAATATAAGATTTTGACTTTTACCCCCATCTCTAAGATTATTGTTAATAAGAAGAATAGTAGAAAGAGGAGCTGGAACTGGATGAACTGTTTATCCACCCCTTTCTTCTAATATTGCCCATGGAGGAGCTTCAGTTGATTTAGCTATTTTTAGCCTTCATTTAGCTGGAATTTCTTCAATTCTTGGGGCTGTTAATTTTATCTCAACTATTATTAATATACGAGCAATAGGAATATCCTTTGATCGAATACCGCTATTTGTTTGATCAGTGGCTATTACAGCCCTACTTCTATTACTTTCCCTTCCGGTTTTAGCAGGAGCAATTACCATATTACTGACAGATCGAAACTTAAATACTTCCTTCTTTGACCCAGCAGGAGGAGGAGACCCAATTTTATACCAACATTTATTTTGATTTTTTGGACATCCAGAAGTTTATATTTTAATTCTTCCAGGATTTGGAATAATTTCTCACATTATTAGACAAGAAAGAGGAAAAAAGGAAACTTTTGGAACCTTAGGTATAATCTACGCAATAATAGCAATTGGACTATTAGGATTTGTTGTTTGAGCTCATCACATATTCACAGTTGGGATAGATGTAGATACACGAGCTTATTTTACATCAGCAACTATAATTATTGCTGTACCAACAGGAATTAAAATTTTTAGTTGATTAGCAACTCTCCACGGAACCCAAATTAACTACTCTCCCTCTATACTTTGGGCCCTAGGATTTGTATTTCTATTCACAGTTGGAGGATTAACAGGAGTAATTCTTGCAAACTCTTCCATTGATATTATTCTACATGACACTTATTATGTAGTAGCTCACTTCCACTATGTTCTATCCATGGGAGCCGTTTTTGCTATTATAGCAGGATTAGTACAATGATTTCCCTTATTTACAGGTTTAATACTAAACGAAAATATATTAAAAATTCAATTTTTAACTATATTTATTGGTGTAAATTTAACTTTTTTCCCACAACATTTCCTTGGATTAGCAGGAATACCTCGTCGTTATTCTGATTATCCTGATGCCTATACAACCTGAAATGTAATCTCTTCAATTGGCAGCCTTATCTCTTTAGTCAGAATTATTTTCTTTTTATTTATTTTATGAGATAGATTTAATTCACAACGAAAAAGAATTACTGCATTAAATTTAGCATCTTCAATTGAATGATTACAATCTATGCCTCCTGCTGAACATAGTTATTCTGAATTACCTAAGCTCTCGTCTTCA----------TTCTAATATGGCAGATTAGTGCGATGGATTTAAGTCCCATATAT-AAAG---TTTAAA----CTTT-TTTTAGAAA--CTT--ATGGCGACATGAAAAACCCTAACAATTCAAGATAGAGCTTCTCCATTAATAGAACAACTCATATTCTTCCATGATCACACTTTAATAATCTTGTTAATAACAACAACTTTAGTTAGTTATTTACTAAGAAGTTTATTTTTTAATAAATACAATTACCGTTACCTTTTAGAAGGTCAAACCATTGAATTAATTTGAACAATTCTTCCCGCTGTAACATTAATTTTTATTGCACTTCCTTCTTTACGTCTTCTTTATATACTAGATGAAATTAATAATCCATTAATTACTATTAAAACTATTGGACATCAATGATACTGATCTTACGAATATTCAGATTTCAAAAATATTGAATTTGATTCATATATAATTCCAACAAATGAATTAAGATTATTTCATTTTCGGCTATTAGATGTAGATAATCGTATTGCAATTCCATTTAATTCTAATATTCGAATATTAGTAACTGCTGCTGATGTTCTCCATTCATGAACTATCCCATCTCTCAGAGTAAAA
Gyrophaena_fasciata_N1	ATAGTAGGAACTTCACTAAGACTTTTAATTCGTGCTGAACTAGGAAACCCAGGTTCATTAATTGGTGACGATCAAATTTATAATGTTATCGTTACTGCCCATGCCTTTATTATAATTTTTTTTATAGTTATACCTATTGTTATTGGAGGATTTGGAAATTGATTAATTCCACTAATATTAGGAGCCCCAGATATAGCTTTTCCCCGAATAAACAATATAAGATTCTGGCTTTTACCCCCATCTCTAAGATTATTGTTGATAAGAAGAATAGTAGAAAGAGGAGCCGGCACAGGATGAACTGTTTACCCTCCCTTATCTTCTAATATTGCTCACGGAGGAGCTTCAGTAGATTTGGCTATCTTTAGACTTCATTTAGCCGGTATCTCTTCAATTCTAGGAGCTGTAAACTTTATTTCTACTATTATCAATATACGAACAATAGGAATATCCTTTGATCGTATACCTTTATTTGTTTGATCAGTAGCAATTACTGCTCTTTTACTACTTTTATCTCTACCAGTATTGGCCGGAGCAATCACTATATTATTGACTGATCGAAATTTAAATACTTCATTTTTTGATCCAGCTGGAGGAGGAGATCCAATTCTTTACCAACATTTATTTTGATTCTTTGGACATCCAGAAGTTTACATTCTTATTTTACCTGGCTTTGGAATAATTTCCCATATTATTAGACAAGAAAGAGGAAAAAAGGAAACCTTCGGTACATTAGGAATAATCTATGCAATAATAGCAATTGGATTATTAGGATTTGTAGTTTGAGCCCATCACATATTTACAGTAGGAATAGATGTTGATACCCGAGCCTATTTTACCTCAGCAACTATAATTATTGCTGTTCCTACAGGAATTAAAATTTTTAGTTGATTAGCTACTCTTCATGGAACTCAAATTAATTACTCACCTTCAATACTATGAGCCTTAGGGTTTGTATTTTTATTTACCGTTGGAGGATTAACTGGAGTAATCTTAGCTAATTCTTCAATTGATATCATTTTACACGATACATACTATGTTGTTGCTCACTTTCATTATGTTCTTTCCATGGGAGCTGTATTTGCTATCATAGCAGGATTAATCCAATGATTCCCCCTATTTACTGGCTTAATATTAAATGAAACTATACTAAAAATTCAATTTTTAACTATATTTACAGGAGTAAACCTAACCTTTTTCCCACAACATTTCCTAGGCTTAGCAGGAATACCCCGCCGATATTCTGATTATCCAGATGCCTATACTACATGAAATGTTATTTCTTCAATTGGTAGATTAATTTCACTAATTAGAATTATCTTTTTACTTTTTATTTTATGAGATAGATTTAACTCTCAACGAAAAAGAATTTCTAGGTTAAATTTAGCATCTTCAATTGAATGACTACAATCTATACCTCCAGCTGAACATAGTTATTCAGAACTTCCAAAACTTTCTTCCATT----------TTCTAATATGGCAGATTAGTGCAATGGATTTAAGTCCCATAAAT-AAAG---TTTAAA----CTTT-TTTTAGAAAAACTT--ATGGCGACATGAAAAACCTTAACAATTCAAGATAGAGCTTCTCCATTAATAGAACAATTAATATTTTTCCATGATCATACTCTTATAATCCTGCTAATAACAACAACTTTAGTTGGATATTTATTAGGAAGACTTTTTTTTAACAAGTTTAATTACCGGTATTTATTAGAAGGCCAAACAATTGAATTAATTTGAACTATTTTACCAGCATTTACATTAATTTTTATTGCTTTACCATCCTTACGACTACTTTATATATTAGATGAAATCAATAATCCATTAATTACAATTAAAACAATTGGACACCAATGATACTGATCTTACGAATATTCAGATTTTAAAAATATTGAATTTGATTCATATATAATCCCAACTAACGAACTAAGACTATTCCATTTTCGTCTATTAGATGTTGATAATCGTATTTCTATTCCATACAATTCTAATATTCGAATATTAGTAACAGCAGCAGATGTACTTCATTCTTGGACTATTCCCTCTCTTAGAGTTAAA
Gyrophaena_fasciata_N2	ATAGTAGGAACTTCACTAAGACTTTTAATTCGTGCTGAACTAGGAAACCCAGGTTCATTAATTGGTGACGATCAAATTTATAATGTTATCGTTACTGCCCATGCCTTTATTATAATTTTTTTTATAGTTATACCTATTGTTATTGGAGGATTTGGAAATTGATTAATTCCACTAATATTAGGAGCCCCAGATATAGCTTTTCCCCGAATAAACAATATAAGATTCTGGCTTTTACCCCCATCTCTAAGATTATTGTTGATAAGAAGAATAGTAGAAAGAGGAGCCGGCACAGGATGAACTGTTTATCCTCCCTTATCTTCTAATATTGCTCACGGAGGAGCTTCAGTAGATTTGGCTATCTTTAGACTTCATTTAGCCGGTATCTCTTCAATTCTAGGAGCTGTAAACTTTATTTCTACTATTATCAATATACGAACAATAGGAATATCCTTTGATCGTATACCTTTATTTGTTTGATCAGTAGCAATTACTGCTCTTTTACTACTTTTATCTCTACCAGTATTGGCCGGAGCAATCACTATATTATTGACTGATCGAAATTTAAATACTTCATTTTTTGATCCAGCTGGAGGAGGAGATCCAATTCTTTACCAACATTTATTTTGATTCTTTGGACATCCAGAAGTTTACATTCTTATTTTACCTGGCTTTGGAATAATTTCCCATATTATTAGACAAGAAAGAGGAAAAAAGGAAACCTTCGGTACATTAGGAATAATCTATGCAATAATAGCAATTGGATTATTAGGATTTGTAGTTTGAGCCCATCACATATTTACAGTAGGAATAGATGTTGATACCCGAGCCTATTTTACCTCAGCAACTATAATTATTGCTGTTCCTACAGGAATTAAAATTTTTAGTTGATTAGCTACTCTTCATGGAACTCAAATTAATTACTCACCTTCAATACTATGAGCCTTAGGGTTTGTATTTTTATTTACCGTTGGAGGATTAACTGGAGTAATCTTAGCTAATTCTTCAATTGATATCATTTTACACGATACATACTATGTTGTTGCTCACTTTCATTATGTTCTTTCCATGGGAGCTGTATTTGCTATCATAGCAGGATTAATCCAATGATTCCCCCTATTTACTGGCTTAATATTAAATGAAACTATACTAAAAATTCAATTTTTAACTATATTTACAGGAGTAAACCTAACCTTTTTCCCACAACATTTCCTAGGCTTAGCAGGAATACCCCGCCGATATTCTGATTATCCAGATGCCTATACTACATGAAATGTTATTTCTTCAATTGGTAGATTAATTTCACTAATTAGAATTATCTTTTTACTTTTTATTTTATGAGATAGATTTAACTCTCAACGAAAAAGAATTTCTAGGTTAAATTTAGCATCTTCAATTGAATGACTACAATCTATACCTCCAGCTGAACATAGTTATTCAGAACTTCCAAAACTTTCTTCCATT----------TTCTAATATGGCAGATTAGTGCAATGGATTTAAGTCCCATAAAT-AAAG---TTTAAA----CTTT-TTTTAGAAAAACTT--ATGGCGACATGAAAAACCTTAACAATTCAAGATAGAGCTTCTCCATTAATAGAACAATTAATATTTTTCCATGATCATACTCTTATAATCCTGCTAATAACAACAACTTTAGTTGGATATTTATTAGGAAGACTTTTTTTTAACAAGTTTAATTACCGGTATTTATTAGAAGGCCAAACAATTGAATTAATTTGAACTATTTTACCAGCATTTACATTAATTTTTATTGCTTTACCATCCTTACGACTACTTTATATATTAGATGAAATCAATAATCCATTAATTACAATTAAAACAATTGGACACCAATGATACTGATCTTACGAATATTCAGATTTTAAAAATATTGAATTTGATTCATATATAATCCCAACTAACGAACTAAGACTATTCCATTTTCGTCTATTAGATGTTGATAATCGTATTTCTATTCCATACAATTCTAATATTCGAATATTAGTAACAGCAGCAGATGTACTTCATTCTTGGACTATTCCCTCTCTTAGAGTTAAA
Halobrecta_cf_halensis	ATAGTTGGAACTTCTCTAAGATTATTAATTCGAGCAGAATTAGGTAATCCTGGATCTTTAATTGGTGACGACCAAATTTATAATGTAATCGTCACAGCTCATGCTTTTATTATAATTTTTTTTATAGTTATACCTATTGTTATTGGAGGATTTGGAAATTGACTAGTACCTTTGATACTAGGAGCACCTGATATAGCTTTTCCACGAATAAATAATATGAGATTTTGATTATTACCCCCGTCATTAACTCTTTTATTAATAAGTAGAATAGTTGAAAGAGGAGCAGGTACAGGATGAACTGTGTACCCTCCCCTATCATCAAATATTGCTCATGGTGGTTCATCTGTTGATTTAGCTATCTTTAGACTACATTTAGCAGGTATTTCTTCAATTCTTGGTGCTGTTAATTTTATCTCAACAGTAATTAATATACGATCACCTGGCATATCCTTTGATCGTATACCTTTATTTGTCTGATCTGTTGCTATTACAGCTCTTCTTCTTCTTCTTTCATTACCTGTATTAGCAGGTGCTATTACAATATTATTAACTGACCGAAATTTAAATACATCTTTTTTTGATCCTGCCGGAGGTGGAGATCCTATTCTTTATCAACACTTATTTTGATTTTTTGGACATCCAGAAGTATACATTCTAATTTTACCTGGATTTGGTTTAATCTCCCATATTATTAGCCAAGAAAGAGGAAAAAAGGAAACTTTCGGAACACTAGGTATAATTTATGCAATAATAGCTATTGGATTATTAGGATTTGTTGTTTGAGCTCATCATATATTTACTGTAGGAATAGATGTTGATACTCGAGCTTATTTTACTTCAGCTACAATAATTATTGCAGTTCCAACCGGAATCAAAATTTTTAGCTGACTAGCCACTCTTCATGGAACTCAAATTAACTATTCCCCTTCTATATTATGGGCCTTAGGATTTGTATTTTTATTTACTGTAGGAGGATTAACTGGAGTAATTCTAGCTAATTCATCAATTGATATTATCCTTCATGATACTTACTATGTTGTAGCTCATTTTCACTACGTTCTCTCTATAGGAGCTGTATTTGCTATTATAGGTGGATTAGTACATTGATTCTCCTTATTTACTGGATTAACCTTAAATGAAAAATTCTTAAAAATTCAATTTTTAAGAATATTTATTGGAGTAAATTTAACTTTCTTCCCTCAACACTTTTTAGGATTAGCAGGTATACCTCGTCGATATTCTGATTACCCTGACGCTTATACAACATGAAATATTATTTCCTCTATTGGAAGAATAATTTCCTTAATAAGAATTATTTTTCTTCTATTCATCTTATGAGAAAGATTTATTTCTAATCGAAAAAGAATTTCTTCATTAAATTTATATTCTTCTATTGAATGATTACAAACAATACCACCTTCTGAACATAGTTACTCTGAACTGCCTATATTATCAAAT-------------TTCTAATATGGCAGATTAGTGCAATGGATTTAAGCCCCATACAT-AAAG---TTTCCA----CTTT-TTTTAGAAAA------ATGGCAACATGAAAAACTTTAACTACTCAAGATAGAGCCTCTCCTTTAATAGAACAATTAATATTTTTTCACGATCATACTTTAATGATTCTACTAATAATTACAACTTTAGTAGGTTACATTATAAGAAGTTTATTTTTCAATAAATTTAATTACCGAAATTTACTAGAAGGACAATTAATTGAACTAATCTGAACAATTTTACCCGCAATTACTCTAATCTTTGTTGCTCTCCCTTCACTACGTCTATTATATTTATTAGATGAAATTAATAACCCATTAATTACTATTAAAACTATTGGACATCAATGATATTGGTCATATGAATATACTGATTTTAAAAATATCGAATTTGATTCATATATATTACCATCTAATGAATTAAACTATTTTAATTTTCGCTTATTAGATGTAGATAATCGAATTTCGATTCCGTTCAATTCACAAATTCGAATACTTGTAACAGCAGCTGACGTTCTTCATTCATGAACTATCCCATCAATTAGTGTAAAA
Hoplandria_lateralis	ATAGTTGGAACATCTTTAAGATTATTAATTCGAGCCGAATTAGGTAACCCTGGCTCTTTAATTGGAGATGATCAAATCTATAACGTTATTGTAACTGCTCACGCTTTTGTAATAATTTTTTTTATAGTAATACCTATTGTTATTGGAGGCTTTGGTAACTGACTAGTACCCCTTATACTAGGAGCACCTGATATAGCTTTCCCCCGAATAAATAACATAAGATTTTGATTATTACCTCCATCTTTAACTCTTTTATTAATAAGAAGAATAATTGAAAGAGGAGCAGGCACAGGATGAACGGTTTACCCCCCCCTTTCATCAAATATTGCTCATAGAGGCACCTCAGTCGATTTAGCTATTTTTAGCCTTCATTTAGCTGGAATTTCTTCAATTCTTGGAGCAGTAAATTTCATTTCTACTATTATCAATATACGTACATCAGGAATAACTTTTGATCGTATACCATTATTTATCTGATCCGTAGGAATTACAGCCTTACTGTTACTTTTATCTTTACCAGTTTTAGCAGGAGCAATTACTATACTTTTAACTGATCGAAATCTTAATACTTCTTTTTTCGACCCTGCTGGAGGTGGCGACCCAATTTTATACCAACATTTATTTTGATTTTTTGGCCATCCTGAAGTATATATTTTAATTTTACCAGGATTTGGATTAATTTCTCACATTATTAGACAAGAAAGAGGAAAAAAAGAAACTTTCGGCACTTTAGGAATAATTTATGCTATAATAGCTATTGGACTTTTAGGATTTGTAGTTTGAGCTCATCATATATTTACCGTAGGAATAGATGTAGATACTCGTGCTTACTTTACTTCTGCAACTATAATTATTGCTGTACCTACAGGAATTAAAATCTTTAGATGGCTAGCTACTCTCCATGGNACACAAATTAGCTATTCACCCTCTATATTATGAGCATTAGGATTTGTATTTTTATTTACTGTCGGAGGCTTAACAGGAGTAATCTTAGCTAATTCATCAATTGATATTATTCTTCATGACACTTATTACGTAGTTGCTCATTTCCACTATGTTTTATCTATAGGAGCTGTTTTTGCTATTATAGCAGGTTTAATCCAATGATTTCCTCTATTTACAGGCATTACTCTTAATAACAAATACCTAAAAATTCAATTCACAAGAATATTTATTGGTGTGAACCTTACTTTTTTCCCCCAACACTTCTTAGGATTAGCTGGAATACCCCGCCGTTATTCTGATTACCCTGATGCTTACACTACATGAAATATTATCTCTTCCATAGGAAGTTTAATCTCTTTGATTAGAATTATCTTTCTTTTATTCATTTTATGAGAAAGATTCACTTCTAAACGAAAAAGAATTATATCTTTAAATTTATCAACTTCAATTGAATGATTACAAAATACTCCTCCCGCTATACATTCTTATTCTGAGTTGCCAATAATATCTAAT-------------TTCTAATTTGGCAGACTAGTGCAATGGACTTAAACCTCATTTATAAAAG---ATTACC----CTTTTTTTTAGAAA-------ATGGCAACATGAAAAACTTTAATAACTCAAGATAGAGCTTCCCCTTTAATAGAACAACTAATATTCTTCCATGACCATACACTAATAGTTCTGTTAATTATTACAATTATAGTAGGATATATTATAAGAAGTTTATTCTTTAATAAATTTAGTTATCGTTATTTATTAGAAGAACAAATAATTGAATTAATCTGAACTATTCTCCCAGCCTTAACTCTAATTTTTATTGCTCTCCCATCCCTACGTCTTTTATATCTTTTAGATGAAATTAATAATCCTCTTATTACTATTAAAACTATTGGACATCAATGATATTGATCTTATGAATATTCAGATTTCAAAAATATTGAATTTGATTCTTATATAGTTCCTATAAACAATATAATAAATTGAAACTTTCGGCTCCTAGACGTTGATAATCGCATTAGAATTCCTTACAATTCACAAATTCGTATATTAGTAACTGCTACCGATGTCCTTCATTCATGAACTATCCCCTCTCTAAGAGTAAAA
Hydrosmecta_eximia_N1	ATAGTAGGTACATCCTTAAGACTATTAATTCGAGCAGAATTAGGAAACCCAGGATCTTTAATTGGAGATGATCAAATTTATAATGTTATTGTAACAGCTCATGCCTTTATCATAATTTTCTTCATAGTTATACCTATTATTATTGGAGGATTTGGAAATTGACTAGTGCCCCTTATACTAGGAGCCCCTGATATAGCTTTCCCCCGAATAAATAATATAAGATTTTGACTATTACCTCCTTCATTAACTTTACTTCTTATAAGAAGTATAGTAGAAAGAGGAGCAGGGACCGGATGAACAGTATACCCCCCTCTCTCATCCAATATTGCACATAGAGGATCTTCTGTAGATCTAGCTATTTTCAGACTCCACCTAGCAGGAATTTCTTCAATTTTAGGAGCAGTAAATTTTATTTCTACAATTATTAACATACGATCAACAGGAATAAGATTTGATCGAATACCTCTATTTGTTTGATCAGTTGCAATTACAGCTTTACTATTATTACTTTCACTACCAGTACTAGCAGGAGCAATTACAATATTACTAACTGATCGAAACTTAAATACTTCTTTTTTTGACCCTGCTGGAGGAGGAGACCCTATCCTTTACCAACATTTATTTTGATTTTTTGGACACCCAGAAGTTTATATTTTAATTTTACCTGGATTTGGAATAATTTCACATATTATTAGACAAGAAAGAGGTAAAAAAGAAACATTTGGAACTCTAGGAATAATTTATGCTATAATAGCAATTGGATTATTAGGATTTGTAGTTTGAGCTCATCATATATTTACCGTAGGAATAGATGTTGACACCCGAGCCTACTTTACATCAGCCACAATAATTATTGCAGTTCCTACAGGTATTAAAATTTTTAGATGATTAGCAACCCTTCATGGTACACAAATTAATTATTCTCCAGCCATAATATGAGCTTTAGGATTTGTATTTTTATTTACAGTAGGTGGATTAACCGGAGTAATTTTAGCTAATTCATCCATTGATATTATTTTACATGATACTTATTATGTAGTAGCTCATTTCCATTATGTATTATCCATAGGAGCCGTCTTCGCTATTATAGCAGGATTAATTCAATGATTCCCATTATTTACAGGATTAACTTTAAATGAAAATTTTTTAAAAATTCAATTTTTATCAATATTTTTAGGAGTAAATCTAACATTTTTCCCACAACACTTTTTAGGATTAGCAGGTATACCACGACGATACTCTGACTATCCAGACGCCTATACTACCTGAAACATTGTATCTTCCATTGGCAGACTAATTTCCTTAATAAGGATTATATTTTTAATTTTTATTTTATGGGAAAGATTTATTTCAATACGTAAAAGACTATCTTCAATAAATTTACCAACTTCAATTGAATGATTACAACATATACCTCCTGCTGAACATAGATATTCTGAATTACCAATACTATCATAT-------------TTCTAATATGGCAGATTAGTGCACTGGATTTAAGCCCCAATTAT-AAAG---TTTATA----CTTT-TTTTAGAAA-------ATGGCAACATGAAAAACTTTAACCATTCAAGACAGAGCTTCTCCTTTAATAGAACAATTAATATTTTTCCATGATCATACATTAATAATCCTATTAATAATCACTATACTCGTAGGATACATTATAATAAGCCTTTTTTTTAATAAATTTAATTATCGATACTTATTAGAAGGCCAAAATATTGAATTAATTTGAACTATCCTTCCAGCTATTACATTAATTTTTATTGCATTACCTTCTTTACGATTATTATATTTATTAGATGAAATTAATAATCCATTACTTACAATTAAAACAATTGGACATCAATGATATTGATCTTATGAATATTCAGATTTTAAAAATATTGAATTTGACTCTTACATAATCCCAAATAACGAAATAAATTTATTCAATTTTCGATTATTAGATGTTGATAATCGTCTTAGTATCCCTTACAATACCCAAATTCGTATACTAGTTACAGCTGCAGATGTTTTACACTCATGAACTATTCCTTCCCTAAGAGTAAAA
Hydrosmecta_eximia_N2	ATAGTAGGTACATCCTTAAGACTATTAATTCGAGCAGAATTAGGAAACCCAGGATCTTTAATTGGAGATGATCAAATTTATAATGTTATTGTAACAGCTCATGCCTTTATCATAATTTTCTTCATAGTTATACCTATTATTATTGGAGGATTTGGAAATTGACTAGTACCCCTTATACTAGGAGCCCCTGATATAGCTTTCCCCCGAATAAATAATATAAGATTTTGACTATTACCTCCTTCATTAACTTTACTTCTTATAAGAAGTATAGTAGAAAGAGGAGCAGGGACCGGATGAACAGTATACCCCCCTCTCTCATCCAATATTGCACATAGAGGATCTTCTGTAGATCTAGCTATTTTCAGACTCCACCTAGCAGGAATTTCTTCAATTTTAGGAGCAGTAAATTTTATTTCTACAGTTATTAACATACGATCAACAGGAATAAGATTTGATCGAATACCTCTATTTGTTTGATCAGTTGCAATTACAGCTTTACTATTATTACTTTCACTACCAGTACTAGCAGGAGCAATTACAATATTACTAACTGATCGAAACTTAAATACTTCTTTTTTTGACCCTGCTGGAGGAGGAGACCCTATCCTTTACCAACATTTATTTTGATTTTTTGGACACCCAGAAGTTTATATTTTAATTTTACCTGGATTTGGAATAATTTCACATATTATTAGACAAGAAAGAGGTAAAAAAGAAACATTTGGAACTCTAGGAATAATTTATGCTATAATAGCAATTGGATTATTAGGATTTGTAGTTTGAGCTCATCATATATTTACCGTAGGAATAGATGTTGACACCCGAGCCTACTTTACATCAGCCACAATAATTATTGCAGTTCCTACAGGTATTAAAATTTTTAGATGATTAGCAACCCTTCATGGTACACAAATTAATTATTCTCCAGCCATAATATGAGCTTTAGGATTTGTATTTTTATTTACAGTAGGTGGATTAACCGGAGTAATTTTAGCTAATTCATCCATTGATATTATTTTACATGATACTTATTATGTAGTAGCTCATTTCCATTATGTATTATCCATAGGAGCCGTCTTCGCTATTATAGCAGGATTAATTCAATGATTCCCATTATTTACAGGATTAACTTTAAATGAAAATTTTTTAAAAATTCAATTTTTATCAATATTTTTAGGAGTAAATCTAACATTTTTCCCACAACACTTTTTAGGATTAGCAGGTATACCACGACGATACTCTGACTATCCAGACGCCTATACTACCTGAAACATTGTATCTTCCATTGGCAGACTAATTTCCTTAATAAGGATTATATTTTTAATTTTTATTTTATGGGAAAGATTTATTTCAATACGTAAAAGACTATCTTCAATAAATTTACCAACTTCAATTGAATGATTACAACATATACCTCCTGCTGAACATAGATATTCTGAATTACCAATACTATCATAT-------------TTCTAATATGGCAGATTAGTGCACTGGATTTAAGCCCCAATTAT-AAAG---TTTATA----CTTT-TTTTAGAAA-------ATGGCAACATGAAAAACTTTAACCATTCAAGACAGAGCTTCTCCTTTAATAGAACAATTAATATTTTTCCATGATCATACATTAATAATCCTATTAATAATCACTATACTCGTAGGATACATTATAATAAGCCTTTTTTTTAATAAATTTAATTATCGATACTTATTAGAAGGCCAAAATATTGAATTAATTTGAACTATCCTTCCAGCTATTACATTAATTTTTATTGCATTACCTTCTTTACGATTATTATATTTATTAGATGAAATTAATAATCCATTACTTACAATTAAAACAATTGGACATCAATGATATTGATCTTATGAATATTCAGATTTTAAAAATATTGAATTTGACTCTTACATAATCCCAAATAACGAAATAAATTTATTCAATTTTCGATTATTAGATGTTGATAATCGTCTTAGTATCCCTTACAATACCCAAATTCGTATACTAGTTACAGCTGCAGATGTTTTACACTCATGAACTATTCCTTCCCTAAGAGTAAAA
Hydrosmecta_gracilicornis	ATAGTAGGAACATCATTAAGACTTTTAATTCGAGCAGAATTAGGTAATCCTGGATCATTAATTGGTGATGATCAAATTTATAATGTTATTGTTACTGCTCATGCATTCATTATAATTTTTTTTATAGTAATACCAATTGTAATTGGAGGATTCGGAAACTGATTAATTCCTTTAATATTAGGAGCACCTGATATAGCTTTCCCTCGAATAAATAATATAAGATTTTGACTTTTACCTCCTTCATTAACTTTATTGTTAATAAGAAGAATAGTAGAAAGAGGAGCAGGAACAGGATGAACTGTTTATCCTCCTTTATCTTCTAATATTGCACATGGAGGTTCATCTGTAGATTTAGCTATTTTTAGTCTTCACTTAGCTGGAATTTCATCAATTTTAGGAGCTGTAAATTTTATTTCTACAGTAATTAATATACGATCAACAGGAATTACATTTGATCGAATACCTTTATTTGTATGATCAGTTGCTATTACTGCTCTACTATTACTTTTATCACTTCCTGTATTAGCTGGAGCAATTACAATATTATTAACAGATCGAAATTTAAATACCTCATTCTTTGATCCTGCAGGAGGAGGTGACCCAATTCTTTATCAACATTTATTTTGATTTTTTGGCCACCCAGAAGTTTATATTTTAATTCTTCCAGGCTTTGGAATAATTTCACATATTATTAGTCAAGAAAGAGGAAAAAAAGAAACTTTTGGAACATTAGGTATAATTTATGCAATAATAGCAATTGGATTACTTGGATTTGTTGTATGAGCTCATCATATATTTACTGTAGGAATAGATGTTGATACTCGAGCATATTTTACTTCTGCAACAATAATTATTGCTGTACCAACCGGAATTAAAATTTTTAGATGACTAGCAACTCTTCACGGAACACAAATTAATTATTCTCCTGCTATATTATGAGCTTTAGGATTTGTATTTTTATTTACTGTTGGAGGATTAACCGGAGTTATTTTAGCAAATTCATCTATTGATATTATTTTACATGACACTTATTATGTAGTTGCTCATTTTCATTATGTATTATCAATAGGAGCTGTATTTGCTATTATAGCTGGTTTAATTCAATGATTTCCATTATTTACAGGTCTTACTTTAAATGAAAATTTCTTAAAAATTCAATTTTTATCAATATTTATTGGAGTAAATTTAACTTTTTTCCCCCAACACTTTTTAGGATTAGCTGGAATACCTCGCCGTTACTCAGATTATCCTGATGCCTACACAACATGAAATGTAATTTCATCTATTGGAAGATTAATCTCATTAATAAGAATTATTTTCTTAATTTTTATTTTATGAGAAAGATTTACTTCAATACGAAAAAGATTATTTTCCATTAATCTATCATCATCTATTGAATGACTACAAAATATACCTCCTGCTGAACATAGATATTCTGAATTACCTATACTTACATAT-------------TTCTAATATGGCAGACTAGTGCAATGGATTTAAGTCCCATATAT-AAAG---TTTATA----CTTT-TTTTAGAAA-------ATGGCAACATGAAAAACTTTAACCATTCAAGATAGAGCATCCCCTTTAATAGAGCAATTAATATTCTTTCATGATCATACTTTAATAATTTTATTAATAATTACAACTCTTGTTGGATATATTATATGTAGATTATTTGTTAATCAATTTAATTATCGATATCTACTAGAAGGTCAAAATATTGAATTAATCTGAACTATTCTTCCTGCTTTTACATTAATTTTTATTGCACTTCCTTCTTTACGTTTATTATATATACTTGATGAAATTAATAATCCTTTAATTACAATTAAAACTATTGGACATCAATGATACTGATCATATGAATATTCAGATTTTAAAAATATTGAATTTGATTCTTACATAATTCCTTCAAATGAAATAAATAAATTTAATTTTCGATTATTAGATGTTGATAATCGAATTGTAACTCCTTACAATACACAAATTCGNANNTTNNTTACAGCAGCAGATGTATTAC????????????????????????????????
Hydrosmecta_sp_1	ATAGTAGGTACTTCTCTTAGTTTATTAATTCGAGCAGAACTTGGAAATCCCGGATCCCTAATTGGTGATGACCAAATTTATAATGTAATTGTTACAGCTCATGCTTTTATTATAATTTTTTTCATAGTTATACCTATTGTAATTGGGGGATTTGGAAATTGATTAGTACCATTAATATTAGGAGCTCCTGATATAGCATTCCCTCGAATAAATAATATAAGATTTTGATTACTCCCCCCTTCACTAACTCTTTTATTAATAAGAAGAATGGTAGAAAGAGGAGCAGGAACAGGATGAACAGTTTATCCTCCTCTTTCTTCAAATATTGCTCATGGAGGATCTTCAGTAGATCTAGCAATTTTCAGCCTTCATCTTGCAGGTATCTCATCAATTTTAGGTGCTGTAAATTTTATTTCTACAGTAATTAATATACGATCAGTAGGAATTTCTTTTGATCGAATGCCATTATTTGTATGATCAGTCGCCATTACTGCATTACTATTACTTTTATCTCTACCCGTTCTTGCCGGCGCAATCACTATACTTCTTACTGACCGAAATCTAAATACCTCATTTTTTGATCCTGCTGGAGGAGGAGACCCAATTCTTTATCAACATTTATTTTGATTTTTTGGTCACCCTGAAGTATACATTTTAATTCTTCCAGGATTTGGAATAATTTCTCATATTATTAGCCAAGAAAGAGGAAAAAAAGAAACTTTTGGAACTCTAGGTATAATTTATGCAATAATAGCAATTGGATTATTAGGATTTGTAGTTTGAGCCCATCATATATTTACAGTAGGAATAGATGTTGATACTCGAGCATACTTTACCTCAGCTACTATAATTATTGCAGTTCCTACAGGAATTAAAATTTTTAGATGATTAGCCACTTTACATGGAACACAAATTAATTACTCCCCAGCTATACTTTGAGCTTTAGGCTTTGTCTTCTTATTTACAGTTGGAGGATTAACAGGAGTAATTTTAGCTAATTCATCAATTGATATTATTTTACATGACACATATTATGTTGTTGCCCATTTTCATTATGTTTTATCAATAGGAGCTGTATTTGCTATTATAGCAGGATTAATTCAATGATTCCCCCTATTTACAGGATTAACTTTAAATGAAAATTTTCTTAAAATCCAATTTTTAACTATATTTATTGGTGTAAACTTAACATTTTTTCCACAACATTTTCTAGGATTAGCAGGAATACCTCGTCGATATTCTGATTACCCTGACGCTTACACTACTTGAAATATAATTTCATCAATTGGAAGATTAATTTCTTTAATAAGAATTATTTTTTTAATTTTTATCTTATGAGAAAGATTTACTTCTATACGAAAAAGAATTTCTGCATTGAATCTCTCTTCATCAATTGAATGACTTCAATCAATACCTCCAGCTGAACATAGATACTCTGAACTTCCTATACTTTCTAAT-------------TTCTAATATGGCAGATTAGTGCAATGGATTTAAGCCCCAAATAT-AAAG---TTTATA----CTTT-TTTTAGAAA-------ATGGCAACATGAAAAACATTAACTATTCAAGATAGTGCATCTCCTTTAATAGAACAACTTATATTCTTCCATGATCACACATTAATAATTTTATTAATAATTACAACTTTAGTAGGTTATATTATAACAAGACTCTTTTTTAATAAATATAATTACCGATATTTATTAGAAGGTCAAAATATTGAGTTAATTTGAACGATTTTACCAGCTATTACATTAATTTTTATTGCTTTACCTTCGTTGCGATTACTTTATTTACTAGATGAAATTAATAACCCTTTAATTACCTTAAAAACTATTGGACATCAATGATATTGATCTTATGAATATTCAGATTTTAAAAACATTGAATTTGATTCCTATATAATACCTATAAATGAAATAAATAAATTTAACTTTCGCTTACTAGATGTAGATAACCGAATTGTAATTCCTTTTAATTCCCAAATTCGAATATTAGTTACAGCCGCAGACGTTCTTCATTCATGAACTATTCCTGCTCTTAGTGTTAAA
Hydrosmecta_sp_2	ATAGTAGGAACCTCCTTAAGTTTACTGATTCGAGCAGAATTAGGAAACCCAGGATCTTTAATTGGAGACGACCAAATTTATAATGTTATTGTAACAGCACACGCCTTTATCATAATTTTTTTTATAGTAATACCTATTGTTATTGGAGGATTTGGAAATTGATTAATCCCTCTTATACTAGGAGCCCCTGACATAGCTTTCCCCCGAATAAATAATATAAGATTTTGACTTTTACCCCCCTCACTAACTTTACTTCTTATAAGAAGTATAGTAGAAAGAGGAGCAGGAACTGGATGAACAGTTTACCCTCCTCTTTCATCAAATATTGCACATAGAGGAGCTTCTGTAGATCTGGCTATTTTTAGCCTTCATTTAGCTGGAATCTCTTCAATTTTAGGAGCCGTAAATTTTATTTCTACAGTAATTAACATACGATCTATCGGAATAAGATTTGATCGAATACCATTATTTGTTTGATCTGTAGCAATTACAGCTTTATTATTATTACTTTCGCTACCAGTCCTGGCAGGAGCCATCACAATATTATTAACTGACCGAAACTTAAATACTTCCTTTTTTGACCCTGCTGGTGGCGGAGACCCCATTCTATACCAACATTTATTTTGATTTTTTGGGCACCCAGAAGTTTATATTTTAATTTTACCTGGATTTGGTATAATTTCTCATATTATTAGACAAGAAAGAGGAAAAAAAGAAACATTTGGAACTCTAGGAATAATTTATGCTATAATAGCAATTGGTTTATTAGGATTTGTAGTTTGAGCACATCACATATTTACTGTAGGAATAGATGTTGATACTCGAGCTTATTTTACATCTGCAACAATAATTATTGCTGTACCTACAGGAATTAAAATTTTTAGATGACTAGCTACTCTTCATGGAACACAAATCAACTACTCCCCAGCTATACTATGAGCATTAGGATTCGTTTTTCTATTCACAGTAGGAGGATTAACAGGAGTAATTTTAGCTAATTCTTCCATTGATATTATTTTACATGACACTTACTACGTAGTAGCACATTTCCATTATGTATTATCTATAGGAGCTGTTTTTGCTATTATAGCAGGATTAATCCAATGATTCCCCCTATTTACAGGACTAACATTAAATGAAAATTTTTTAAAAATTCAATTTTTATCAATATTTTTAGGAGTAAATATAACTTTTTTTCCTCAACACTTTTTAGGATTAGCAGGTATACCTCGACGTTACTCAGATTACCCAGATGCATATACTACATGAAATATCACATCCTCAATTGGTAGCTTAATCTCTTTAATAAGAATTATCTTTTTAATTTTTATTTTATGAGAAAGATTTACTTCAATACGAAAAAGGTTATCTTCAATAAATTTATCAACTTCAATTGAATGATTACAAAATACACCTCCTGCTGAACATAGATACTCAGAATTACCAATACTATCATAT-------------TTCTAATATGGCAGATTAGTGCGCTGGATTTAAGCCCCAATTAT-AAAG---TTTAAA----CTTT-TTTTAGAAA-------ATGGCAACATGAAAAACTTTGACCATTCAAGATAGAGCCTCCCCTTTAATAGAACAATTAATATTCTTCCATGATCATACATTAATAATCTTATTAATAATCACTATACTAGTAGGATATATTATAACAAGACTTTTCTTTAATAAATATAGCTATCGCCATTTATTAGAAGGACAAAATATCGAATTAATTTGAACTATCCTTCCCGCTATTACATTAATTTTTATTGCCTTACCTTCTTTACGATTACTATATTTACTAGATGAAATTAATAACCCATTACTCACCATTAAAACAATTGGACATCAATGATATTGATCTTATGAATATTCCGATTTCAAAAATATTGAATTCGACTCATATATAACCCCAAATAATGAAATAAATTTATTTAATTTTCGATTATTAGATGTTGATAATCGTCTTAGAGTACCTTACAATACTCAAATTCGCATATTAGTTACCGCTGCAGATGTGCTTCATTCTTGAACTATTCCTTCCTTAAGAGTAAAA
Hydrosmecta_valdieriana_N1	ATAGTAGGCACATCTTTAAGACTTTTAATTCGAGCAGAATTAGGAAATCCAGGATCATTAATTGGTGATGATCAAATTTATAATGTAATTGTAACGGCACATGCATTTATCATAATTTTTTTTATAGTAATACCAATTGTAATTGGAGGATTTGGAAATTGACTAGTTCCTTTAATACTAGGAGCTCCTGATATAGCTTTCCCTCGAATAAATAATATAAGATTTTGACTTCTACCTCCTTCATTAACACTACTTCTAATAAGAAGAATAGTAGAAAGAGGAGCAGGGACAGGATGAACAGTATATCCTCCTCTTTCTTCTAATATCGCCCATGGAGGATCTTCTGTAGATTTAGCTATTTTTAGACTTCATTTAGCCGGTATTTCTTCTATTCTAGGAGCAGTAAATTTTATTTCTACAGTAATTAATATACGATCTACTGGTATTACCTTTGACCGTATACCTTTATTTGTTTGATCAGTTGCTATTACTGCTTTACTATTATTATTATCTCTTCCAGTACTAGCAGGAGCTATTACCATACTTCTAACTGACCGAAATCTAAATACCTCATTTTTTGATCCTGCAGGAGGAGGAGATCCAATTTTATATCAACATTTATTTTGATTTTTTGGACACCCTGAAGTTTATATTCTAATTCTTCCAGGCTTTGGAATAATTTCCCATATTATTAGACAAGAAAGAGGAAAAAAAGAAACATTTGGAACTTTAGGAATAATTTATGCAATAATAGCTATTGGATTATTAGGCTTTGTAGTATGAGCTCATCATATATTTACTGTAGGAATAGATGTAGATACTCGAGCATATTTTACATCTGCCACTATAATTATTGCAGTACCTACAGGTATTAAAATTTTTAGTTGACTAGCAACACTTCATGGAACACAAATTAATTATTCTCCTGCCATATTATGAGCATTAGGTTTTGTATTCTTATTTACAGTAGGAGGATTAACAGGAGTAATTTTAGCAAATTCTTCAATTGATATTATTCTTCATGATACTTACTATGTAGTAGCACACTTCCATTATGTTCTTTCTATAGGAGCTGTATTTGCTATTATAGCTGGATTAATTCAATGATTTCCTTTATTTACAGGATTAACACTAAATGAAAATTTTTTAAAAATTCAATTTTTATCTATATTTATCGGAGTAAATTTAACTTTCTTCCCTCAACATTTTCTTGGATTAGCAGGAATACCTCGACGCTACTCAGATTACCCAGATGCCTATACAACATGAAATATTATCTCCTCAATTGGAAGATTAATTTCATTAATAAGAATTATTTTTTTAATTTTTATTCTATGAGAAAGATTTACTTCAATACGAAAAAGACTATTTTCAATTAATTTATCTTCTTCAATTGAATGATTACAACATATACCACCTGCTGAACATAGATATTCAGAATTACCTCTTCTTACTTAC-------------TTCTAATATGGCAGATTAGTGCAATGGACTTAAGTCCCATATAT-AAAG---TTTATA----CTTT-TTTTAGAAA-------ATGGCAACATGAAAAACTTTAACAATCCAAGATAGAGCTTCCCCTTTAATAGAACAATTAATATTTTTCCATGATCATACATTAATAATTTTATTAATAATTACAACATTAGTAGGTTATATCATATGTAGTTTATTTTTCAATCATTATAATTATCGATACCTTCTTGAAGGACAAAATATTGAACTAATTTGAACTATTCTTCCTGCTATTACATTAATTTTTATTGCTCTACCTTCTTTACGACTTTTATACTTATTAGATGAAATTAACAACCCTTTAATTACTATTAAAACCATTGGTCATCAATGATACTGATCATATGAATATTCAGACTTTAAAAACATTGAATTTGACTCTTATATAATTCCTACAAATGACATAAATAAATTTAATTTTCGATTATTAGATGTTGATAATCGAATTGTAACTCCTTATCATACTCAAATTCGAATATTAGTTANTGCAGCAGATSTTCTTCATTCATGAACAATCCCTTCTTTAAGTGTAAAA
Hydrosmecta_valdieriana_N2	ATAGTAGGCACATCTTTAAGACTTTTAATTCGAGCAGAATTAGGAAATCCAGGATCATTAATTGGTGATGATCAAATTTATAATGTAATTGTAACGGCACATGCATTTATCATAATTTTTTTTATAGTAATACCAATTGTAATTGGAGGATTTGGAAATTGACTAATTCCTTTAATACTAGGAGCGCCTGATATAGCTTTCCCTCGAATAAATAATATAAGATTTTGACTTCTACCTCCTTCATTAACACTACTTCTAATAAGAAGAATAGTAGAAAGAGGAGCAGGGACAGGATGAACAGTATATCCTCCTCTTTCTTCTAATATCGCCCATGGAGGATCTTCTGTAGATTTAGCTATTTTTAGACTTCATTTAGCCGGTATTTCTTCTATTCTAGGAGCAGTAAATTTTATTTCTACAGTAATTAATATACGATCTACTGGTATTACCTTTGACCGTATACCTTTATTTGTTTGATCAGTTGCTATTACTGCTTTACTATTATTATTATCTCTTCCAGTCCTAGCAGGAGCTATTACCATACTTCTAACTGACCGAAATCTAAATACCTCATTTTTTGATCCTGCAGGAGGAGGAGATCCAATTTTATATCAACATTTATTTTGATTTTTTGGACACCCTGAAGTTTATATTCTAATTCTTCCAGGCTTTGGAATAATTTCCCATATTATTAGACAAGAAAGAGGAAAAAAAGAAACATTTGGAACTTTAGGAATAATTTATGCAATAATAGCTATTGGATTATTAGGCTTTGTAGTATGAGCTCATCATATATTTACTGTAGGAATAGATGTAGATACTCGAGCATATTTTACATCTGCCACTATAATTATTGCAGTACCTACAGGTATTAAAATTTTTAGTTGACTAGCAACACTTCATGGAACACAAATTAATTATTCTCCTGCCATATTATGAGCATTAGGTTTTGTATTTTTATTTACAGTAGGAGGATTAACAGGAGTAATTTTAGCAAATTCTTCAATTGATATTATTCTTCACGATACTTACTATGTAGTAGCACACTTCCATTATGTTCTTTCTATAGGAGCTGTATTTGCTATTATAGCTGGATTAATTCAATGATTTCCTTTATTTACAGGATTAACACTAAATGAAAATTTTTTAAAAATTCAATTTTTATCTATATTTATCGGAGTAAATTTAACTTTCTTCCCTCAACATTTTCTTGGATTAGCAGGAATACCTCGACGCTACTCAGATTACCCAGATGCCTATACAACATGAAATATTATCTCCTCAATTGGAAGATTAATTTCATTAATAAGAATTATTTTTTTAATTTTTATTCTATGAGAAAGATTTACTTCAATACGAAAAAGACTATTTTCAATTAATTTATCTTCTTCAATTGAATGATTACAACATATGCCACCTGCTGAACATAGATATTCAGAATTACCTCTTCTTACTTAC-------------TTCTAATATGGCAGATTAGTGCAATGGACTTAAGTCCCATATAT-AAAG---TTTATA----CTTT-TTTTAGAAA-------ATGGCAACATGAAAAACTTTAACAATCCAAGATAGAGCTTCCCCTTTAATAGAACAATTAATATTTTTCCATGATCATACATTAATAATTTTATTAATAATTACAACATTAGTAGGTTATATCATATGTAGTTTATTTTTCAATCATTATAATTATCGATACCTTCTTGAAGGACAAAATATTGAACTAATTTGAACTATTCTTCCTGCTATTACATTAATTTTTATTGCTCTACCTTCTTTACGACTTTTATACTTATTAGATGAAATTAACAACCCTTTAATTACTATTAAAACCATTGGTCATCAATGATACTGATCATATGAATATTCAGACTTTAAAAACATTGAATTTGACTCTTATATAATTCCTACAAATGACATAAATAAATTTAATTTTCGATTATTAGATGTTGATAATCGAATTGTAACTCCTTATCATACTCAAATTCGAATATTAGTTANTGCAGCAGATSTTCTTCATTCATGAACAATCCCTTCTTTAAGTGTAAAA
Liogluta_microptera_N1	ATAATTGGAACATCATTAAGATTACTAATTCGAGCAGAATTAGGAAATCCAGGTTCACTTATTGGAGATGATCAAATTTATAATGTTATTGTTACAGCACATGCTTTTATCATAATTTTTTTCATAGTTATACCAGTTGTAATTGGTGGTTTTGGTAATTGATTAGTTCCGTTAATATTAGGAGCTCCTGATATAGCTTTCCCTCGAATAAATAACATAAGATTTTGGTTACTTCCCCCTTCATTAACATTACTTTTAATGAGAAGAATGGTAGAAAGTGGAGCAGGGACTGGGTGAACAGTATATCCCCCCCTTTCTTCTAATATTGCCCACAGTGGTTCTTCAGTAGATTTAGCAATTTTTAGACTACATTTAGCAGGAATTTCTTCAATTTTAGGTGCTGTAAATTTTATTTCTACAGTAATTAACATACGATCAGTTGGTATATCATTTGATCGAATACCTTTATTTGTATGATCAGTAGCTATTACAGCTTTACTACTTTTATTATCATTACCAGTTTTAGCAGGAGCTATTACAATACTTTTAACAGATCGAAATTTAAATACATCATTTTTTGATCCAGCTGGAGGTGGTGATCCAATTCTTTATCAACATTTATTTTGATTTTTTGGACATCCAGAAGTTTATATTTTAATTCTACCAGGATTTGGAATAATTTCTCACATTATTAGACAAGAAAGAGGCAAAAAGGAAACTTTTGGTACTCTAGGAATAATTTATGCAATAATAGCAATTGGTTTATTAGGTTTTGTTGTTTGAGCACATCATATATTTACAGTAGGTATAGATGTTGATACACGAGCTTATTTTACTTCAGCAACTATAATTATTGCTGTTCCTACAGGAATTAAAATTTTTAGATGATTAGCAACTTTACATGGAACTCAAATTAACTATTCCCCCTCAATATTATGAGCTTTAGGATTTGTATTTTTATTTACAGTAGGAGGACTAACAGGAGTAATTCTTGCTAATTCTTCTATTGATATTATTTTACATGATACTTATTATGTAGTTGCTCATTTTCATTATGTACTTTCTATAGGAGCTGTATTTGCAATTATAGCAGGTTTAATTCAATGATTTCCTCTTTTTACAGGATTAACTTTAAATGAAAATTTTTTAAAAATTCAATTTTTAACTATATTCATTGGAGTAAATTTAACATTTTTTCCTCAACATTTTTTAGGATTAGCAGGAATACCTCGACGTTATTCAGATTATCCCGATGCTTATACTACTTGAAATGTTATTTCTTCAATTGGAAGACTAATTTCTCTTGTAAGAATTATTTTCTTAATTTTTATTTTATGAGAAAGATTTTCTTCTATACGAAAAAGAATCTCATCATTAAATTTATCTTCTTCTATTGAATGACTTCAAACTATACCTCCGGCTGAACATAGATATTCAGAATTACCTATGCTTTCACAT-------------TTCTAATGTGGCAGATTAGTGCAATGGATTTAAGTCCCAAATAT-AAAG---TTTATG----CTTT-TTTTAGAAGA------ATGGCAACATGAAAAACTTTAACCGTTCAAGATAGAGCTTCTCCCTTAATAGAGCAACTAATATTCTTCCATGATCACACTTTAATGATTTTGCTAATAATTACAACTTTAGTTGGTTATATTATAGCAAGTTTATTTTTCAATAAATTTAACTATCGTTATTTATTAGAAGGTCAAATAATTGAATTAATTTGAACTATTTTACCAGCAATTACATTAATTTTTATTGCTCTACCATCTTTACGTCTCTTGTATTTACTTGATGAAATTAATAATCCTTTAATCACTATTAAAACTATTGGACATCAATGATATTGATCATATGAATATTCTGATTTCAAAAATATTGAATTTGATTCCTATATAATTCCAACAAATGAAATAAATAATTTTAATTTTCGTTTATTAGATGTTGATAATCGAATTGTTATTCCATTTAATTCACAAATTCGAATATTAGTAACTGCTGCTGATGTTCTTCACTCATGAACAATCCCATCCTTAAGAGTAAAA
Liogluta_microptera_N2	ATAGTTGGAACATCATTAAGATTACTAATTCGGGCAGAATTAGGAAACCCAGGTTCACTAATTGGAGATGATCAAATTTATAATGTTATTGTTACAGCACATGCTTTTATCATAATTTTTTTCATAGTTATACCCATTATAATTGGTGGTTTTGGAAATTGATTAGTACCATTAATACTTGGAGCTCCTGATATAGCTTTTCCTCGAATAAATAACATAAGATTTTGATTACTTCCACCCTCATTAACATTACTTTTAATGAGAAGAATAGTAGAAAGTGGAGCAGGGACTGGATGAACTGTTTATCCCCCTCTCTCTTCTAATATTGCCCATGGCGGATCTTCAGTTGACTTAGCAATTTTTAGATTACATCTAGCTGGAATTTCATCAATTTTAGGAGCTGTAAATTTTATTTCTACAGTAATTAATATACGATCAATTGGAATTTCATTTGATCGAATACCTTTATTTGTATGAGCAGTAGCTATTACAGCATTACTACTTTTACTATCTTTACCAGTTTTAGCAGGAGCAATTACAATACTTTTAACAGATCGAAATTTAAATACATCATTTTTCGATCCGGCAGGAGGTGGAGATCCTATTCTCTATCAACATCTATTTTGATTTTTTGGTCATCCAGAAGTTTATATTTTAATTTTACCAGGCTTTGGTATAATTTCCCATATTATTAGCCAGGAAAGAGGTAAAAAGGAAACTTTTGGTACTTTAGGAATAATTTATGCAATAATAGCAATTGGTTTATTAGGTTTTGTTGTTTGGGCTCATCATATATTTACAGTAGGAATAGATGTTGATACCCGAGCATATTTTACATCAGCAACTATAATTATTGCTGTTCCAACAGGAATTAAAATTTTTAGTTGATTAGCAACTTTACATGGAACTCAAATTAATTACTCTCCTTCAATATTATGAGCTTTAGGATTCGTATTTTTATTTACAGTAGGAGGATTAACAGGAGTAATTCTTGCTAATTCTTCTATTGATATTATTCTTCATGACACCTACTATGTAGTTGCTCATTTTCATTATGTACTTTCTATAGGAGCAGTATTTGCAATTATAGCAGGTTTAATTCAATGATTTCCTCTATTTACTGGATTAACACTAAATGAAAATTTTTTAAAAATTCAATTTTTAACAATATTTATTGGAGTAAATTTAACATTTTTCCCCCAACATTTCTTAGGATTAGCAGGTATACCTCGACGTTATTCAGATTATCCAGACGCCTATACTACCTGAAATGTAATTTCATCAATTGGAAGTTTAATTTCTCTTGTAAGAATTATTTTCTTAATTTTTATTTTATGAGAAAGATTTTCTTCTAAACGAGAAAGAATTTCTTCATTAAATTTATCTTCTTCTATCGAATGACTCCAAACTATACCTCCTGCTGAACATAGATATTCAGAATTACCTATACTTTCACAT-------------TTCTAATGTGGCAGATTAGTGCGATGGATTTAAGCCCCAAGTAT-AAAG---TTTAGA----CTTT-TTTTAGAAA-------ATGGCAACATGAAAAACTTTAACTGTCCAAGATAGAGCTTCTCCTTTAATAGAACAGCTAATATTCTTCCATGATCACACTTTAATAATTTTATTAATAATTACAACTTTAGTTGGCTATATTATAGCAAGCTTATTTTTTAATAAATTTAATTATCGATTTTTATTAGAAGGGCAAATAATTGAATTAATTTGAACTATTTTACCAGCAATCACACTAATTTTTATTGCTCTCCCATCACTTCGTCTTTTATATTTACTTGATGAAATTAATAATCCATTAATTACTATTAAAACTATTGGACATCAATGATATTGATCTTATGAATATTCAGATTTCAAAAATATTGAATTTGATTCATATATAATCCCAACAAATGAAATAAATAATTTTAATTTTCGTTTACTAGATGTAGATAATCGAATTGTAATTCCTTTTAATTCACAAATTCGTATACTAGTAACTGCCGCAGATGTTCTTCATTCATGAACAATTCCATCTTTAAGAGTAAAA
Liogluta_nigropolita	ATAATTGGGACATCATTAAGGCTACTAATTCGAGCAGAATTAGGAAATCCAGGTTCACTAATTGGAGATGATCAAATTTATAATGTTATTGTTACAGCTCATGCTTTTATCATAATTTTTTTCATAGTTATACCAGTTGTAATTGGTGGTTTTGGAAATTGATTAGTTCCATTAATATTAGGAGCTCCTGATATAGCTTTTCCTCGAATAAATAATATAAGATTTTGATTGCTACCTCCTTCATTAACATTACTTTTAATAAGAAGAATAGTAGAAAGTGGAGCAGGAACTGGGTGAACTGTTTATCCCCCCCTCTCTTCTAATATTGCTCATGGTGGCTCTTCAGTTGATTTAGCAATTTTTAGATTGCATCTAGCTGGAATTTCATCAATTTTAGGAGCTGTAAATTTTATTTCTACAGTAATTAATATACGATCGACTGGAATTTCATTTGATCGAATACCTTTATTTGTATGATCAGTAGCTATTACAGCTTTACTACTTTTATTATCTTTACCAGTTTTAGCAGGAGCTATCACTATACTTTTAACAGATCGAAATTTAAATACATCTTTTTTTGATCCAGCAGGAGGTGGAGATCCAATTCTTTATCAACATCTTTTTTGATTTTTTGGGCATCCTGAAGTTTATATTTTAATTTTACCAGGATTTGGTATAATCTCTCATATTATTAGTCAAGAAAGTGGCAAAAAGGAAACTTTTGGAACTTTAGGTATAATTTATGCAATAATAGCAATTGGTTTATTAGGCTTCGTTGTTTGAGCTCATCATATATTTACAGTAGGAATAGATGTTGATACACGAGCATACTTTACATCAGCAACTATAATTATTGCTATTCCTACAGGAATTAAAATTTTTAGTTGATTAGCAACTTTACATGGTACTCAAATTAATTATTCTCCTTCAATATTATGAGCTTTAGGATTCGTATTTTTATTCACAGTAGGAGGATTAACAGGAGTAATTCTTGCCAATTCTTCTATTGATATTATTTTACATGATACTTATTATGTAGTTGCTCATTTTCATTATGTACTTTCTATAGGAGCTGTATTTGCAATTATAGCAGGTTTAATTCAATGATTTCCTTTATTTACTGGATTAACCCTAAATGAAAATTTTTTAAAAATTCAATTTTTAACAATATTCATTGGAGTAAATTTAACATTTTTCCCTCAACATTTCTTAGGATTAGCTGGAATACCTCGACGTTATTCAGATTATCCAGATGCTTATACCACTTGAAATGTTATTTCATCAATTGGAAGATTAATTTCTCTTGTAAGAATTATTTTCTTAATTTTTATTTTATGAGAAAGATTTTCTTCTATACGTAAAAGAATTTCTTCATTGAATTTATCTTCTTCTATTGAATGACTTCAGTCTATACCTCCAGCTGAACATAGATACTCAGAATTACCTATACTTTCACAT-------------TTCTAATGTGGCAGATTAGTGCAATGGATTTAAGCCCCACATAT-AAAG---TTTAAA----CTTT-TTTTAGAAAA------ATGGCAACATGAAAAACTTTAACTGTGCAAGATAGAGCTTCTCCTTTAATAGAACAGCTAATATTCTTCCATGATCATACTTTAATAATTCTATTAATAATTACAACTTTAGTTGGTTATATTATAACAAATTTATTTTTTAATAAATTTAATTATCGATATTTATTAGAAGGACAAATAATTGAATTAATTTGAACTATTTTACCAGCAATTACATTAATTTTTATTGCCCTTCCATCACTCCGTCTTTTATATCTACTTGACGAAATTAATAACCCACTAATCACTATTAAAACTATCGGACATCAATGATATTGGTCTTATGAATATTCTGATTTCAAAAATATTGAATTTGATTCATATATAATTCCAACAAATGAAATAAACAACTTTAACTTTCGTCTACTAGATGTAGATAATCGAATTGTAATTCCTTATAATTCACAAATTCGGATATTAGTAACTGCTGCAGATGTTCTTCATTCATGAACAATTCCATCTTTAAGAGTAAAA
Lomechusa_emarginata_N1	TTAGTAGGAACTTCTTTAAGAATATTAATTCGAACTGAATTAGGCAATCCCGGATCTTTTATTGGAAATGATCAAATTTATAATGTAATTGTAACAGCCCATGCTTTTGTTATAATTTTTTTTATAGTTATACCTATTGTAATTGGAGGATTTGGAAATTGATTAATTCCATTAATACTTGGAGCCCCAGATATAGCCTTTCCACGAATAAACAACATAAGATTTTGGCTTTTACCTCCTTCTTTATCTCTTCTTTTAATAAGAAGAATAGTAGAAAGAGGTGCTGGAACTGGATGAACTGTTTATCCACCATTATCTTCAAATATTGCTCATAATGGATCTTCTGTAGATTTAGCAATTTTTAGATTACACTTAGCTGGAATTTCATCTATTTTAGGAGCAATTAATTTTATTTCAACTATTATCAATATACGTTCAGCTGGAATTTCATCTGAACGAATACCTATATTTATTTGATCTGTTGCTATTACAGCTTTATTATTACTACTATCTTTACCTGTTTTAGCAGGAGCAATTACAATACTTTTAACAGATCGAAATTTAAATACTTCATTTTTTGATCCTGCTGGAGGAGGAGATCCAATTCTTTACCAACATTTATTTTGATTTTTTGGACATCCTGAAGTTTATATTTTAATTTTACCAGGATTTGGAATAATTTCTCATATTATTAGGCAAGAAAGAAGAAAAAAAGAAATTTTTGGAACATTAGGAATAGTTTATGCTATATTAGCTATTGGATTATTAGGATTTATTGTATGAGCTCATCATATATTTACAGTTGGCATAGATGTTGATACTCGAGCTTATTTTACTTCTGCAACAATAATTATTGCTATTCCTACTGGAATTAAAGTCTTTAGTTGATTAGCAACTATACATGGAACTCAAATTAATTATTCACCATCAATACTATGAGCATTAGGATTTGTATTTTTATTTACTATGGGAGGATTAACTGGAATTATTTTAGCTAATTCATCAATTGATATTATTCTTCATGATACTTATTATGTTGTAGCACATTTTCACTATGTTCTCTCTATAGGAGCAGTTTTTGCTATTGTAGCAGGTTTAATTCAGTGATTTCCCCTATTTTCAGGTTTAACCCTTAATGAAAATTTTTTAAAAATTCAATTTTTTTCTATATTTATTGGAGTAAATTTTACATTCTTCCCACAACATTTTTTAGGATTAGCTGGAATACCTCGTCGATATTCAGATTATCCAGATGCATATACTTCATGAAATATTATTTCTTCCATAGGAAGACTAATTTCTATATTTAGAGTTATTTTTTTATTATTTATTTTATGAGAAAGATTTACAACTAAACGAAATAGACTATCCTCTTTAAATTTAATAACTTCAATTGAATGATTACAAAAAATACCTCCAATTGAGCATAGTTACAATGAATTACCTATTCTACTAAAC-------------TTCTAATATGGCAGATTAGTGCAATGGAATTAAGACCCATTTAT-AAAG---TTTATT----CTTT-TTTTAGAAA-------ATGGCAACATGAAAAACTTTAACAATTCAAGATAGAGCTTCTCCATTGATAGAACAATTAATATTTTTTCACGATCATACATTAATAATTTTATTAATAATTACTATTTTAGTTACCTATATACTATATGGATTATTTTTAAATAAGTTCAATTATCGATTTTTATTAGAAGGACAAATAATTGAATTTATTTGAACTCTTTTACCAGCTATTACTTTAATTTTTATTGCTTTACCATCATTACGATTACTATATTTATTAGATGAAACTAATAATCCTTTAATTACTATCAAAACTATTGGTCATCAATGATACTGATCATATGAATATTCAGATTTCAAAAATATTGAATTTGATTCATATATAATTCCCACTAATGAACTTAATATTTATAATTTTCGTTTATTAGATGTTGATAATCGAATTAGAATTCCTTTTAATTCCCAAATCCGAATATTAGTAACTGCAGCTGATGTACTTCATTCATGAACTATTCCATCTTTAAGAGTAAAA
Lomechusa_emarginata_N2	TTAGTAGGAACTTCTTTAAGAATATTAATTCGAACTGAATTAGGCAATCCCGGATCTTTTATTGGAAATGATCAAATTTATAATGTAATTGTAACAGCCCATGCTTTTGTTATAATTTTTTTTATAGTTATACCTATTGTAATTGGAGGATTTGGAAATTGATTAATTCCATTAATACTTGGGGCCCCAGATATAGCCTTTCCACGAATAAACAACATAAGATTTTGGCTTTTACCTCCTTCTTTATCTCTTCTTTTAATAAGAAGAATAGTAGAAAGAGGTGCTGGAACTGGATGAACTGTTTATCCACCATTATCTTCAAATATTGCTCATAATGGATCTTCTGTAGATTTAGCAATTTTTAGATTACACTTAGCTGGAATTTCATCTATTTTAGGAGCAATTAATTTTATTTCAACTATTATCAATATACGTTCAGCTGGAATTTCACCTGAACGAATACCTATATTTATTTGATCTGTTGCTATTACAGCTTTATTATTACTACTATCTTTACCTGTTTTAGCAGGAGCAATTACAATACTTTTAACAGATCGAAATTTAAATACTTCATTTTTTGATCCTGCTGGAGGAGGAGATCCAATTCTTTACCAACATTTATTTTGATTTTTTGGACATCCTGAAGTTTATATTTTAATTTTACCAGGATTTGGAATAATTTCTCATATTATTAGGCAAGAAAGAAGAAAAAAAGAAATTTTTGGAACATTAGGAATAGTTTATGCTATATTAGCTATTGGATTATTAGGATTTATTGTATGAGCTCATCATATATTTACAGTTGGCATAGATGTTGATACTCGAGCTTATTTTACTTCTGCAACAATAATTATTGCTATTCCTACTGGAATTAAAGTCTTTAGTTGATTAGCAACTATACATGGAACTCAAATTAATTATTCACCATCAATACTATGAGCATTAGGATTTGTATTTTTATTTACTATGGGAGGATTAACTGGAATTATTTTAGCTAATTCATCAATTGATATTATTCTTCATGATACTTATTATGTTGTAGCACATTTTCACTATGTTCTCTCTATAGGAGCAGTTTTTGCTATTGTAGCAGGTTTAATTCAGTGATTTCCCCTATTTTCAGGTTTAACCCTTAATGAAAATTTTTTAAAAATTCAATTTTTTTCTATATTTATTGGAGTAAATTTTACATTCTTCCCACAACATTTTTTAGGATTAGCTGGAATACCTCGTCGATATTCAGATTATCCAGATGCATATACTTCATGAAATATTATTTCTTCCATAGGAAGACTAATTTCTATATTTAGAGTTATTTTTTTATTATTTATTTTATGAGAAAGATTTACAACTAAACGAAATAGACTATCCTCTTTAAATTTAATAACTTCAATTGAATGATTACAAAAAATACCTCCAATTGAGCATAGTTACAATGAATTACCTATTCTACTAAAC-------------TTCTAATATGGCAGATTAGTGCAATGGAATTAAGACCCATTTAT-AAAG---TTTATT----CTTT-TTTTAGAAA-------ATGGCAACATGAAAAACTTTAACAATTCAAGATAGAGCTTCTCCATTGATAGAACAATTAATATTTTTTCACGATCATACATTAATAATTTTATTAATAATTACTATTTTAGTTACCTATATACTATATGGATTATTTTTAAATAAGTTCAATTATCGATTTTTATTAGAAGGACAAATAATTGAATTTATTTGAACTCTTTTACCAGCTATTACTTTAATTTTTATTGCTTTACCATCATTACGATTACTATATTTATTAGATGAAACTAATAATCCTTTAATTACTATCAAAACTATTGGTCATCAATGATACTGATCATATGAATATTCAGATTTCAAAAATATTGAATTTGATTCATATATAATTCCCACTAATGAACTTAATATTTATAATTTTCGTTTATTAGATGTTGATAATCGAATTAGAATTCCTTTTAATTCCCAAATCCGAATATTAGTAACTGCAGCTGATGTACTTCATTCATGAACTATTCCATCTTTAAGAGTAAAA
Lomechusa_pubicollis	TTAGTAGGAACTTCTTTAAGATTATTAATTCGAACTGAATTAGGTAACCCTGGATCTTTAATTGGAAATGATCAAATTTATAATGTAATTGTAACAGCCCATGCTTTTGTTATAATTTTTTTTATAGTTATACCCATTATAATTGGTGGATTTGGAAATTGATTAATTCCATTAATACTTGGAGCCCCAGATATAGCTTTTCCACGAATAAACAACTTAAGATTTTGGCTTTTACCTCCTTCCTTAACTCTTCTTTTAATAAGAAGAATAGTAGAAAGAGGAGCTGGAACTGGATGAACTGTTTATCCACCATTATCTTCAAATATTGCTCATAATGGATCTTCCGTAGATTTAGCAATTTTTAGGTTACATTTAGCTGGAATTTCATCTATTTTAGGAGCAATTAATTTTATTTCAACTATTATCAATATACGTTCAGTTGGAATTTCATCTGAACGAATACCTATATTTATTTGAGCTGTTACTATCACAGCTTTATTGTTATTACTATCTCTCCCTGTTTTAGCAGGAGCAATTACAATACTTTTAACAGATCGAAATTTAAATACTTCATTTTTTGATCCTGTTGGAGGAGGAGATCCAATTCTTTACCAACATTTATTTTGGTTTTTTGGACACCCCGAAGTTTATATTTTAATTTTACCAGGATTTGGTATAATCTCTCATATTATTAGACAAGAAAGAAGAAAAAAAGAAATTTTTGGAACATTAGGAATAGTTTATGCAATATTAGCTATTGGACTATTAGGATTTATCGTATGAGCTCATCACATATTTACAGTTGGTATAGATGTTGACACTCGAGCTTATTTTACTTCTGCTACAATAATTATTGCTATTCCTACTGGAATTAAAATCTTTAGATGATTAGCAACTATACATGGAACACAAATTAATTATTCTCCATCAATATTATGAGCTTTAGGATTTGTATTTTTGTTTACTTTAGGAGGATTAACTGGAGTTATTTTAGCTAATTCATCAATTGATATTATTCTTCATGATACTTATTATGTTGTAGCTCATTTTCATTATGTTCTTTCTATAGGAGCAGTATTTGCTATTGTAGCAGGTTTAATTCAATGATTTCCATTATTTACAGGTTTAACCCTTAATGAAAATTTTTTAAAAATTCAATTTTTATCTATATTTATTGGAGTAAATTTTACATTCTTCCCACAACATTTTTTAGGATTAGCTGGTATACCTCGTCGATATTCAGATTATCCAGATGCTTATACTACATGAAATGTTATTTCTTCAATAGGAAGACTCATTTCTATAGTTAGAGTTATTTTTTTATTATTTATTTTATGAGAAAGATTTACAACTATACGAAAAAGACTATCCTCTTTAAATTTAATAACTTCAATTGAATGATTACAAAAAATACCTCCAACTGAACATAGTTACTATGAATTACCCATATTATTAAAC-------------TTCTAATATGGCAGATTAGTGCAATGGAATTAAGACCCATTTAT-AAAG---TTTATA----CTTT-TTTTAGAAA-------ATGGCAACATGAAAAACTTTAACTATTCAAGATAGTGCTTCCCCATTAATAGAACAATTGATATTTTTTCACGATCATACATTAATAATTTTAGTAATAATTACTATTTTAGTAAGCTATATACTATATGGATTATTTTTTAATAAATTCAATTATCGATTTTTATTAGAAGGACAAACAATTGAATTTATTTGAACTCTTTTACCAGCTATTACTTTAATTTTTATTGCTTTACCATCATTACGATTACTATATTTATTAGATGAAATTAATAACCCTTTAATTACTATTAAAACTATTGGACATCAATGATACTGATCATATGAATATTCTGATTTCAAAAATATTGAATTTGATTCATATATAATTCCCACTAATGAACTTAATATTTATAATTTTCGTTTATTAGATGTTGATAATCGAATTAGAATTCCTTTTAATTCTCAAATTCGAATATTAGTAACTGCAGCTGATGTACTTCATTCATGAACTATCCCNTCTTTAAGAGTAAAA
Lomechusini_genus_1	?????????????????????????????????????????????AATCCTGGATCCTTAATTGGAGATGATCAAATCTACAACGTAATTGTAACCGCTCACGCATTTATCATAATTTTTTTTATAGTTATNCCAATTGTAATTGGTGGATTTGGTAACTGATTAGTACCTTTAATATTAGGAGCTCCTGATATAGCTTTCCCTCGAATAAACAATATAAGATTTTGATTACTACCTCCTTCCCTTAGACTACTTCTTATAAGAAGAATAGTTGAAAGAGGGGCTGGAACTGGATGAACTGTATACCCACCGCTATCTTCTAATATCGCTCACGGTGGCTCCTCAGTTGATTTAGCAATTTTTAGCCTTCATTTAGCTGGAATCTCATCAATTTTAGGAGCTGTTAACTTTATTTCCACAGTAATCAATATACGAACTACAGGAATTACATTTGATCGAATACCTTTATTTGTTTGATCAGTCGCTATTACAGCATTACTTCTGCTCCTTTCTCTTCCTGTTCTCGCAGGAGCCATTACAATACTATTAACAGATCGTAATCTAAATACCTCTTTTTTTGACCCTGCAGGAGGAGGAGATCCAATTTTATACCAACATTTATTCTGATTTTTTGGCCATCCTGAAGTTTATATTCTCATCTTACCTGGATTCGGTATAATTTCCCATATCATTAGCCAAGAAAGAGGAAAAAAAGAAACATTTGGCACTTTAGGAATAATTTATGCTATAATAGCTATTGGATTATTGGGATTTGTAGTTTGAGCCCATCATATATTCACAGTTGGCATAGATGTTGATACACGGGCCTATTTCACTTCAGCAACTATAATTATTGCTGTCCCTACAGGAATTAAAATTTTTAGATGACTAGCCACCCTTCACGGAACCCAACTTAATTACTCTCCCTCTTTACTCTGAGCCTTAGGATTTGTTTTTCTATTTACTGTAGGAGGACTAACAGGCGTTATTTTAGCCAATTCCTCTATTGATATTATCCTACATGATACTTACTACGTTGTTGCTCATTTCCATTACGTATTATCAATAGGAGCAGTTTTTGCTATTATAGCCGGACTAATTCAATGATTCCCTTTATTTACCGGATTAACGCTTAATGAAAATTTATTAAAAATTCAATTCTTAACTATATTCCTAGGAGTGAATTTAACATTTTTCCCTCAACATTTTTTAGGATTGGCAGGAATACCACGACGATACTCTGACTACCCAGATGCTTACTGCACATGAAATATTATCTCATCAATTGGGAGATTAATCTCCCTTAGAAGAATTATTTTTTTAATTTTTATTTTATGAGAAAGATTTACATCAATACGTAAAAGAATCCATTCCCTTAATTTATCCTCATCTATTGAATGACTTCAATTAATACCTCCTTCTGAACACAGCTACTCTGAACTTCCTATACTTTCTAAC-------------TTC?????????????????????????????????????????????????????????????????????????????????????????????????????????????????????????????????????????????????????????????????????????????????????????????????????????????????????????????????????????????????????????????????????????????????????????????????????????????????????????????????????????????????????????????????????????????????????????????????????????????????????????????????????????????????????????????????????????????????????????????????????????????????????????????????????????????????????????????????????????????????????????????????????????????????
Lomechusini_genus_2_N1	ATAGTAGGAACTTCCTTAAGATTACTTATTCGAGCAGAATTAGGAAACCCAGGTTCTTTAATCGGAGATGACCAAATTTATAACGTTATTGTTACAGCACATGCCTTTATTATAATTTTCTTTATAGTTATACCAATTGTAATTGGTGGATTTGGAAACTGATTAATCCCCCTAATATTAGGAGCTCCTGATATAGCCTTTCCACGAATAAATAATATAAGATTTTGGCTACTCCCCCCATCACTAAGATTACTATTAATAAGAAGAATAGTAGAAAGAGGAGCAGGAACAGGTTGAACTGTATACCCCCCTCTTTCATCTAATATTGCCCATGGTGGATCATCTGTTGATTTAGCAATTTTTAGACTTCATTTAGCAGGAATTTCTTCAATTCTAGGAGCCGTAAATTTTATTTCTACAGTAATCAATATGCGAGCAAAAGGAATTTCTTTTGATCGAATACCACTTTTTGTATGATCTGTTGCTATTACAGCCCTACTCTTATTATTATCTCTTCCAGTACTAGCTGGAGCAATTACAATACTATTAACAGACCGAAATTTAAATACATCCTTCTTTGACCCTGCAGGTGGAGGAGACCCTATTCTTTACCAACACTTATTTTGATTTTTTGGACATCCAGAAGTTTATATTCTTATTCTTCCAGGATTTGGAATAATCTCACATATCATTAGACAAGAAAGAGGAAAAAAAGAAACATTTGGAACTTTAGGAATAATCTACGCTATAATAGCCATTGGATTACTAGGATTTGTAGTATGAGCCCATCATATATTTACTGTTGGAATAGATGTAGATACTCGAGCTTATTTTACTTCAGCAACTATAATTATTGCTGTACCAACAGGTATTAAAATTTTTAGCTGATTAGCTACTCTTCACGGGACACAACTTAACTATTCTCCCTCAATATTATGAGCCTTAGGATTTGTATTCTTATTTACTGTAGGAGGATTAACAGGAGTAATTTTAGCCAATTCCTCAATCGATATTATTCTTCATGATACATATTATGTAGTTGCACATTTCCATTATGTATTATCAATAGGGGCCGTATTTGCAATTATAGCAGGATTAATTCAGTGATTCCCACTATTTACAGGATTAACTCTTAACAACAATATACTAAAAATCCAATTTCTATCAATATTTTTAGGAGTAAACCTAACATTTTTCCCACAACATTTCCTTGGACTAGCAGGAATACCTCGACGATATTCTGATTACCCTGACGCTTACTCCACATGAAATATTATCTCTTCAATTGGGAGATTAATCTCACTTTTAAGAATTATTTTTTTAATTTTTATCTTATGAGAAAGATTTATTGCCATACGTAAAAGTATTCATTCTTTAAATTTATCATCATCAATTGAATGACTTCAATCTATACCACCCTCTGAACATAGATATTCAGAACTTCCTATACTTTCTAAT-------------TTCTAATATGGCAGAATAGTGCAATGGATTTAAACCCCATATAT-AAAG---TTTATA----CTTT-TTTTAGAAAA------ATGGCAACATGAAAAACTCTCATAATTCAAGATAGTGCTTCCCCTTTAATAGAACAATTAATATTTTTCCATGATCATACTTTAATGATTTTACTAATAATCACTACTATAGTAGGATATATTATATCTAGCCTTTTTTTTAATAAATTTAATTATCGATATTTACTAGAAGGTCAAATAATTGAATTAATTTGAACAATTCTTCCAGCAGTCACTTTAATTTTTATCGCCTTACCTTCATTACGTCTTCTTTATCTATTAGATGAAATTAATAACCCCTTAATTACAATTAAAACAATTGGTCATCAATGATACTGATCTTATGAATACTCTGATTTTAAAAATATTGAATTCGACTCTTATATAATTCCAACAAACGATCTTAACTACTATAATTTCCGATTATTAGACGTTGATAACCGTATTGCTATCCCCTACAATTCTCAAATTCGTATATTAGTAACTGCAGCTGATGTTCTTCACTCTTGAACTATTCCATCATTAAGAGTAAAA
Lomechusini_genus_2_N2	????TAGGAACTTCCTTAAGAWTACTTATTCGAGCAGAATTAGGANNCCCNNGTTCTTTAATCGGAGATGACCAAATTTATAACGTTATTGTTACAGCACATGCCTTTATTATAATTTTCTTTATAGTTATACCAATTGTAATTGGTGGATTTGGAAACTGATTAATCCCCCTAATATTAGGAGCTCCTGATATAGCCTTTCCACGAATAAATAATATAAGATTTTGGCTACTCCCCCCATCACTAAGATTACTATTAATAAGAAGAATAGTAGAAAGAGGAGCAGGAACAGGTTGAACTGTATACCCCCCTCTTTCATCTAATATTGCCCATGGTGGATCATCTGTTGATTTAGCAATTTTTAGACTTCATTTAGCAGGAATTTCTTCAATTCTAGGAGCCGTAAATTTTATTTCTACAGTAATCAATATGCGAGCAAAAGGAATTTCTTTTGATCGAATACCACTTTTTGTATGATCTGTTGCTATTACAGCCCTACTCTTATTATTATCTCTTCCAGTACTAGCTGGAGCAATTACAATACTATTAACAGACCGAAATTTAAATACATCCTTCTTTGACCCTGCAGGTGGAGGAGACCCTATTCTTTACCAACACTTATTTTGATTTTTTGGACATCCAGAAGTTTATATTCTTATTCTTCCAGGATTTGGAATAATCTCACATATCATTAGACAAGAAAGAGGAAAAAAAGAAACATTTGGAACTTTAGGAATAATCTACGCTATAATAGCCATTGGATTACTAGGATTTGTAGTATGAGCCCATCATATATTTACTGTTGGAATAGATGTAGATACTCGAGCTTATTTTACTTCAGCAACTATAATTATTGCTGTACCAACAGGTATTAAAATTTTTAGCTGATTAGCTACTCTTCACGGGACACAACTTAACTATTCTCCCTCAATATTATGAGCCTTAGGATTTGTATTCTTATTTACTGTAGGAGGATTAACAGGAGTAATTTTAGCCAATTCCTCAATCGATATTATTCTTCATGATACATATTATGTAGTTGCACATTTCCATTATGTATTATCAATAGGGGCCGTATTTGCAATTATAGCAGGATTAATTCAGTGATTCCCACTATTTACAGGATTAACTCTTAACAACAATATACTAAAAATCCAATTTCTATCAATATTTTTAGGAGTAAACCTAACATTTTTCCCACAACATTTCCTTGGACTAGCAGGAATACCTCGACGATATTCTGATTACCCTGACGCTTACTCCACATGAAATATTATCTCTTCAATTGGGAGATTAATCTCACTTTTAAGAATTATTTTTTTAATTTTTATCTTATGAGAAAGATTTATTGCCATACGTAAAAGTATTCATTCTTTAAATTTATCATCATCAATTGAATGACTTCAATCTATACCACCCTCTGAACATAGATATTCAGAACTTCCTATACTTTCTAAT-------------TTCTAATATGGCAGAATAGTGCAATGGATTTAAACCCCATATAT-AAAG---TTCATA----CTTT-TTTTAGAAAA------ATGGCAACATGAAAAACTCTCATAATTCAAGATAGTGCTTCCCCTTTAATAGAACAATTAATATTTTTCCATGATCATACTTTAATGATTTTACTAATAATCACTACTATAGTAGGATATATTATATCTAGCCTTTTTTTTAATAAATTTAATTATCGATATTTACTAGAAGGTCAAATAATTGAATTAATTTGAACAATTCTTCCAGCAGTCACTTTAATTTTTATCGCCTTACCTTCATTACGTCTTCTTTATCTGTTAGATGAAATTAATAACCCCTTAATTACAATTAAAACAATTGGTCATCAATGATACTGATCTTATGAATACTCTGATTTTAAAAATATTGAATTCGACTCTTATATAATTCCAACAAACGATCTTAACTACTATAATTTCCGATTATTAGACGTTGATAACCGTATTGCTATCCCCTACAATTCTCAAATTCGTATATTAGTAACTGCAGCTGATGTTYTTCACTCTTGAACTATTCCATCATTAAGAGTAAAA
Lomechusini_genus_3_N1	???????????????????????????????????????????????????????????????????????????????????????????????????????????????????????????????????????????????????????????????????????????????????????????????????????????????????????????????????????????????????????????????????????????????????????????????????????????????????????????????????????????????????????????????????????????????????????????????????????????????????????????????????????????????????????????????????????????????????????????????????????????????????????????????????????????????????????????????????????????????????????????????????????????????????????????????????????????????????????????????????????????????????????????????????????????????????????????????????????????????????????????????????????????????????????????????????????????????????????????????????????????????????????????????????????????????????????????????????????????????????????????????????????????????????????????????????????????????????????????????????????????????????????????????????????????????????????????????????????????????????????????????????????????????????????????????????????????????????????????????????????????????????????????????????????????????????????????????????????????????????????????????????????????????????????????????????????????????????????????????????????????????????????????????????????????????????????????????????????????????????????????????????????????????????????????????????????????????????????????????????????????????????????????????????????????????????????????????????????????????????????????????????????????????????????????????????????????????????????????????????????????????????????????????????????????????????????????????????????????????????????????????????????????????????????????????????????????????????????????????????????????????????????????????????????????????????????????????????????????????????????????????????????????????????????????????????????????????????????????????????????????????????????????????????????????????????????????????????????????????????????????????????????????????????????????????????????????????????
Lomechusini_genus_3_N2	???????????????????????????????????????????????????????????????????????????????????????????????????????????????????????????????????????????????????????????????????????????????????????????????????????????????????????????????????????????????????????????????????????????????????????????????????????????????????????????????????????????????????????????????????????????????????????????????????????????????????????????????????????????????????????????????????????????????????????????????????????????????????????????????????????????????????????????????????????????????????????????????????????????????????????????????????????????????????????????????????????????????????????????????????????????????????????????????????????????????????????????????????????????????????????????????????????????????????????????????????????????????????????????????????????????????????????????????????????????????????????????????????????????????????????????????????????????????????????????????????????????????????????????????????????????????????????????????????????????????????????????????????????????????????????????????????????????????????????????????????????????????????????????????????????????????????????????????????????????????????????????????????????????????????????????????????????????????????????????????????????????????????????????????????????????????????????????????????????????????????????????????????????????????????????????????????????????????????????????????????????????????????????????????????????????????????????????????????????????????????????????????????????????????????????????????????????????????????????????????????????????????????????????????????????????????????????????????????????????????????????????????????????????????????????????????????????????????????????????????????????????????????????????????????????????????????????????????????????????????????????????????????????????????????????????????????????????????????????????????????????????????????????????????????????????????????????????????????????????????????????????????????????????????????????????????????????????????????
Lomechusini_genus_4_N1	TTAGTAGGAACTTCTATAAGTCTTTTAATTCGAACTGAATTAGGAAATCCTGGTTCATTAATTGGAGATGACCAAATCTATAATGTAATTGTAACTGCTCATGCTTTTATTATAATTTTCTTTATAGTAATACCTATTATAATTGGAGGATTCGGTAATTGATTAATTCCATTAATATTAGGAGCTCCTGACATGGCCTTTCCTCGATTAAATAATATAAGATTTTGATTTTTACCTCCTTCAATAATTTTATTACTAATAAGAAGAATAATTGAAAGTGGAGTAGGAACCGGATGAACTGTTTATCCTCCCTTATCCTCAAATATTGCCCATAATGGTATATCTGTTGACTTAGCAATCTTTAGATTACATCTAGCAGGTATTTCATCAATTTTAGGAGCTGTAAATTTTATTTCTACTATCATTAATATACGATCTATTGGGATATCTTTTGATCGAATACCTCTTTTTATTTGATCAGTTTTAATTACTGCTTTTCTATTACTTTTATCATTACCTGTATTAGCAGGAGCTATCACTATACTTTTAACAGACCGAAATTTAAATACTACATTTTTTGATCCATCTGGAGGTGGAGACCCTATTTTATATCAACATTTATTTTGATTTTTTGGTCATCCTGAAGTTTATATTCTCATTCTTCCTGGGTTCGGAATAATTTCCCATATTATTAGACAAGAAAGAAAAAAAAAAGAAGCTTTTGGAACTTTAGGAATAATTTATGCAATAATAGCAATTGGTATCTTAGGTTTTGTAGTTTGAGCACACCATATATTTACTGTAGGAATAGATGTAGATACTCGAGCATATTTTACATCAGCTACAATAATTATTGCTATTCCTACTGGAATTAAAATTTTTAGTTGACTAGCAACTCTTCATGGAACTCAAATTATTTATACACCAGCAATACTATGAGCCTTAGGTTTTATTTTTTTATTCACCGTTGGCGGATTAACTGGTATCATTCTTGCTAATTCATCAATTGATATTATTTTACATGACACTTATTATGTAGTAGCTCATTTTCATTACGTTTTATCAATAGGAGCAGTATTTGCTATTATAGCAGGATTTATTCAATGATTCCCACTATTAACAGGATTAACATTTAACGAAAATATACTAAAAATTCAATTTTTTATTATATTTATAGGAGTAAATATAACATTTTTTCCTCAACATTTTCTTGGTCTAGCAAGAATACCTCGACGATATTCAGATTATCCTGATGCATACACCCCTTGAAATATTATTTCATCAATTGGTAGATTAATATCTTTAACTGGAATATTGTTTTTTACTTTTATCTTATGAGAAGCATTTATTTCTATACGAATAAGAATCTCACCAAAAAATTTATCATCATCAATTGAATGATTACAAAATTTACCTCCAGCTGAACATAGCTATTCTGAATTACCTATACTATCATAC-------------TTCTAATATGGCAGAATAGTGCAATGGAGTTAAGTCCCATAAAT-AAAG----TAATA----CTTT-TTTTAGAAA-------ATGACAACATGAAAAACATTAACTACTCAAGATAGAGCATCCCCTTTAATAGAACAATTAATATATTTTCATGATTATACTTTAATAATTTTAATAATAATCACAACTATAATTAGTTATATTATAGTAAGATTACTTTTTAATAAATTTAATTATCGATATTTATTAGAAGGTCAATTAATTGAATTAATTTGAACAATTATACCTGCTGTAATTTTAATTTTTATTGCTTTACCATCATTAAAATTACTTTATCTATTAGATGAAACTAACAACCCTTCTCTTACTATTAAAACTATCGGACATCAATGATATTGATCATACGAATATTCAGATTTCAAAAATATTGAATTTGACTCATACATAATTCCTAGAAATGAATTAAATAATTATAATTTTCGTCTATTAGATGTAGATAATCGAATTGTAATTCCTTACAAATCTCAAATTCGCATATTAGTCACGTCTGCTGACGTTCTTCATTC????????????????????????????
Lomechusini_genus_4_N2	TTAGTAGGAACTTCTATAAGTCTTTTAATTCGAACTGAATTAGGAAATCCTGGTTCATTAATTGGAGATGACCAAATCTATAATGTAATTGTAACTGCTCATGCTTTTATTATAATTTTCTTTATAGTAATACCTATTATAATTGGAGGATTCGGTAATTGATTAATTCCATTAATATTAGGAGCTCCTGACATGGCCTTTCCTCGATTAAATAATATAAGATTTTGATTTTTACCTCCTTCAATAATTTTATTACTAATAAGAAGAATAATTGAAAGTGGAGTAGGAACCGGATGAACTGTTTATCCTCCCTTATCCTCAAATATTGCCCATAATGGTATATCTGTTGACTTAGCAATCTTTAGATTACATCTAGCAGGTATTTCATCAATTTTAGGAGCTGTAAATTTTATTTCTACTATCATTAATATACGATCTATTGGGATATCTTTTGATCGAATACCTCTTTTTATTTGATCAGTTTTAATTACTGCTTTTCTATTACTTTTATCATTACCTGTATTAGCAGGAGCTATCACTATACTTTTAACAGACCGAAATTTAAATACTACATTTTTTGATCCATCTGGAGGTGGAGACCCTATTTTATATCAACATTTATTTTGATTTTTTGGTCATCCTGAAGTTTATATTCTCATTCTTCCTGGGTTCGGAATAATTTCCCATATTATTAGACAAGAAAGAAAAAAAAAAGAAGCTTTTGGAACTTTAGGAATAATTTATGCAATAATAGCAATTGGTATCTTAGGTTTTGTAGTTTGAGCACACCATATATTTACTGTAGGAATAGATGTAGATACTCGAGCATATTTTACATCAGCTACAATAATTATTGCTATTCCTACTGGAATTAAAATTTTTAGTTGACTAGCAACTCTTCATGGAACTCAAATTATTTATACACCAGCAATACTATGAGCCTTAGGTTTTATTTTTTTATTCACCGTTGGCGGATTAACTGGTATCATTCTTGCTAATTCATCAATTGATATTATTTTACATGACACTTATTATGTAGTAGCTCATTTTCATTACGTTTTATCAATAGGAGCAGTATTTGCTATTATAGCAGGATTTATTCAATGATTCCCACTATTAACAGGATTAACATTTAACGAAAATATACTAAAAATTCAATTTTTTATTATATTTATAGGAGTAAATATAACATTTTTTCCTCAACATTTTCTTGGTCTAGCAAGAATACCTCGACGATATTCAGATTATCCTGATGCATACACCCCTTGAAATATTATTTCATCAATTGGTAGATTAATATCTTTAACTGGAATATTGTTTTTTACTTTTATCTTATGAGAAGCATTTATTTCTATACGAATAAGAATCTCACCAAAAAATTTATCATCATCAATTGAATGATTACAAAATTTACCTCCAGCTGAACATAGCTATTCTGAATTACCTATACTATCATAC-------------TTCTAATATGGCAGAATAGTGCAATGGAGTTAAGTCCCATAAAT-AAAG----TAATA----CTTT-TTTTAGAAA-------ATGACAACATGAAAAACATTAACTACTCAAGATAGAGCATCCCCTTTAATAGAACAATTAATATATTTTCATGATTATACTTTAATAATTTTAATAATAATCACAACTATAATTAGTTATATTATAGTAAGATTACTTTTTAATAAATTTAATTATCGATATTTATTAGAAGGTCAATTAATTGAATTAATTTGAACAATTATACCTGCTGTAATTTTAATTTTTATTGCTTTACCATCATTAAAATTACTTTATCTATTAGATGAAACTAACAACCCTTCTCTTACTATTAAAACTATCGGACATCAATGATATTGATCATACGAATATTCAGATTTCAAAAATATTGAATTTGACTCATACATAATTCCTAGAAATGAATTAAATAATTATAATTTTCGTCTATTAGATGTAGATAATCGAATTGTAATTCCTTACAAATCTCAAATTCGCATATTAGTCACGTCTGCTGACGTTCTTCATTCTTGAACTATTCCTTCCTTAAGTGTAAAA
Lomechusini_genus_5_N1	ATAGTAGGAACCTCTCTTAGAATTTTAATCCGAGCTGAACTAGGAAACCCTGGATCTTTAATTGGAGATGATCAAATCTATAATGTAATTGTAACAGCCCATGCTTTTATTATAATTTTTTTTATAGTTATACCTATTGTTATTGGAGGATTTGGAAATTGATTAGTTCCTTTAATATTAGGGGCCCCTGATATAGCATTCCCTCGAATAAATAATATAAGATTTTGATTACTACCCCCATCTTTAACTCTTTTACTTATAAGAAGAATAGTAGAAAGAGGAGCTGGGACTGGTTGAACAGTTTACCCTCCTTTATCATCTAATATTGCTCATGGAGGATCATCAGTTGATCTCGCTATTTTCAGACTTCATTTAGCAGGTATTTCATCAATTTTAGGAGCTGTAAATTTTATCTCAACAGTAATTAATATACGATCTTCTGGAATTCATTTTGACCGCATACCTTTATTTGTTTGATCAGTAGCTATTACAGCTTTATTATTACTTCTATCCCTTCCTGTTTTAGCAGGAGCAATTACAATATTATTAACCGATCGAAATTTAAATACTTCTTTTTTTGACCCCGCAGGAGGAGGTGACCCCATTCTTTACCAACATTTATTTTGATTTTTTGGACATCCAGAAGTTTATATTCTGATTCTACCAGGATTTGGAATAATTTCTCATATTATTAGTCAAGAAAGAGGGAAAAAGGAAACATTTGGGACATTAGGGATAATTTACGCAATAATAGCTATTGGGTTATTAGGATTTGTAGTCTGAGCTCATCATATATTTACTGTCGGGATAGATGTAGATACACGTGCTTACTTTACCTCCGCTACAATAATTATTGCTGTTCCTACAGGAATTAAAATTTTTAGATGATTAGCCACTCTTCATGGGACTCAAATTACATACACCCCTTCAATACTTTGAGCTTTAGGATTTGTATTTTTATTCACCGTTGGAGGACTAACAGGAATTATTCTTGCTAACTCATCAATTGATATTATTCTTCATGATACTTATTATGTAGTAGCTCATTTCCACTATGTTCTTTCTATAGGAGCCGTCTTTGCTATTATAGCAGGATTAATCCAATGATTCCCCTTATTTACAGGAATAACTTTAAATGAAAATATATTAAAAATTCAATTTTTAACTATATTTATTGGAGTTAATTTAACTTTTTTCCCACAACATTTTTTAGGATTAGCAGGGATACCTCGCCGATATTCAGACTACCCTGACGCTTATTCAACATGAAATATTTTATCCTCGATTGGTAGATTAATCTCACTAATAAGAATTATTTTCTTAATTTTTATTTTATGAGAAAGATTTATTTCTATACGTAAAAGAATCCATTCATTAAATTTATCCTCATCTATTGAATGATTACAAACTATACCTCCAGCTGAACATAGATACTCAGAATTACCAATATTATCTAATTAAT---------TTCTAATATGGCAGATTAGTGCAATGGATTTAAACCCCATATAT-AAAG---TTTAAC----CTTT-TATTAGAAA-------ATGGCAACATGAAAAACACTTACTATTCAAGATAGAGCCTCTCCTTTAATAGAACAATTAATATTTTTCCATGATCATACTTTAATAATTCTTTTAATAATTACTATAATAGTTGGATATATTATATCAAGATTATTTTTTAATAAATTTAACTATCGGTACTTATTAGAAGGGCAAATAATTGAATTAATTTGAACAATTTTACCAGCTATTACTTTAATTTTTATTGCACTCCCTTCACTACGTCTTCTCTACTTATTAGATGAAATTAATAACCCCCTAATTACTATTAAAACTATTGGACATCAATGATATTGATCTTATGAATACTCCGATTTTAAAAATATTGAATTTGATTCCTACATAATCCCTACTAATGAATTAAATTTATACCACTTTCGATTACTAGATGTTGATAACCGAATTGTAGTCCCTTATAACTCTCAAATTCGAATATTAGTAACTGCAGCTGATGTTCTACACTCATGAACAATCCCATCTTTAAGAGTTAAA
Lomechusini_genus_5_N2	ATAGTAGGAACCTCTCTTAGAATTTTAATCCGAGCTGAACTAGGAAACCCTGGGTCTTTAATTGGAGATGATCAAATCTATAATGTAATTGTAACAGCCCATGCTTTTATTATAATTTTTTTTATAGTTATACCTATTGTTATTGGAGGATTTGGAAATTGATTAGTCCCTTTAATATTAGGGGCCCCTGATATAGCATTCCCTCGAATAAATAATATAAGATTTTGATTACTACCCCCATCTTTAACTCTTTTACTTATAAGAAGAATAGTGGAAAGAGGGGCTGGGACTGGTTGAACAGTTTACCCTCCTTTATCATCTAATATTGCTCATGGAGGATCATCAGTTGATCTCGCTATTTTCAGACTTCATTTAGCAGGTATCTCATCAATTTTAGGAGCTGTAAATTTTATCTCAACAGTAATTAATATACGATCTTCTGGAATTCATTTTGACCGCATACCTTTATTTGTTTGATCAGTAGCTATTACAGCTTTATTATTACTTCTATCCCTTCCTGTTTTAGCAGGAGCAATTACAATATTATTAACCGATCGAAATTTAAATACTTCTTTTTTTGACCCCGCAGGAGGAGGTGACCCTATTCTTTACCAACATTTATTTTGATTTTTTGGGCATCCAGAAGTTTATATTCTGATTCTACCAGGATTTGGAATAATTTCTCATATTATTAGTCAAGAAAGAGGGAAAAAGGAAACATTTGGAACATTAGGGATAATTTACGCAATAATAGCTATTGGATTATTAGGATTTGTAGTCTGAGCTCATCATATATTTACTGTCGGGATAGATGTAGATACACGTGCTTACTTTACCTCCGCTACAATAATTATTGCTGTTCCTACAGGAATTAAAATTTTTAGATGATTAGCCACTCTTCATGGGACTCAAATTACATACACTCCTTCAATACTTTGAGCTTTAGGATTTGTATTTTTATTCACCGTTGGAGGACTAACAGGAATTATTCTTGCTAACTCATCAATTGATATTATTCTTCATGATACTTATTATGTAGTAGCTCATTTCCACTATGTCCTTTCTATAGGAGCCGTCTTTGCTATTATAGCAGGGTTAATCCAATGATTCCCCTTATTTACAGGGATAACTTTAAATGAAAATATATTAAAAATTCAATTTTTAACTATATTTATTGGAGTTAATTTAACTTTTTTCCCACAGCATTTTTTAGGATTAGCAGGGATACCTCGCCGATATTCAGACTACCCTGACGCTTATTCAACATGAAATATTTTATCCTCAATTGGTAGATTAATCTCACTAATAAGAATTATTTTCTTAATTTTTATTTTATGAGAAAGATTTATTTCTATACGTAAAAGAATCCATTCATTAAATTTATCCTCATCTATTGAATGATTACAAACTATACCCCCAGCTGAACATAGATACTCAGAATTACCAATATTATCTAATTAAT---------TTCTAATATGGCAGATTAGTGCAATGGATTTAAACCCCATATAT-AAAG---TTTAAC----CTTT-TATTAGAAA-------ATGGCAACATGAAAAACACTTACTATTCAAGATAGAGCCTCTCCTTTAATAGAACAATTAATATTTTTCCATGATCATACTTTAATAATTCTTTTAATAATTACTATAATAGTTGGATATATTATATCAAGATTATTTTTTAATAAATTTAACTATCGATACTTATTAGAAGGGCAAATAATTGAATTAATTTGAACAATTTTACCAGCTATTACTTTAATTTTTATTGCACTTCCTTCACTACGTCTTCTCTACTTATTAGATGAAATTAATAACCCCCTAATTACTATTAAAACTATTGGACATCAATGATATTGATCTTATGAATACTCCGATTTTAAAAATATTGAATTTGATTCCTACATAATCCCTACTAATGAATTAAATTTATACCACTTTCGATTACTAGATGTTGATAACCGAATTGTAGTCCCTTATAATTCTCAAATTCGAATATTAGTAACTGCAGCTGATGTTCTACACTCATGAACAATCCCATCTTTAAGAGTTAAA
Lomechusini_genus_6	ATAGTAGGAACTTCCTTAAGTATTTTAATTCGTGCTGAACTTGGCAACCCAGGATCCTTAATTGGTGACGATCAAATTTATAATGTAATTGTAACTGCTCATGCATTTATTATAATTTTTTTTATAGTAATACCAATTGTCATTGGAGGATTCGGGAATTGATTAGTACCTTTAATATTAGGAGCCCCAGATATAGCATTCCCACGTATAAATAATATGAGATTTTGACTCCTACCCCCATCTTTGACTCTTTTATTAATAAGAAGAATAGTTGAAAGAGGAGCTGGAACTGGATGAACAGTTTACCCTCCTTTGTCATCTAATATTGCTCATGGAGGATCTTCAGTAGATTTAGCTATTTTTAGTCTTCATCTAGCAGGAATTTCATCTATTTTAGGAGCTGTAAATTTTATTTCTACTGTAATTAATATACGTTCAACAGGAATTCACTTTGATCGAATACCTTTATTTGTTTGATCTGTTGCTATTACAGCTCTTCTACTTCTTTTATCCTTACCTGTTTTAGCAGGCGCAATTACAATACTCTTAACGGATCGTAATTTAAATACATCTTTTTTTGACCCAGCAGGAGGAGGAGACCCAATTTTATACCAACATTTATTTTGATTTTTTGGACACCCAGAAGTTTATATTTTAATTCTTCCAGGATTCGGAATAATTTCTCATATTATTAGACAAGAAAGAGGTAAAAAAGAAACTTTTGGAACATTAGGAATAATCTACGCAATAATAGCAATTGGATTACTAGGATTTGTTGTTTGAGCTCATCACATATTTACCGTCGGAATAGATGTAGATACTCGAGCATACTTTACTTCAGCTACAATAATTATTGCTGTTCCAACAGGAATTAAAATTTTTAGATGATTAGCAACACTCCATGGAACCCAAATCAATTACACTCCTTCTATACTTTGAGCTTTAGGGTTTGTATTTTTATTTACAGTAGGAGGATTAACTGGAATTATTCTTGCTAATTCATCAATTGATATTATTTTACATGACACATACTATGTTGTAGCCCATTTTCACTATGTTCTTTCGATAGGAGCTGTATTTGCTATTATAGCAGGATTAATTCAATGATTCCCATTATTTACAGGAATTACTTTAAATGAAAATATGTTAAAAATTCAATTCCTAACTATATTTATTGGAGTAAATTTAACATTTTTCCCACAACATTTTCTAGGATTAGCCGGAATACCTCGACGATATTCTGATTACCCAGATGCTTATTCTACATGAAATATTTTATCATCAATTGGCAGTCTAATTTCATTAGCAAGAATTATTTTCCTAATTTTCATTTTATGAGAAAGATTTTCTTCTATACGAAAAAGAATTCATTCCTTAAATTTATCTTCATCAATTGAATGGCTACAAAATATACCCCCTGCTGAACATAGATATTCAGAATTACCAATATTATCTAAT-------------TTC?????????????????????????????????????????????????????????????????????????????????????????????????????????????????????????????????????????????????????????????????????????????????????????????????????????????????????????????????????????????????????????????????????????????????????????????????????????????????????????????????????????????????????????????????????????????????????????????????????????????????????????????????????????????????????????????????????????????????????????????????????????????????????????????????????????????????????????????????????????????????????????????????????????????????
[truncated: 320,587 more chars]
